# Supplementary material for: Metaproteomics reveals persistent and phylum-redundant metabolic functional stability in adult human gut microbiomes of Crohn’s remission patients despite temporal variations in microbial taxa, genomes, and proteomes
Source: Microbiome. 2019 Feb 11;7:18. doi: 10.1186/s40168-019-0631-8 (PMC6371617; doi:10.1186/s40168-019-0631-8)
Supplement: Supplementary file 2 — SpreadSheet1_ProteinGroupingAndAnnotation.tab. (TXT 1429 kb) [file 40168_2019_631_MOESM2_ESM.txt]

Accession	Phylum	KeggOrthology	ProteinGroupID
P104|orf259069	Bacteroidetes	K12373	ProteinGroup_10000
P92|orf86997	Bacteroidetes	K12373	ProteinGroup_10000
P58|orf12156	Firmicutes	K19510	ProteinGroup_100005
P104|orf39457	Bacteroidetes	K16089	ProteinGroup_10005
P33|orf68045	Bacteroidetes	K16089	ProteinGroup_10005
P33|orf68046	Bacteroidetes	K16089	ProteinGroup_10005
P104|orf52846	Bacteroidetes	K12373	ProteinGroup_10006
P33|orf9402	Bacteroidetes	K12373	ProteinGroup_10006
P58|orf48291	Bacteroidetes	K12373	ProteinGroup_10006
P68|orf103026	Bacteroidetes	K12373	ProteinGroup_10006
P68|orf166366	Bacteroidetes	K12373	ProteinGroup_10006
P68|orf87091	Bacteroidetes	K12373	ProteinGroup_10006
P104|orf57593	Bacteroidetes	K12373	ProteinGroup_10014
P104|orf57594	Bacteroidetes	K12373	ProteinGroup_10014
P33|orf170089	Bacteroidetes	K12373	ProteinGroup_10014
P58|orf2077	Bacteroidetes	K12373	ProteinGroup_10014
P104|orf20334	Firmicutes	K00850	ProteinGroup_100208
P68|orf32229	Firmicutes	K00850	ProteinGroup_100208
P92|orf73540	Firmicutes	K00850	ProteinGroup_100208
P58|orf120899	Firmicutes	K00364	ProteinGroup_100232
P58|orf194431	Firmicutes	K00364	ProteinGroup_100232
P58|orf194437	Firmicutes	K00364	ProteinGroup_100232
P68|orf95559	Firmicutes	K00134	ProteinGroup_100265
P58|orf72135	Firmicutes		ProteinGroup_100323
P68|orf72701	Bacteroidetes		ProteinGroup_10033
P33|orf56059	Firmicutes		ProteinGroup_100347
P92|orf58033	Proteobacteria	K01784	ProteinGroup_100359
P104|orf29071	Firmicutes	K00134	ProteinGroup_100361
P58|orf7726	Firmicutes	K00134	ProteinGroup_100361
P92|orf137171	Firmicutes	K00134	ProteinGroup_100361
P68|orf26827	Firmicutes	K01626	ProteinGroup_100386
P68|orf28843	Firmicutes	K01626	ProteinGroup_100386
P104|orf183075	Bacteroidetes		ProteinGroup_100422
P33|orf62465	Firmicutes	K01698	ProteinGroup_100455
P68|orf10906	Firmicutes	K01338	ProteinGroup_10046
P58|orf44986	Firmicutes	K07404	ProteinGroup_100487
P33|orf8998	Bacteroidetes		ProteinGroup_100504
P68|orf3324	Firmicutes	K03621	ProteinGroup_100527
P104|orf71376	Firmicutes	K00134	ProteinGroup_100535
P58|orf64822	Firmicutes	K00134	ProteinGroup_100535
P92|orf62361	Firmicutes	K00134	ProteinGroup_100535
P58|orf95811	Firmicutes	K00611	ProteinGroup_100538
P92|orf37258	Firmicutes	K00611	ProteinGroup_100538
P58|orf62205	Firmicutes	K02031	ProteinGroup_100544
P104|orf91442	Firmicutes	K00134	ProteinGroup_100557
P33|orf31227	Firmicutes	K00134	ProteinGroup_100557
P33|orf55052	Firmicutes	K00134	ProteinGroup_100557
P58|orf189696	Firmicutes	K00134	ProteinGroup_100557
P58|orf239093	Firmicutes	K00134	ProteinGroup_100557
P68|orf12239	Firmicutes	K00134	ProteinGroup_100557
P68|orf20686	Firmicutes	K00134	ProteinGroup_100557
P68|orf28736	Firmicutes	K00134	ProteinGroup_100557
P92|orf36549	Firmicutes	K00134	ProteinGroup_100557
P33|orf76646	Bacteroidetes	K01785	ProteinGroup_100569
P58|orf29734	Firmicutes	K05366	ProteinGroup_10059
P104|orf152460	Firmicutes	K00625	ProteinGroup_100606
P33|orf35638	Firmicutes	K00625	ProteinGroup_100606
P58|orf123040	Firmicutes	K00625	ProteinGroup_100606
P68|orf7681	Firmicutes	K00625	ProteinGroup_100606
P58|orf90814	Firmicutes	K13678	ProteinGroup_100608
P68|orf93412	Actinobacteria	K01595	ProteinGroup_10063
P68|orf97467	Actinobacteria	K01595	ProteinGroup_10063
P33|orf17862	Firmicutes	K01710	ProteinGroup_100636
P68|orf8988	Firmicutes	K01710	ProteinGroup_100636
P104|orf48280	Actinobacteria	K10823	ProteinGroup_100638
P104|orf40859	Bacteroidetes		ProteinGroup_100641
P58|orf4931	Bacteroidetes		ProteinGroup_100641
P104|orf189977	Firmicutes	K02358	ProteinGroup_100646
P104|orf246277	Firmicutes	K02358	ProteinGroup_100646
P33|orf290883	Firmicutes	K02358	ProteinGroup_100646
P33|orf30425	Firmicutes	K02358	ProteinGroup_100646
P68|orf236047	Firmicutes	K02358	ProteinGroup_100646
P33|orf135634	Bacteroidetes		ProteinGroup_100690
P33|orf57398	Nitrospirae		ProteinGroup_1007
P104|orf46399	Firmicutes	K02357	ProteinGroup_100725
P58|orf122690	Firmicutes	K02357	ProteinGroup_100725
P104|orf134916	Firmicutes	K00134	ProteinGroup_100774
P104|orf168635	Firmicutes	K00134	ProteinGroup_100774
P104|orf278516	Firmicutes	K00134	ProteinGroup_100774
P58|orf12227	Firmicutes	K00134	ProteinGroup_100774
P92|orf5066	Firmicutes	K00134	ProteinGroup_100774
P104|orf183493	Firmicutes	K00134	ProteinGroup_100784
P58|orf127896	Firmicutes	K00134	ProteinGroup_100784
P92|orf72945	Firmicutes	K00134	ProteinGroup_100784
P104|orf211502	Firmicutes	K02945	ProteinGroup_100799
P104|orf77637	Firmicutes	K02945	ProteinGroup_100799
P104|orf77638	Firmicutes	K02945	ProteinGroup_100799
P33|orf38309	Unclassified Bacteria		ProteinGroup_100826
P104|orf35863	Chloroflexi	K10540	ProteinGroup_100831
P92|orf67306	Chloroflexi	K10540	ProteinGroup_100831
P68|orf100316	Firmicutes	K01914	ProteinGroup_100854
P68|orf103395	Firmicutes	K01914	ProteinGroup_100854
P92|orf86777	Firmicutes	K01914	ProteinGroup_100854
P104|orf137828	Firmicutes	K10439	ProteinGroup_100900
P92|orf92396	Proteobacteria	K00060	ProteinGroup_100947
P104|orf35989	Firmicutes	K01933	ProteinGroup_100948
P68|orf52269	Firmicutes	K01933	ProteinGroup_100948
P92|orf72896	Firmicutes	K01933	ProteinGroup_100948
P104|orf116272	Firmicutes	K00874	ProteinGroup_100949
P68|orf1048	Firmicutes	K00874	ProteinGroup_100949
P68|orf14227	Firmicutes	K00874	ProteinGroup_100949
P92|orf29786	Firmicutes	K00874	ProteinGroup_100949
P92|orf30859	Firmicutes	K00874	ProteinGroup_100949
P104|orf46341	Firmicutes	K01933	ProteinGroup_100964
P92|orf41606	Firmicutes	K01933	ProteinGroup_100964
P104|orf38679	Actinobacteria	K00134	ProteinGroup_100965
P58|orf33128	Actinobacteria	K00134	ProteinGroup_100965
P92|orf37790	Actinobacteria	K00134	ProteinGroup_100965
P68|orf27588	Firmicutes	K01409	ProteinGroup_100975
P92|orf1270	Firmicutes	K00611	ProteinGroup_100997
P104|orf108939	Firmicutes	K01933	ProteinGroup_101018
P68|orf39920	Firmicutes	K01933	ProteinGroup_101018
P58|orf13062	Fusobacteria	K10540	ProteinGroup_101027
P104|orf13330	Bacteroidetes	K00874	ProteinGroup_101036
P104|orf51786	Bacteroidetes	K00874	ProteinGroup_101036
P33|orf168733	Bacteroidetes	K00874	ProteinGroup_101036
P33|orf307476	Bacteroidetes	K00874	ProteinGroup_101036
P33|orf308029	Bacteroidetes	K00874	ProteinGroup_101036
P58|orf1192	Bacteroidetes	K00874	ProteinGroup_101036
P58|orf9634	Bacteroidetes	K00874	ProteinGroup_101036
P68|orf138898	Bacteroidetes	K00874	ProteinGroup_101036
P68|orf231398	Bacteroidetes	K00874	ProteinGroup_101036
P92|orf8628	Bacteroidetes	K00874	ProteinGroup_101036
P92|orf18841	Firmicutes		ProteinGroup_101052
P104|orf129489	Firmicutes	K01933	ProteinGroup_101100
P68|orf137024	Firmicutes	K01933	ProteinGroup_101100
P68|orf87429	Firmicutes	K01933	ProteinGroup_101100
P92|orf276733	Firmicutes	K01933	ProteinGroup_101100
P92|orf65004	Firmicutes	K01933	ProteinGroup_101100
P33|orf111868	Bacteroidetes		ProteinGroup_101111
P104|orf107086	Firmicutes	K00826	ProteinGroup_101115
P68|orf43240	Firmicutes	K00826	ProteinGroup_101130
P68|orf48583	Firmicutes	K00826	ProteinGroup_101130
P92|orf49029	Proteobacteria	K03604	ProteinGroup_101151
P33|orf1091	Firmicutes	K01933	ProteinGroup_101177
P104|orf120612	Firmicutes	K00874	ProteinGroup_101185
P104|orf121439	Firmicutes	K00874	ProteinGroup_101185
P58|orf7214	Firmicutes	K00874	ProteinGroup_101185
P68|orf109745	Firmicutes	K00874	ProteinGroup_101185
P68|orf165933	Firmicutes	K00874	ProteinGroup_101185
P68|orf181183	Firmicutes	K00874	ProteinGroup_101185
P68|orf181443	Firmicutes	K00874	ProteinGroup_101185
P68|orf191227	Firmicutes	K00874	ProteinGroup_101185
P68|orf191251	Firmicutes	K00874	ProteinGroup_101185
P92|orf175014	Firmicutes	K00874	ProteinGroup_101185
P92|orf91418	Firmicutes	K00874	ProteinGroup_101185
P33|orf8023	Bacteroidetes		ProteinGroup_10120
P104|orf224354	Bacteroidetes		ProteinGroup_101205
P33|orf174472	Bacteroidetes		ProteinGroup_101205
P92|orf67292	Firmicutes	K01409	ProteinGroup_101210
P58|orf99582	Firmicutes	K00826	ProteinGroup_101217
P104|orf78624	Firmicutes	K01933	ProteinGroup_101220
P68|orf52455	Firmicutes	K01933	ProteinGroup_101220
P68|orf52702	Firmicutes	K01933	ProteinGroup_101220
P104|orf1900	Firmicutes	K00134	ProteinGroup_101223
P68|orf75739	Firmicutes	K00134	ProteinGroup_101223
P92|orf12484	Firmicutes	K00134	ProteinGroup_101223
P104|orf143641	Firmicutes	K01933	ProteinGroup_101224
P68|orf10875	Firmicutes	K01933	ProteinGroup_101224
P92|orf53552	Firmicutes	K01933	ProteinGroup_101224
P33|orf174475	Bacteroidetes		ProteinGroup_101234
P33|orf37411	Bacteroidetes	K03585	ProteinGroup_101237
P33|orf4254	Firmicutes	K01889	ProteinGroup_101268
P33|orf167315	Bacteroidetes		ProteinGroup_101326
P58|orf21158	Firmicutes	K01867	ProteinGroup_101329
P58|orf6494	Firmicutes	K07566	ProteinGroup_101333
P104|orf180802	Firmicutes	K01933	ProteinGroup_101338
P104|orf74250	Firmicutes	K01933	ProteinGroup_101338
P33|orf58301	Firmicutes	K01933	ProteinGroup_101338
P58|orf100621	Firmicutes	K01933	ProteinGroup_101338
P92|orf62509	Firmicutes	K01933	ProteinGroup_101338
P68|orf134476	Firmicutes	K01409	ProteinGroup_101339
P33|orf66441	Chloroflexi	K01655	ProteinGroup_101349
P104|orf24281	Bacteroidetes		ProteinGroup_101350
P33|orf81030	Bacteroidetes		ProteinGroup_101350
P104|orf12400	Firmicutes	K01933	ProteinGroup_101382
P68|orf82540	Firmicutes		ProteinGroup_1014
P68|orf82593	Firmicutes		ProteinGroup_1014
P104|orf100155	Bacteroidetes		ProteinGroup_101434
P104|orf29067	Firmicutes	K00134	ProteinGroup_101453
P92|orf224797	Proteobacteria	K00134	ProteinGroup_101453
P68|orf77860	Bacteroidetes		ProteinGroup_101458
P104|orf172513	Firmicutes	K00053	ProteinGroup_101481
P33|orf6008	Firmicutes	K00053	ProteinGroup_101481
P58|orf112810	Firmicutes	K00053	ProteinGroup_101481
P58|orf112811	Firmicutes	K00053	ProteinGroup_101481
P68|orf17289	Firmicutes	K00053	ProteinGroup_101481
P68|orf20769	Firmicutes	K00053	ProteinGroup_101481
P68|orf41618	Firmicutes	K18785	ProteinGroup_101498
P33|orf78124	Firmicutes	K01620	ProteinGroup_101552
P33|orf5894	Bacteroidetes		ProteinGroup_10159
P68|orf92029	Bacteroidetes		ProteinGroup_10159
P58|orf130467	Firmicutes	K02357	ProteinGroup_101613
P58|orf85179	Actinobacteria	K13953	ProteinGroup_101620
P33|orf70030	Chlorobi	K01681	ProteinGroup_10163
P68|orf95215	Actinobacteria	K10117	ProteinGroup_101634
P33|orf78006	Bacteroidetes		ProteinGroup_101648
P92|orf15094	Bacteroidetes		ProteinGroup_10168
P68|orf110815	Firmicutes	K03856	ProteinGroup_101684
P68|orf114248	Firmicutes	K03856	ProteinGroup_101684
P68|orf62684	Firmicutes	K03856	ProteinGroup_101684
P104|orf36750	Bacteroidetes	K03569	ProteinGroup_101687
P33|orf18063	Bacteroidetes	K03569	ProteinGroup_101687
P68|orf76605	Bacteroidetes	K03569	ProteinGroup_101687
P104|orf186088	Actinobacteria	K01784	ProteinGroup_101697
P104|orf191261	Actinobacteria	K01784	ProteinGroup_101697
P58|orf76235	Actinobacteria	K01784	ProteinGroup_101697
P68|orf47274	Actinobacteria	K01784	ProteinGroup_101697
P68|orf102325	Firmicutes	K00057	ProteinGroup_101715
P68|orf118440	Firmicutes	K00057	ProteinGroup_101715
P92|orf60819	Firmicutes	K00057	ProteinGroup_101715
P104|orf192335	Firmicutes	K09809	ProteinGroup_101734
P68|orf93042	Firmicutes	K03686	ProteinGroup_101753
P58|orf122568	Firmicutes	K00134	ProteinGroup_101770
P92|orf84726	Firmicutes	K00134	ProteinGroup_101770
P92|orf84727	Firmicutes	K00134	ProteinGroup_101770
P104|orf43888	Firmicutes	K01784	ProteinGroup_101796
P68|orf18975	Firmicutes	K01784	ProteinGroup_101796
P68|orf22584	Firmicutes	K01784	ProteinGroup_101796
P68|orf14568	Firmicutes	K08322	ProteinGroup_101806
P68|orf1102	Firmicutes	K00951	ProteinGroup_10182
P33|orf93681	Bacteroidetes	K01409	ProteinGroup_101840
P104|orf59054	Proteobacteria	K00850	ProteinGroup_101871
P33|orf90119	Proteobacteria	K00850	ProteinGroup_101871
P92|orf72689	Proteobacteria	K00850	ProteinGroup_101871
P58|orf96198	Actinobacteria	K00948	ProteinGroup_101887
P68|orf26077	Actinobacteria	K00948	ProteinGroup_101887
P104|orf86720	Firmicutes	K03043	ProteinGroup_1019
P58|orf46283	Firmicutes	K03043	ProteinGroup_1019
P92|orf32422	Firmicutes	K03043	ProteinGroup_1019
P104|orf64474	Bacteroidetes	K00874	ProteinGroup_101901
P33|orf42863	Bacteroidetes	K00874	ProteinGroup_101901
P58|orf58678	Bacteroidetes	K00874	ProteinGroup_101901
P68|orf104971	Bacteroidetes	K00874	ProteinGroup_101901
P68|orf145135	Bacteroidetes	K00874	ProteinGroup_101901
P58|orf115846	Actinobacteria	K01710	ProteinGroup_101905
P104|orf74188	Firmicutes	K01784	ProteinGroup_101914
P104|orf86756	Firmicutes	K01784	ProteinGroup_101914
P68|orf28411	Firmicutes	K01784	ProteinGroup_101914
P68|orf121392	Bacteroidetes	K06001	ProteinGroup_101932
P58|orf63718	Firmicutes	K01867	ProteinGroup_101998
P68|orf63818	Firmicutes	K03466	ProteinGroup_1020
P33|orf30713	Proteobacteria		ProteinGroup_102007
P104|orf72384	Firmicutes	K00656	ProteinGroup_10202
P104|orf72385	Firmicutes	K00656	ProteinGroup_10202
P58|orf65947	Firmicutes	K00656	ProteinGroup_10202
P92|orf63387	Firmicutes	K00656	ProteinGroup_10202
P58|orf52053	Firmicutes	K01442	ProteinGroup_102033
P68|orf120733	Firmicutes		ProteinGroup_102051
P68|orf95907	Firmicutes		ProteinGroup_102051
P92|orf63067	Firmicutes		ProteinGroup_102051
P33|orf79613	Proteobacteria		ProteinGroup_102154
P104|orf222760	Bacteroidetes	K07263	ProteinGroup_10216
P104|orf249839	Bacteroidetes	K07263	ProteinGroup_10216
P68|orf97249	Firmicutes	K01534	ProteinGroup_10217
P104|orf47202	Actinobacteria	K00016	ProteinGroup_102192
P68|orf72634	Actinobacteria	K00948	ProteinGroup_102201
P33|orf74237	Bacteroidetes		ProteinGroup_10222
P33|orf74238	Bacteroidetes		ProteinGroup_10222
P33|orf32516	Actinobacteria	K01624	ProteinGroup_102230
P58|orf68255	Actinobacteria	K03778	ProteinGroup_102234
P104|orf125518	Firmicutes	K01889	ProteinGroup_102259
P68|orf74245	Firmicutes	K01889	ProteinGroup_102259
P92|orf60242	Firmicutes	K01889	ProteinGroup_102259
P104|orf45795	Bacteroidetes	K00826	ProteinGroup_102267
P33|orf8758	Bacteroidetes	K00826	ProteinGroup_102267
P58|orf72054	Bacteroidetes	K00826	ProteinGroup_102267
P68|orf79749	Bacteroidetes	K00826	ProteinGroup_102267
P92|orf52129	Bacteroidetes		ProteinGroup_10227
P33|orf135440	Firmicutes		ProteinGroup_102277
P92|orf259521	Firmicutes		ProteinGroup_102277
P104|orf88643	Bacteroidetes	K00826	ProteinGroup_102284
P33|orf63051	Bacteroidetes	K00826	ProteinGroup_102284
P58|orf6149	Bacteroidetes	K00826	ProteinGroup_102284
P92|orf92388	Proteobacteria	K00057	ProteinGroup_102290
P33|orf100228	Firmicutes	K03043	ProteinGroup_1023
P58|orf65399	Firmicutes	K03043	ProteinGroup_1023
P68|orf30514	Firmicutes	K03043	ProteinGroup_1023
P104|orf60527	Bacteroidetes	K00625	ProteinGroup_102307
P58|orf55861	Bacteroidetes	K00625	ProteinGroup_102307
P68|orf137081	Bacteroidetes	K00625	ProteinGroup_102307
P68|orf206128	Bacteroidetes	K00625	ProteinGroup_102307
P92|orf64851	Bacteroidetes	K00625	ProteinGroup_102307
P104|orf117387	Firmicutes	K00053	ProteinGroup_102308
P104|orf145104	Firmicutes	K00053	ProteinGroup_102308
P33|orf77433	Firmicutes	K00053	ProteinGroup_102308
P58|orf28180	Firmicutes	K00053	ProteinGroup_102308
P68|orf102296	Firmicutes	K00053	ProteinGroup_102308
P92|orf81501	Firmicutes	K00053	ProteinGroup_102308
P33|orf8748	Bacteroidetes		ProteinGroup_10231
P68|orf73405	Bacteroidetes		ProteinGroup_10231
P104|orf70626	Bacteroidetes	K03522	ProteinGroup_102318
P33|orf20884	Bacteroidetes	K03522	ProteinGroup_102318
P58|orf64385	Bacteroidetes	K03522	ProteinGroup_102318
P68|orf94003	Bacteroidetes	K03522	ProteinGroup_102318
P33|orf125010	Bacteroidetes		ProteinGroup_102323
P68|orf30200	Firmicutes	K01889	ProteinGroup_102325
P92|orf41139	Firmicutes	K01889	ProteinGroup_102325
P104|orf146924	Bacteroidetes		ProteinGroup_102328
P68|orf93642	Firmicutes	K00951	ProteinGroup_10233
P92|orf145648	Firmicutes	K00951	ProteinGroup_10233
P104|orf47784	Firmicutes	K00134	ProteinGroup_102361
P58|orf17814	Firmicutes	K00134	ProteinGroup_102361
P92|orf14662	Firmicutes	K00134	ProteinGroup_102361
P104|orf85809	Actinobacteria	K07407	ProteinGroup_10237
P58|orf67084	Actinobacteria	K07407	ProteinGroup_10237
P104|orf54332	Bacteroidetes		ProteinGroup_10238
P68|orf37051	Firmicutes	K00053	ProteinGroup_102396
P33|orf1486	Firmicutes		ProteinGroup_102406
P58|orf3338	Firmicutes		ProteinGroup_102406
P58|orf873	Firmicutes		ProteinGroup_102406
P33|orf13706	Bacteroidetes		ProteinGroup_102415
P58|orf29891	Bacteroidetes		ProteinGroup_102415
P68|orf63110	Bacteroidetes		ProteinGroup_102415
P58|orf22115	Firmicutes	K02014	ProteinGroup_10242
P104|orf36665	Bacteroidetes	K03522	ProteinGroup_102421
P58|orf16293	Bacteroidetes	K03522	ProteinGroup_102421
P104|orf60497	Bacteroidetes	K00625	ProteinGroup_102448
P33|orf49279	Bacteroidetes	K00625	ProteinGroup_102448
P58|orf54977	Bacteroidetes	K00625	ProteinGroup_102448
P68|orf79394	Actinobacteria	K00549	ProteinGroup_10245
P58|orf44961	Firmicutes	K00057	ProteinGroup_102459
P92|orf8384	Firmicutes		ProteinGroup_102501
P92|orf106510	Proteobacteria	K00344	ProteinGroup_102524
P104|orf84859	Firmicutes	K02793,K02794	ProteinGroup_102535
P104|orf40802	Bacteroidetes	K03522	ProteinGroup_102538
P58|orf21283	Bacteroidetes	K03522	ProteinGroup_102538
P92|orf47390	Bacteroidetes	K03522	ProteinGroup_102538
P33|orf26086	Bacteroidetes	K01409	ProteinGroup_102561
P33|orf71253	Firmicutes	K00053	ProteinGroup_102587
P58|orf63358	Firmicutes	K00053	ProteinGroup_102587
P92|orf48691	Firmicutes	K00053	ProteinGroup_102587
P58|orf74263	Actinobacteria	K00674	ProteinGroup_102593
P104|orf50750	Bacteroidetes	K00826	ProteinGroup_102613
P33|orf139785	Bacteroidetes	K00826	ProteinGroup_102613
P33|orf153364	Bacteroidetes	K00826	ProteinGroup_102613
P58|orf18459	Bacteroidetes	K00826	ProteinGroup_102613
P92|orf73531	Bacteroidetes	K00826	ProteinGroup_102613
P104|orf34733	Firmicutes	K00053	ProteinGroup_102697
P104|orf46766	Firmicutes	K00053	ProteinGroup_102697
P104|orf78048	Firmicutes	K00053	ProteinGroup_102697
P58|orf11436	Firmicutes	K00053	ProteinGroup_102697
P92|orf7738	Firmicutes	K00053	ProteinGroup_102697
P92|orf7739	Firmicutes	K00053	ProteinGroup_102697
P104|orf58735	Firmicutes	K00134	ProteinGroup_102714
P33|orf1555	Firmicutes	K00134	ProteinGroup_102714
P33|orf3205	Firmicutes	K00134	ProteinGroup_102714
P58|orf235564	Firmicutes	K00134	ProteinGroup_102714
P68|orf36522	Firmicutes	K00134	ProteinGroup_102714
P92|orf198639	Firmicutes	K00134	ProteinGroup_102714
P92|orf82627	Firmicutes	K00134	ProteinGroup_102714
P68|orf32500	Firmicutes	K01889	ProteinGroup_102715
P92|orf19127	Firmicutes	K01889	ProteinGroup_102715
P104|orf46163	Bacteroidetes	K01889	ProteinGroup_102736
P58|orf41763	Bacteroidetes	K01889	ProteinGroup_102736
P68|orf176556	Bacteroidetes	K01889	ProteinGroup_102736
P92|orf46934	Bacteroidetes	K01889	ProteinGroup_102736
P33|orf163535	Firmicutes	K00134	ProteinGroup_102756
P68|orf44642	Firmicutes	K00874	ProteinGroup_102837
P58|orf58355	Actinobacteria	K00549	ProteinGroup_10285
P68|orf28951	Actinobacteria	K00549	ProteinGroup_10285
P58|orf58312	Actinobacteria		ProteinGroup_102858
P92|orf71804	Firmicutes	K02004	ProteinGroup_10286
P92|orf18588	Bacteroidetes		ProteinGroup_102863
P68|orf127600	Firmicutes		ProteinGroup_102866
P33|orf80793	Firmicutes	K01784	ProteinGroup_102869
P33|orf93260	Firmicutes	K01784	ProteinGroup_102869
P58|orf69781	Firmicutes	K01784	ProteinGroup_102869
P68|orf27574	Firmicutes	K01784	ProteinGroup_102869
P58|orf54092	Firmicutes	K07566	ProteinGroup_102885
P58|orf22096	Bacteroidetes		ProteinGroup_102888
P104|orf36377	Firmicutes	K01681	ProteinGroup_10289
P68|orf17566	Firmicutes	K01681	ProteinGroup_10289
P92|orf81184	Firmicutes	K01681	ProteinGroup_10289
P68|orf3271	Firmicutes	K00057	ProteinGroup_102895
P104|orf6944	Firmicutes	K01784	ProteinGroup_102902
P104|orf29877	Bacteroidetes		ProteinGroup_10293
P58|orf4195	Firmicutes	K00057	ProteinGroup_102939
P33|orf43056	Bacteroidetes	K16089	ProteinGroup_10294
P58|orf80330	Actinobacteria		ProteinGroup_102947
P58|orf121479	Firmicutes	K00134	ProteinGroup_102951
P104|orf95816	Firmicutes	K00134	ProteinGroup_102952
P58|orf85914	Firmicutes	K00134	ProteinGroup_102952
P92|orf83382	Firmicutes	K00134	ProteinGroup_102952
P104|orf146156	Firmicutes	K01784	ProteinGroup_102963
P33|orf132847	Firmicutes	K01784	ProteinGroup_102963
P58|orf60577	Firmicutes	K01784	ProteinGroup_102963
P58|orf6369	Firmicutes	K02529	ProteinGroup_102992
P104|orf29360	Firmicutes	K00134	ProteinGroup_103003
P33|orf13084	Firmicutes	K00134	ProteinGroup_103003
P58|orf106602	Firmicutes	K00134	ProteinGroup_103003
P68|orf23775	Firmicutes	K00134	ProteinGroup_103003
P92|orf27628	Firmicutes	K00134	ProteinGroup_103003
P58|orf96049	Firmicutes	K00611	ProteinGroup_103038
P104|orf29793	Firmicutes		ProteinGroup_103050
P58|orf17192	Firmicutes		ProteinGroup_103050
P92|orf51911	Firmicutes		ProteinGroup_103050
P58|orf50231	Actinobacteria	K00611	ProteinGroup_103067
P92|orf61066	Actinobacteria	K00611	ProteinGroup_103067
P104|orf100765	Firmicutes	K01784	ProteinGroup_103069
P104|orf100767	Firmicutes	K01784	ProteinGroup_103069
P104|orf237203	Firmicutes	K01784	ProteinGroup_103069
P104|orf281356	Firmicutes	K01784	ProteinGroup_103069
P68|orf81645	Firmicutes	K01784	ProteinGroup_103069
P92|orf56039	Firmicutes	K01784	ProteinGroup_103069
P104|orf132173	Firmicutes	K03046	ProteinGroup_10307
P104|orf132174	Firmicutes	K03046	ProteinGroup_10307
P33|orf90078	Firmicutes	K03046	ProteinGroup_10307
P58|orf96712	Firmicutes	K03046	ProteinGroup_10307
P68|orf26179	Firmicutes	K03046	ProteinGroup_10307
P68|orf63076	Firmicutes	K03046	ProteinGroup_10307
P92|orf112630	Firmicutes	K03046	ProteinGroup_10307
P92|orf112631	Firmicutes	K03046	ProteinGroup_10307
P92|orf202065	Firmicutes	K03046	ProteinGroup_10307
P68|orf91501	Bacteroidetes	K01620	ProteinGroup_103071
P58|orf86551	Actinobacteria		ProteinGroup_103117
P104|orf101188	Firmicutes	K00053	ProteinGroup_103144
P33|orf21776	Firmicutes	K00053	ProteinGroup_103144
P58|orf77576	Firmicutes	K00053	ProteinGroup_103144
P68|orf32989	Firmicutes	K00053	ProteinGroup_103144
P92|orf42996	Firmicutes	K00053	ProteinGroup_103144
P104|orf157707	Proteobacteria	K00123	ProteinGroup_103175
P33|orf38386	Euryarchaeota	K00611	ProteinGroup_103195
P33|orf36760	Bacteroidetes		ProteinGroup_10323
P104|orf10825	Firmicutes	K00134	ProteinGroup_103235
P58|orf10305	Firmicutes	K00134	ProteinGroup_103235
P58|orf10306	Firmicutes	K00134	ProteinGroup_103235
P104|orf62895	Firmicutes	K01681	ProteinGroup_10326
P104|orf56204	Actinobacteria		ProteinGroup_10330
P104|orf142319	Firmicutes	K01784	ProteinGroup_103341
P68|orf22378	Firmicutes	K01784	ProteinGroup_103341
P104|orf82681	Bacteroidetes	K00266	ProteinGroup_10336
P33|orf125705	Bacteroidetes	K00266	ProteinGroup_10336
P33|orf179053	Bacteroidetes	K00266	ProteinGroup_10336
P68|orf137067	Bacteroidetes	K00266	ProteinGroup_10336
P92|orf5478	Proteobacteria	K00656	ProteinGroup_10338
P104|orf86398	Actinobacteria	K00703	ProteinGroup_10339
P104|orf3455	Firmicutes	K00134	ProteinGroup_103416
P58|orf148906	Firmicutes	K00134	ProteinGroup_103416
P58|orf208128	Firmicutes	K00134	ProteinGroup_103416
P92|orf29703	Firmicutes	K00134	ProteinGroup_103416
P33|orf167280	Bacteroidetes		ProteinGroup_103417
P92|orf90061	Firmicutes		ProteinGroup_103435
P104|orf59831	Firmicutes	K00053	ProteinGroup_103442
P68|orf40013	Firmicutes	K00053	ProteinGroup_103442
P68|orf41570	Firmicutes	K00053	ProteinGroup_103442
P68|orf43142	Firmicutes	K00053	ProteinGroup_103442
P58|orf7473	Firmicutes	K03522	ProteinGroup_103474
P58|orf81753	Firmicutes	K01914	ProteinGroup_103480
P104|orf149146	Firmicutes		ProteinGroup_103494
P104|orf50525	Bacteroidetes	K00625	ProteinGroup_103501
P33|orf3423	Bacteroidetes	K00625	ProteinGroup_103501
P58|orf45868	Bacteroidetes	K00625	ProteinGroup_103501
P68|orf70792	Bacteroidetes	K00625	ProteinGroup_103501
P33|orf29223	Bacteroidetes		ProteinGroup_103504
P104|orf73304	Firmicutes	K00134	ProteinGroup_103520
P33|orf36583	Firmicutes	K00134	ProteinGroup_103520
P58|orf94413	Firmicutes	K00134	ProteinGroup_103520
P68|orf102806	Firmicutes	K00134	ProteinGroup_103520
P68|orf20150	Firmicutes	K00134	ProteinGroup_103520
P92|orf181724	Firmicutes	K00134	ProteinGroup_103520
P58|orf64498	Actinobacteria	K01784	ProteinGroup_103540
P68|orf22894	Actinobacteria	K01784	ProteinGroup_103540
P68|orf48195	Actinobacteria	K01784	ProteinGroup_103540
P33|orf43994	Firmicutes	K00134	ProteinGroup_103546
P58|orf67637	Firmicutes	K00134	ProteinGroup_103546
P68|orf32415	Firmicutes	K00134	ProteinGroup_103546
P68|orf80211	Firmicutes	K01876	ProteinGroup_103561
P104|orf152977	Firmicutes	K00850	ProteinGroup_103563
P33|orf137695	Firmicutes	K00850	ProteinGroup_103563
P58|orf40790	Firmicutes	K00850	ProteinGroup_103563
P68|orf171762	Firmicutes	K00850	ProteinGroup_103563
P92|orf75808	Firmicutes	K00850	ProteinGroup_103563
P104|orf60573	Firmicutes	K03778	ProteinGroup_103569
P58|orf87219	Firmicutes	K03778	ProteinGroup_103569
P104|orf85536	Firmicutes	K00053	ProteinGroup_103573
P68|orf14529	Firmicutes	K00053	ProteinGroup_103573
P92|orf100473	Proteobacteria		ProteinGroup_103586
P104|orf29611	Firmicutes	K00134	ProteinGroup_103596
P33|orf46590	Firmicutes	K00134	ProteinGroup_103596
P58|orf7040	Firmicutes	K00134	ProteinGroup_103596
P68|orf52677	Firmicutes	K00134	ProteinGroup_103596
P92|orf65937	Firmicutes	K00134	ProteinGroup_103596
P33|orf1078	Firmicutes		ProteinGroup_103601
P58|orf62651	Firmicutes	K19510	ProteinGroup_103620
P104|orf56419	Bacteroidetes		ProteinGroup_103626
P33|orf68514	Bacteroidetes		ProteinGroup_103626
P104|orf7630	Firmicutes	K00010	ProteinGroup_103628
P104|orf254132	Firmicutes	K00134	ProteinGroup_103630
P104|orf29855	Firmicutes	K00134	ProteinGroup_103630
P58|orf17251	Firmicutes	K00134	ProteinGroup_103630
P92|orf7643	Firmicutes	K00134	ProteinGroup_103630
P33|orf13910	Firmicutes	K00010	ProteinGroup_103633
P104|orf144080	Firmicutes	K00053	ProteinGroup_103671
P33|orf183100	Firmicutes	K00053	ProteinGroup_103671
P58|orf262	Firmicutes	K00053	ProteinGroup_103671
P92|orf983	Firmicutes	K00053	ProteinGroup_103671
P68|orf47634	Firmicutes	K03569	ProteinGroup_103674
P68|orf58485	Firmicutes	K03569	ProteinGroup_103674
P58|orf99254	Firmicutes	K02031	ProteinGroup_103687
P33|orf175071	Bacteroidetes	K01847	ProteinGroup_103692
P58|orf73374	Firmicutes	K00053	ProteinGroup_103737
P68|orf243292	Firmicutes	K00053	ProteinGroup_103737
P68|orf31133	Firmicutes	K00053	ProteinGroup_103737
P92|orf19103	Firmicutes	K00053	ProteinGroup_103737
P104|orf50394	Proteobacteria	K00948	ProteinGroup_103739
P92|orf5453	Proteobacteria	K00948	ProteinGroup_103739
P92|orf72073	Proteobacteria	K00948	ProteinGroup_103739
P33|orf40588	Bacteroidetes	K00266	ProteinGroup_10374
P68|orf80774	Bacteroidetes	K00266	ProteinGroup_10374
P92|orf44929	Proteobacteria	K00010	ProteinGroup_103743
P58|orf62805	Actinobacteria	K00948	ProteinGroup_103747
P104|orf105974	Firmicutes	K00087	ProteinGroup_10378
P104|orf113115	Firmicutes	K00087	ProteinGroup_10378
P92|orf63064	Firmicutes	K00087	ProteinGroup_10378
P58|orf120063	Firmicutes	K02358	ProteinGroup_103784
P92|orf162906	Firmicutes	K02358	ProteinGroup_103784
P92|orf224754	Firmicutes	K02358	ProteinGroup_103784
P58|orf51035	Actinobacteria	K00609	ProteinGroup_103785
P68|orf25733	Actinobacteria	K00609	ProteinGroup_103785
P104|orf132844	Firmicutes		ProteinGroup_10380
P104|orf72850	Firmicutes		ProteinGroup_10380
P33|orf47681	Firmicutes		ProteinGroup_10380
P33|orf78555	Firmicutes		ProteinGroup_10380
P58|orf73021	Firmicutes		ProteinGroup_10380
P33|orf25123	Firmicutes	K00625	ProteinGroup_103804
P92|orf100946	Proteobacteria	K00087	ProteinGroup_10382
P104|orf17550	Bacteroidetes	K07001	ProteinGroup_10385
P33|orf255148	Bacteroidetes	K12308	ProteinGroup_1039
P33|orf56964	Firmicutes		ProteinGroup_1039
P92|orf80448	Firmicutes		ProteinGroup_1039
P58|orf162039	Firmicutes	K00134	ProteinGroup_103904
P58|orf26333	Firmicutes	K00134	ProteinGroup_103904
P68|orf178599	Firmicutes	K00134	ProteinGroup_103904
P68|orf22854	Firmicutes	K00134	ProteinGroup_103904
P92|orf294840	Firmicutes	K00134	ProteinGroup_103904
P92|orf32749	Firmicutes	K00134	ProteinGroup_103904
P68|orf60117	Firmicutes	K00625	ProteinGroup_103908
P68|orf63456	Firmicutes	K00625	ProteinGroup_103908
P104|orf6369	Firmicutes	K00134	ProteinGroup_103935
P58|orf4173	Firmicutes	K00134	ProteinGroup_103935
P92|orf10944	Firmicutes	K00134	ProteinGroup_103935
P104|orf134921	Firmicutes	K00656	ProteinGroup_10398
P104|orf152612	Firmicutes	K00656	ProteinGroup_10398
P33|orf37250	Firmicutes	K00656	ProteinGroup_10398
P58|orf193670	Firmicutes	K00656	ProteinGroup_10398
P58|orf55378	Firmicutes	K00656	ProteinGroup_10398
P68|orf191542	Firmicutes	K00656	ProteinGroup_10398
P92|orf77393	Firmicutes	K00656	ProteinGroup_10398
P104|orf74518	Bacteroidetes		ProteinGroup_104009
P68|orf117068	Actinobacteria	K04043	ProteinGroup_104037
P92|orf47380	Bacteroidetes	K01620	ProteinGroup_104058
P104|orf126254	Proteobacteria	K02469	ProteinGroup_104078
P58|orf100769	Firmicutes		ProteinGroup_104078
P33|orf21305	Proteobacteria	K00134	ProteinGroup_104083
P104|orf108403	Firmicutes		ProteinGroup_104122
P104|orf28097	Firmicutes		ProteinGroup_104122
P104|orf46779	Firmicutes		ProteinGroup_104122
P33|orf10534	Firmicutes		ProteinGroup_104122
P33|orf26007	Firmicutes		ProteinGroup_104122
P58|orf11120	Firmicutes		ProteinGroup_104122
P58|orf11444	Firmicutes		ProteinGroup_104122
P58|orf11445	Firmicutes		ProteinGroup_104122
P58|orf47865	Firmicutes		ProteinGroup_104122
P68|orf32198	Firmicutes		ProteinGroup_104122
P68|orf55053	Firmicutes		ProteinGroup_104122
P68|orf68015	Firmicutes		ProteinGroup_104122
P92|orf220362	Firmicutes		ProteinGroup_104122
P92|orf30241	Firmicutes		ProteinGroup_104122
P58|orf28905	Fusobacteria	K03778	ProteinGroup_104123
P104|orf131320	Firmicutes		ProteinGroup_104129
P104|orf246807	Firmicutes		ProteinGroup_104129
P104|orf83714	Firmicutes		ProteinGroup_104129
P33|orf276931	Firmicutes		ProteinGroup_104129
P33|orf78019	Firmicutes		ProteinGroup_104129
P58|orf68158	Firmicutes		ProteinGroup_104129
P58|orf82484	Firmicutes		ProteinGroup_104129
P68|orf44423	Firmicutes		ProteinGroup_104129
P92|orf104257	Firmicutes		ProteinGroup_104129
P92|orf31123	Firmicutes		ProteinGroup_104129
P92|orf50890	Firmicutes		ProteinGroup_104129
P92|orf95931	Firmicutes		ProteinGroup_104129
P68|orf130568	Actinobacteria	K07407	ProteinGroup_10414
P92|orf53527	Proteobacteria	K00254	ProteinGroup_104148
P104|orf111492	Firmicutes	K00134	ProteinGroup_104163
P104|orf193358	Firmicutes	K00134	ProteinGroup_104163
P104|orf210783	Firmicutes	K00134	ProteinGroup_104163
P104|orf94896	Firmicutes	K00134	ProteinGroup_104163
P58|orf142374	Firmicutes	K00134	ProteinGroup_104163
P58|orf142390	Firmicutes	K00134	ProteinGroup_104163
P58|orf84846	Firmicutes	K00134	ProteinGroup_104163
P58|orf28388	Firmicutes		ProteinGroup_104170
P104|orf46687	Bacteroidetes	K00175	ProteinGroup_104185
P58|orf10727	Bacteroidetes	K00175	ProteinGroup_104185
P68|orf182706	Bacteroidetes	K00175	ProteinGroup_104185
P68|orf210765	Bacteroidetes	K00175	ProteinGroup_104185
P92|orf13064	Bacteroidetes	K00175	ProteinGroup_104185
P58|orf83427	Firmicutes	K01914	ProteinGroup_104195
P58|orf9192	Actinobacteria	K00962	ProteinGroup_10420
P104|orf38617	Bacteroidetes	K01624	ProteinGroup_104208
P104|orf46140	Bacteroidetes	K01624	ProteinGroup_104208
P33|orf110615	Bacteroidetes	K01624	ProteinGroup_104208
P33|orf110616	Bacteroidetes	K01624	ProteinGroup_104208
P33|orf110617	Bacteroidetes	K01624	ProteinGroup_104208
P58|orf454	Bacteroidetes	K01624	ProteinGroup_104208
P58|orf57357	Firmicutes	K03778	ProteinGroup_104218
P104|orf30632	Bacteroidetes	K05349	ProteinGroup_10425
P33|orf159455	Bacteroidetes	K05349	ProteinGroup_10425
P33|orf240479	Bacteroidetes	K05349	ProteinGroup_10425
P33|orf274783	Bacteroidetes	K05349	ProteinGroup_10425
P58|orf41051	Bacteroidetes	K05349	ProteinGroup_10425
P68|orf119725	Bacteroidetes	K05349	ProteinGroup_10425
P68|orf143202	Bacteroidetes	K05349	ProteinGroup_10425
P68|orf155951	Bacteroidetes	K05349	ProteinGroup_10425
P92|orf38394	Bacteroidetes	K05349	ProteinGroup_10425
P33|orf76155	Firmicutes	K03522	ProteinGroup_104265
P33|orf4009	Bacteroidetes	K00850	ProteinGroup_104278
P68|orf50542	Bacteroidetes	K00850	ProteinGroup_104278
P104|orf67967	Firmicutes	K00053	ProteinGroup_104282
P33|orf98490	Firmicutes	K00053	ProteinGroup_104282
P92|orf229776	Firmicutes	K00053	ProteinGroup_104282
P104|orf13558	Firmicutes		ProteinGroup_104291
P58|orf11571	Firmicutes		ProteinGroup_104291
P92|orf7372	Firmicutes		ProteinGroup_104291
P104|orf100793	Bacteroidetes	K00134	ProteinGroup_104293
P104|orf291899	Bacteroidetes	K00134	ProteinGroup_104293
P104|orf48314	Bacteroidetes	K00134	ProteinGroup_104293
P104|orf54511	Bacteroidetes	K00134	ProteinGroup_104293
P104|orf70085	Bacteroidetes	K00134	ProteinGroup_104293
P104|orf85659	Bacteroidetes	K00134	ProteinGroup_104293
P104|orf86091	Bacteroidetes	K00134	ProteinGroup_104293
P33|orf131718	Bacteroidetes	K00134	ProteinGroup_104293
P33|orf174278	Bacteroidetes	K00134	ProteinGroup_104293
P33|orf236644	Bacteroidetes	K00134	ProteinGroup_104293
P33|orf260500	Bacteroidetes	K00134	ProteinGroup_104293
P33|orf390110	Bacteroidetes	K00134	ProteinGroup_104293
P33|orf431811	Bacteroidetes	K00134	ProteinGroup_104293
P33|orf50249	Bacteroidetes	K00134	ProteinGroup_104293
P58|orf11657	Bacteroidetes	K00134	ProteinGroup_104293
P58|orf38309	Bacteroidetes	K00134	ProteinGroup_104293
P58|orf63603	Bacteroidetes	K00134	ProteinGroup_104293
P68|orf96777	Bacteroidetes	K00134	ProteinGroup_104293
P68|orf96778	Bacteroidetes	K00134	ProteinGroup_104293
P92|orf54437	Bacteroidetes	K00134	ProteinGroup_104293
P92|orf61447	Firmicutes	K01914	ProteinGroup_104302
P68|orf74281	Firmicutes	K02119	ProteinGroup_104330
P92|orf90398	Firmicutes	K02119	ProteinGroup_104330
P58|orf79625	Firmicutes	K00850	ProteinGroup_104336
P104|orf130804	Firmicutes		ProteinGroup_104338
P104|orf162490	Firmicutes		ProteinGroup_104338
P104|orf192167	Firmicutes		ProteinGroup_104338
P104|orf291325	Firmicutes		ProteinGroup_104338
P33|orf77331	Firmicutes		ProteinGroup_104338
P33|orf78139	Firmicutes		ProteinGroup_104338
P58|orf138947	Firmicutes		ProteinGroup_104338
P68|orf24650	Firmicutes		ProteinGroup_104338
P68|orf38843	Firmicutes		ProteinGroup_104338
P92|orf83561	Firmicutes		ProteinGroup_104338
P104|orf31334	Firmicutes		ProteinGroup_104349
P33|orf12530	Firmicutes		ProteinGroup_104349
P33|orf32726	Firmicutes	K07080	ProteinGroup_104351
P92|orf62541	Proteobacteria	K19510	ProteinGroup_104355
P104|orf130959	Bacteroidetes		ProteinGroup_104385
P104|orf55432	Bacteroidetes		ProteinGroup_104385
P104|orf74734	Bacteroidetes		ProteinGroup_104385
P33|orf164502	Bacteroidetes		ProteinGroup_104385
P33|orf274876	Bacteroidetes		ProteinGroup_104385
P33|orf352392	Bacteroidetes		ProteinGroup_104385
P33|orf353226	Bacteroidetes		ProteinGroup_104385
P33|orf408107	Bacteroidetes		ProteinGroup_104385
P58|orf111120	Bacteroidetes		ProteinGroup_104385
P58|orf31933	Bacteroidetes		ProteinGroup_104385
P58|orf51125	Bacteroidetes		ProteinGroup_104385
P68|orf116365	Bacteroidetes		ProteinGroup_104385
P68|orf211764	Bacteroidetes		ProteinGroup_104385
P92|orf24496	Bacteroidetes		ProteinGroup_104385
P104|orf91983	Bacteroidetes	K00133	ProteinGroup_104393
P33|orf9004	Bacteroidetes	K00133	ProteinGroup_104393
P68|orf68769	Bacteroidetes	K00133	ProteinGroup_104393
P68|orf68770	Bacteroidetes	K00133	ProteinGroup_104393
P104|orf83528	Proteobacteria	K00656	ProteinGroup_10440
P92|orf109422	Proteobacteria	K00656	ProteinGroup_10440
P92|orf109423	Proteobacteria	K00656	ProteinGroup_10440
P92|orf216183	Proteobacteria	K00656	ProteinGroup_10440
P92|orf263602	Proteobacteria	K00656	ProteinGroup_10440
P58|orf21989	Firmicutes	K19510	ProteinGroup_104423
P68|orf42138	Firmicutes	K03856	ProteinGroup_104474
P104|orf213337	Firmicutes		ProteinGroup_104489
P33|orf189855	Firmicutes		ProteinGroup_104489
P33|orf26006	Firmicutes		ProteinGroup_104489
P58|orf149290	Firmicutes		ProteinGroup_104489
P68|orf13917	Firmicutes		ProteinGroup_104489
P68|orf25021	Firmicutes		ProteinGroup_104489
P68|orf33751	Firmicutes		ProteinGroup_104489
P33|orf26211	Cyanobacteria		ProteinGroup_1045
P104|orf74921	Actinobacteria		ProteinGroup_104537
P104|orf125897	Firmicutes		ProteinGroup_104540
P33|orf102057	Firmicutes		ProteinGroup_104540
P58|orf57514	Firmicutes		ProteinGroup_104540
P68|orf3308	Firmicutes		ProteinGroup_104540
P68|orf97103	Firmicutes		ProteinGroup_104540
P92|orf11392	Firmicutes		ProteinGroup_104540
P58|orf128703	Firmicutes	K02793,K02794	ProteinGroup_104544
P58|orf58591	Firmicutes	K01599	ProteinGroup_104548
P33|orf148159	Bacteroidetes		ProteinGroup_104557
P58|orf2352	Firmicutes	K03522	ProteinGroup_104574
P104|orf282142	Bacteroidetes	K00029	ProteinGroup_10458
P104|orf59129	Bacteroidetes	K00029	ProteinGroup_10458
P58|orf54233	Bacteroidetes	K00029	ProteinGroup_10458
P68|orf145372	Bacteroidetes	K00029	ProteinGroup_10458
P68|orf173591	Bacteroidetes	K00029	ProteinGroup_10458
P92|orf21400	Bacteroidetes	K00029	ProteinGroup_10458
P104|orf125896	Firmicutes		ProteinGroup_104584
P104|orf132232	Firmicutes		ProteinGroup_104584
P58|orf4360	Firmicutes		ProteinGroup_104584
P92|orf17032	Firmicutes		ProteinGroup_104584
P58|orf50699	Firmicutes	K03522	ProteinGroup_104588
P68|orf114120	Firmicutes	K01989	ProteinGroup_104592
P33|orf116328	Bacteroidetes	K01190	ProteinGroup_104639
P104|orf239036	Firmicutes		ProteinGroup_104690
P104|orf54685	Firmicutes		ProteinGroup_104690
P33|orf155763	Firmicutes		ProteinGroup_104690
P58|orf232476	Firmicutes		ProteinGroup_104690
P58|orf50538	Firmicutes		ProteinGroup_104690
P68|orf106612	Firmicutes		ProteinGroup_104690
P68|orf149732	Firmicutes		ProteinGroup_104690
P92|orf228249	Firmicutes		ProteinGroup_104690
P92|orf50891	Firmicutes		ProteinGroup_104690
P92|orf7747	Firmicutes		ProteinGroup_104690
P58|orf52922	Firmicutes	K03778	ProteinGroup_104701
P33|orf29961	Bacteroidetes	K00648	ProteinGroup_104717
P68|orf69932	Bacteroidetes	K00648	ProteinGroup_104717
P104|orf54692	Firmicutes	K00528	ProteinGroup_104730
P92|orf116761	Firmicutes	K00528	ProteinGroup_104730
P92|orf20102	Firmicutes	K01190	ProteinGroup_10476
P92|orf103162	Proteobacteria	K01698	ProteinGroup_104809
P104|orf4733	Firmicutes	K00134	ProteinGroup_104819
P92|orf30360	Firmicutes	K00134	ProteinGroup_104819
P104|orf50756	Bacteroidetes		ProteinGroup_104838
P92|orf73537	Bacteroidetes		ProteinGroup_104838
P104|orf104533	Firmicutes	K01914	ProteinGroup_104856
P58|orf40393	Firmicutes	K01914	ProteinGroup_104856
P104|orf69054	Firmicutes	K01777	ProteinGroup_104857
P104|orf107510	Bacteroidetes	K00648	ProteinGroup_104912
P68|orf114994	Bacteroidetes	K00648	ProteinGroup_104912
P92|orf76979	Bacteroidetes	K00648	ProteinGroup_104912
P104|orf12083	Bacteroidetes	K00133	ProteinGroup_104913
P33|orf290822	Bacteroidetes	K00133	ProteinGroup_104913
P33|orf96494	Bacteroidetes	K00133	ProteinGroup_104913
P33|orf96495	Bacteroidetes	K00133	ProteinGroup_104913
P68|orf110380	Bacteroidetes	K00133	ProteinGroup_104913
P104|orf146093	Firmicutes	K03040	ProteinGroup_104919
P104|orf148371	Firmicutes	K03040	ProteinGroup_104919
P33|orf94274	Firmicutes	K03040	ProteinGroup_104919
P58|orf90851	Firmicutes	K03040	ProteinGroup_104919
P68|orf28335	Firmicutes	K03040	ProteinGroup_104919
P92|orf100952	Firmicutes	K03040	ProteinGroup_104919
P33|orf12130	Firmicutes	K01442	ProteinGroup_104929
P33|orf108701	Firmicutes		ProteinGroup_10495
P68|orf78378	Firmicutes		ProteinGroup_104979
P68|orf2164	Firmicutes	K15583	ProteinGroup_104984
P58|orf70535	Bacteroidetes	K18785	ProteinGroup_105004
P58|orf70536	Bacteroidetes	K18785	ProteinGroup_105004
P58|orf72068	Bacteroidetes	K18785	ProteinGroup_105004
P58|orf72069	Bacteroidetes	K18785	ProteinGroup_105004
P68|orf146472	Bacteroidetes	K18785	ProteinGroup_105004
P68|orf188990	Bacteroidetes	K18785	ProteinGroup_105004
P92|orf57125	Bacteroidetes	K18785	ProteinGroup_105004
P104|orf12722	Bacteroidetes	K00029	ProteinGroup_10501
P33|orf116257	Bacteroidetes	K00029	ProteinGroup_10501
P58|orf4861	Bacteroidetes	K00029	ProteinGroup_10501
P33|orf68170	Firmicutes	K06350	ProteinGroup_105035
P58|orf17454	Firmicutes	K03778	ProteinGroup_105038
P104|orf26642	Firmicutes		ProteinGroup_10505
P33|orf162976	Verrucomicrobia	K00616	ProteinGroup_105069
P104|orf173265	Actinobacteria	K04072	ProteinGroup_105080
P33|orf110459	Actinobacteria	K04072	ProteinGroup_105080
P92|orf43383	Proteobacteria	K01890	ProteinGroup_10511
P104|orf35597	Firmicutes	K00134	ProteinGroup_105146
P92|orf2151	Firmicutes	K00134	ProteinGroup_105146
P33|orf133449	Actinobacteria	K02030	ProteinGroup_105172
P33|orf16769	Bacteroidetes	K00226	ProteinGroup_105199
P58|orf25263	Bacteroidetes	K00226	ProteinGroup_105199
P68|orf93326	Bacteroidetes	K00226	ProteinGroup_105199
P104|orf75811	Firmicutes	K01785	ProteinGroup_105203
P92|orf12022	Firmicutes	K00134	ProteinGroup_105207
P104|orf60514	Bacteroidetes	K00133	ProteinGroup_105219
P33|orf79146	Bacteroidetes	K00133	ProteinGroup_105219
P58|orf15076	Fusobacteria		ProteinGroup_105257
P68|orf120354	Bacteroidetes	K01940	ProteinGroup_105280
P33|orf34784	Proteobacteria		ProteinGroup_105290
P104|orf71796	Firmicutes	K01006	ProteinGroup_10530
P33|orf199746	Firmicutes	K01006	ProteinGroup_10530
P33|orf360252	Firmicutes	K01006	ProteinGroup_10530
P58|orf46942	Firmicutes	K01006	ProteinGroup_10530
P92|orf5213	Firmicutes	K01006	ProteinGroup_10530
P92|orf5214	Firmicutes	K01006	ProteinGroup_10530
P104|orf59337	Fusobacteria	K00134	ProteinGroup_105331
P58|orf25762	Fusobacteria	K00134	ProteinGroup_105331
P92|orf23200	Bacteroidetes		ProteinGroup_10535
P92|orf64950	Proteobacteria	K01867	ProteinGroup_105397
P104|orf12304	Firmicutes	K01197	ProteinGroup_1054
P33|orf67992	Firmicutes	K01197	ProteinGroup_1054
P68|orf23133	Firmicutes	K01197	ProteinGroup_1054
P92|orf100018	Firmicutes	K01197	ProteinGroup_1054
P92|orf63289	Proteobacteria	K04087	ProteinGroup_105416
P104|orf110568	Actinobacteria		ProteinGroup_105432
P58|orf97217	Actinobacteria		ProteinGroup_105432
P92|orf94618	Actinobacteria		ProteinGroup_105432
P68|orf56859	Firmicutes	K02058	ProteinGroup_105443
P104|orf29412	Bacteroidetes	K19265	ProteinGroup_105446
P33|orf94396	Bacteroidetes	K19265	ProteinGroup_105446
P58|orf20986	Bacteroidetes	K19265	ProteinGroup_105446
P104|orf24919	Firmicutes	K00948	ProteinGroup_105455
P68|orf38227	Proteobacteria	K00611	ProteinGroup_105466
P92|orf108886	Proteobacteria	K00611	ProteinGroup_105466
P33|orf25205	Bacteroidetes	K00029	ProteinGroup_10548
P58|orf44080	Bacteroidetes	K00029	ProteinGroup_10548
P68|orf86965	Bacteroidetes	K00029	ProteinGroup_10548
P68|orf70297	Firmicutes	K03466	ProteinGroup_1055
P104|orf63422	Bacteroidetes	K00648	ProteinGroup_105502
P33|orf239921	Bacteroidetes	K00648	ProteinGroup_105502
P68|orf122914	Bacteroidetes	K12257	ProteinGroup_105503
P104|orf29616	Firmicutes	K02747	ProteinGroup_105509
P33|orf440	Firmicutes	K19265	ProteinGroup_105521
P33|orf78851	Bacteroidetes		ProteinGroup_105528
P58|orf13082	Fusobacteria	K00625	ProteinGroup_105534
P104|orf97729	Actinobacteria		ProteinGroup_105557
P33|orf75663	Actinobacteria		ProteinGroup_105557
P68|orf93873	Actinobacteria		ProteinGroup_105561
P104|orf3549	Firmicutes	K03569	ProteinGroup_105562
P58|orf135985	Firmicutes	K03569	ProteinGroup_105562
P68|orf107763	Firmicutes	K03621	ProteinGroup_105564
P58|orf24444	Firmicutes	K03569	ProteinGroup_105567
P58|orf82672	Firmicutes	K03569	ProteinGroup_105567
P33|orf40816	Firmicutes	K00134	ProteinGroup_105600
P58|orf118417	Firmicutes	K00134	ProteinGroup_105600
P68|orf122885	Bacteroidetes	K01924	ProteinGroup_105635
P58|orf134095	Firmicutes	K03569	ProteinGroup_105656
P104|orf64453	Firmicutes	K00134	ProteinGroup_105703
P58|orf58579	Firmicutes	K00134	ProteinGroup_105703
P92|orf56330	Firmicutes	K00134	ProteinGroup_105703
P33|orf12876	Bacteroidetes	K06217	ProteinGroup_105710
P33|orf3953	Bacteroidetes	K00175	ProteinGroup_105711
P58|orf37418	Bacteroidetes	K00175	ProteinGroup_105711
P68|orf75124	Bacteroidetes	K00175	ProteinGroup_105711
P58|orf213538	Actinobacteria	K03070	ProteinGroup_105763
P68|orf140642	Actinobacteria	K03070	ProteinGroup_105763
P58|orf93980	Firmicutes	K03569	ProteinGroup_105775
P104|orf74809	Bacteroidetes		ProteinGroup_105790
P33|orf121928	Proteobacteria	K00024	ProteinGroup_105798
P68|orf1032	Firmicutes	K01867	ProteinGroup_105806
P92|orf86310	Proteobacteria	K19234	ProteinGroup_105812
P33|orf109312	Proteobacteria	K00344	ProteinGroup_105864
P33|orf119599	Bacteroidetes	K01993	ProteinGroup_105871
P58|orf102222	Proteobacteria	K07263	ProteinGroup_105898
P58|orf174785	Aquificae		ProteinGroup_105898
P104|orf84201	Proteobacteria	K03043	ProteinGroup_1059
P58|orf76100	Proteobacteria	K03043	ProteinGroup_1059
P58|orf134448	Firmicutes	K03569	ProteinGroup_105900
P92|orf85976	Firmicutes	K05349	ProteinGroup_10592
P92|orf51410	Bacteroidetes		ProteinGroup_10596
P33|orf5893	Bacteroidetes		ProteinGroup_10597
P68|orf92028	Bacteroidetes		ProteinGroup_10597
P104|orf30301	Proteobacteria	K00656	ProteinGroup_10599
P33|orf173001	Proteobacteria	K00656	ProteinGroup_10599
P33|orf227684	Proteobacteria	K00656	ProteinGroup_10599
P58|orf43214	Proteobacteria	K00656	ProteinGroup_10599
P58|orf43215	Proteobacteria	K00656	ProteinGroup_10599
P58|orf43216	Proteobacteria	K00656	ProteinGroup_10599
P92|orf268066	Proteobacteria	K00656	ProteinGroup_10599
P92|orf73058	Proteobacteria	K00656	ProteinGroup_10599
P92|orf77483	Proteobacteria	K00656	ProteinGroup_10599
P92|orf99120	Proteobacteria	K00656	ProteinGroup_10599
P68|orf59233	Firmicutes	K02112	ProteinGroup_106008
P92|orf50095	Proteobacteria	K10001	ProteinGroup_106011
P104|orf72054	Actinobacteria	K01537	ProteinGroup_106016
P33|orf12961	Firmicutes	K03574	ProteinGroup_106038
P104|orf67079	Actinobacteria		ProteinGroup_106040
P104|orf78784	Bacteroidetes	K03778	ProteinGroup_106042
P92|orf60732	Bacteroidetes	K03778	ProteinGroup_106042
P58|orf62207	Firmicutes	K03621	ProteinGroup_106051
P33|orf5906	Bacteroidetes	K18785	ProteinGroup_106057
P68|orf53329	Bacteroidetes	K18785	ProteinGroup_106057
P92|orf83302	Proteobacteria	K01620	ProteinGroup_106070
P68|orf2062	Firmicutes	K00525	ProteinGroup_10608
P104|orf43994	Bacteroidetes	K00024	ProteinGroup_106080
P33|orf88927	Bacteroidetes	K00024	ProteinGroup_106080
P58|orf39559	Bacteroidetes	K00024	ProteinGroup_106080
P68|orf49911	Bacteroidetes	K00024	ProteinGroup_106080
P68|orf27089	Firmicutes		ProteinGroup_106089
P58|orf40784	Firmicutes	K00611	ProteinGroup_106092
P92|orf75802	Firmicutes	K00611	ProteinGroup_106092
P104|orf116893	Firmicutes	K01714	ProteinGroup_106098
P58|orf90798	Firmicutes	K01714	ProteinGroup_106098
P68|orf93044	Firmicutes	K01714	ProteinGroup_106098
P92|orf89027	Firmicutes	K01714	ProteinGroup_106098
P58|orf77441	Firmicutes	K02529	ProteinGroup_106101
P58|orf125828	Firmicutes	K01488	ProteinGroup_106115
P58|orf125834	Firmicutes	K01488	ProteinGroup_106115
P104|orf47237	Actinobacteria		ProteinGroup_106126
P104|orf134954	Actinobacteria	K00134	ProteinGroup_106163
P33|orf7357	Actinobacteria	K00134	ProteinGroup_106163
P58|orf89545	Actinobacteria	K00134	ProteinGroup_106163
P68|orf10349	Actinobacteria	K00134	ProteinGroup_106163
P92|orf112464	Actinobacteria	K00134	ProteinGroup_106163
P104|orf119773	Firmicutes	K00850	ProteinGroup_106182
P58|orf76828	Firmicutes	K00850	ProteinGroup_106182
P68|orf29438	Firmicutes	K00850	ProteinGroup_106182
P92|orf36857	Firmicutes	K00850	ProteinGroup_106182
P58|orf20215	Firmicutes	K00611	ProteinGroup_106208
P104|orf49370	Firmicutes	K00134	ProteinGroup_106221
P33|orf63000	Firmicutes	K00134	ProteinGroup_106221
P58|orf44268	Firmicutes	K00134	ProteinGroup_106221
P68|orf18665	Firmicutes	K00134	ProteinGroup_106221
P92|orf58818	Firmicutes	K00134	ProteinGroup_106221
P104|orf120352	Firmicutes	K03778	ProteinGroup_106225
P58|orf114891	Firmicutes	K03778	ProteinGroup_106225
P58|orf54075	Firmicutes	K00571	ProteinGroup_106237
P68|orf46910	Firmicutes	K08092	ProteinGroup_106238
P58|orf20814	Firmicutes	K00948	ProteinGroup_106280
P58|orf23839	Firmicutes	K02793,K02794	ProteinGroup_106307
P104|orf101548	Firmicutes		ProteinGroup_106314
P104|orf147741	Firmicutes		ProteinGroup_106314
P92|orf99335	Firmicutes		ProteinGroup_106314
P104|orf70299	Proteobacteria	K00134	ProteinGroup_106315
P58|orf49150	Proteobacteria	K00134	ProteinGroup_106315
P68|orf76995	Proteobacteria	K00134	ProteinGroup_106315
P92|orf73132	Proteobacteria	K00134	ProteinGroup_106315
P104|orf145608	Firmicutes		ProteinGroup_106320
P33|orf36564	Firmicutes		ProteinGroup_106320
P58|orf119905	Firmicutes		ProteinGroup_106320
P104|orf78704	Firmicutes	K01681	ProteinGroup_10634
P68|orf43717	Firmicutes	K01681	ProteinGroup_10634
P68|orf44085	Firmicutes	K01681	ProteinGroup_10634
P104|orf51335	Firmicutes		ProteinGroup_106347
P33|orf45372	Firmicutes		ProteinGroup_106347
P58|orf47007	Firmicutes		ProteinGroup_106347
P68|orf34893	Firmicutes		ProteinGroup_106347
P92|orf47072	Firmicutes		ProteinGroup_106347
P92|orf102624	Firmicutes	K01012	ProteinGroup_106349
P92|orf95848	Proteobacteria	K00029	ProteinGroup_10636
P68|orf58310	Actinobacteria		ProteinGroup_106374
P33|orf25400	Proteobacteria	K00616	ProteinGroup_106383
P104|orf2427	Bacteroidetes	K02014	ProteinGroup_10641
P104|orf146863	Firmicutes	K01681	ProteinGroup_10643
P68|orf14439	Firmicutes	K01681	ProteinGroup_10643
P92|orf10363	Firmicutes	K01681	ProteinGroup_10643
P104|orf37984	Firmicutes	K01681	ProteinGroup_10646
P92|orf33127	Firmicutes	K01681	ProteinGroup_10646
P104|orf29392	Bacteroidetes	K00024	ProteinGroup_106472
P58|orf20967	Bacteroidetes	K00024	ProteinGroup_106472
P104|orf46249	Bacteroidetes	K00024	ProteinGroup_106478
P92|orf45025	Bacteroidetes	K00024	ProteinGroup_106478
P92|orf35879	Proteobacteria	K01956	ProteinGroup_106489
P104|orf46227	Bacteroidetes		ProteinGroup_106494
P33|orf399612	Bacteroidetes		ProteinGroup_106494
P68|orf151495	Bacteroidetes		ProteinGroup_106494
P92|orf25914	Bacteroidetes		ProteinGroup_106494
P104|orf70372	Bacteroidetes		ProteinGroup_106513
P33|orf297328	Bacteroidetes		ProteinGroup_106513
P33|orf97069	Bacteroidetes		ProteinGroup_106513
P104|orf139509	Firmicutes	K00134	ProteinGroup_106604
P104|orf20494	Bacteroidetes		ProteinGroup_106635
P33|orf28007	Bacteroidetes		ProteinGroup_106635
P33|orf328050	Bacteroidetes		ProteinGroup_106635
P33|orf409316	Bacteroidetes		ProteinGroup_106635
P68|orf120762	Bacteroidetes		ProteinGroup_106635
P68|orf123592	Bacteroidetes		ProteinGroup_106635
P104|orf21561	Firmicutes	K19510	ProteinGroup_106640
P68|orf78465	Firmicutes	K00656	ProteinGroup_10666
P104|orf69462	Firmicutes	K00625	ProteinGroup_106662
P58|orf61393	Firmicutes	K00625	ProteinGroup_106662
P68|orf8729	Firmicutes	K00625	ProteinGroup_106662
P92|orf20123	Firmicutes	K00625	ProteinGroup_106662
P58|orf23847	Firmicutes		ProteinGroup_106678
P68|orf112949	Bacteroidetes		ProteinGroup_106716
P68|orf49987	Bacteroidetes		ProteinGroup_106721
P92|orf95229	Proteobacteria	K00097	ProteinGroup_106736
P92|orf45962	Bacteroidetes	K05349	ProteinGroup_10678
P92|orf25095	Proteobacteria	K00134	ProteinGroup_106875
P58|orf227657	Actinobacteria	K03040	ProteinGroup_106890
P58|orf92555	Actinobacteria	K03040	ProteinGroup_106890
P68|orf45984	Actinobacteria	K03040	ProteinGroup_106890
P68|orf114442	Bacteroidetes	K01711	ProteinGroup_106898
P92|orf18816	Firmicutes	K01190	ProteinGroup_10691
P33|orf94741	Proteobacteria	K10540	ProteinGroup_106911
P92|orf68099	Proteobacteria	K10540	ProteinGroup_106911
P68|orf111627	Bacteroidetes		ProteinGroup_106967
P104|orf14210	Firmicutes		ProteinGroup_106988
P33|orf40914	Firmicutes		ProteinGroup_106988
P68|orf107662	Firmicutes		ProteinGroup_106988
P92|orf2163	Firmicutes		ProteinGroup_106988
P58|orf23469	Firmicutes	K01847	ProteinGroup_10699
P33|orf81595	Bacteroidetes		ProteinGroup_107028
P68|orf71979	Actinobacteria	K00057	ProteinGroup_107062
P68|orf29432	Firmicutes	K00611	ProteinGroup_107069
P92|orf36863	Firmicutes	K00611	ProteinGroup_107069
P92|orf22390	Bacteroidetes		ProteinGroup_10708
P104|orf56416	Bacteroidetes		ProteinGroup_10709
P33|orf252931	Bacteroidetes		ProteinGroup_107095
P92|orf52595	Bacteroidetes		ProteinGroup_107095
P104|orf228287	Firmicutes		ProteinGroup_107121
P104|orf274428	Bacteroidetes		ProteinGroup_107121
P104|orf89709	Firmicutes		ProteinGroup_107121
P33|orf35159	Firmicutes		ProteinGroup_107121
P33|orf65060	Firmicutes		ProteinGroup_107121
P58|orf130891	Firmicutes		ProteinGroup_107121
P58|orf253471	Firmicutes		ProteinGroup_107121
P58|orf253491	Firmicutes		ProteinGroup_107121
P68|orf45592	Firmicutes		ProteinGroup_107121
P68|orf87872	Firmicutes		ProteinGroup_107121
P92|orf14575	Firmicutes		ProteinGroup_107121
P92|orf304977	Firmicutes		ProteinGroup_107121
P92|orf121573	Proteobacteria	K03694	ProteinGroup_10713
P92|orf35814	Proteobacteria	K03694	ProteinGroup_10713
P58|orf6479	Firmicutes	K03569	ProteinGroup_107141
P104|orf228217	Bacteroidetes		ProteinGroup_10721
P104|orf246573	Bacteroidetes		ProteinGroup_10721
P68|orf121117	Firmicutes	K01951	ProteinGroup_107224
P92|orf107051	Firmicutes	K01951	ProteinGroup_107224
P33|orf564	Firmicutes	K03569	ProteinGroup_107238
P92|orf58041	Proteobacteria	K07404	ProteinGroup_107279
P33|orf20306	Bacteroidetes	K00527	ProteinGroup_10730
P92|orf109925	Proteobacteria	K01889	ProteinGroup_107316
P92|orf43382	Proteobacteria	K01889	ProteinGroup_107316
P58|orf110210	Firmicutes	K01424	ProteinGroup_107348
P104|orf17536	Bacteroidetes	K03924	ProteinGroup_107375
P33|orf333352	Bacteroidetes	K03924	ProteinGroup_107375
P33|orf74138	Bacteroidetes	K03924	ProteinGroup_107375
P68|orf64769	Bacteroidetes		ProteinGroup_107385
P58|orf68288	Firmicutes	K19510	ProteinGroup_107386
P104|orf109741	Firmicutes	K00625	ProteinGroup_107411
P33|orf70012	Firmicutes	K00625	ProteinGroup_107411
P58|orf11169	Firmicutes	K00625	ProteinGroup_107411
P68|orf77203	Firmicutes	K00625	ProteinGroup_107411
P92|orf80523	Firmicutes	K00625	ProteinGroup_107411
P68|orf102176	Firmicutes	K02341	ProteinGroup_107413
P68|orf128792	Firmicutes	K02341	ProteinGroup_107413
P68|orf146364	Firmicutes	K02341	ProteinGroup_107413
P92|orf90024	Firmicutes	K02341	ProteinGroup_107413
P58|orf126052	Firmicutes	K00574	ProteinGroup_107420
P58|orf126113	Firmicutes	K00574	ProteinGroup_107420
P104|orf134186	Firmicutes	K01681	ProteinGroup_10743
P92|orf8997	Firmicutes	K01681	ProteinGroup_10743
P104|orf115891	Firmicutes	K19510	ProteinGroup_107436
P58|orf82365	Firmicutes	K01785	ProteinGroup_107439
P104|orf28131	Firmicutes	K00625	ProteinGroup_107450
P33|orf27565	Firmicutes	K00625	ProteinGroup_107450
P68|orf25874	Firmicutes	K00625	ProteinGroup_107450
P92|orf84324	Firmicutes	K00625	ProteinGroup_107450
P58|orf59176	Actinobacteria	K00948	ProteinGroup_107455
P104|orf14961	Bacteroidetes	K00057	ProteinGroup_107457
P68|orf84651	Firmicutes		ProteinGroup_10747
P33|orf176112	Bacteroidetes	K01756	ProteinGroup_107472
P104|orf35412	Bacteroidetes	K03924	ProteinGroup_107473
P33|orf179614	Bacteroidetes	K03924	ProteinGroup_107473
P33|orf197731	Bacteroidetes	K03924	ProteinGroup_107473
P33|orf334730	Bacteroidetes	K03924	ProteinGroup_107473
P92|orf33811	Bacteroidetes	K03924	ProteinGroup_107473
P104|orf91729	Firmicutes	K00625	ProteinGroup_107474
P33|orf3179	Firmicutes	K00625	ProteinGroup_107474
P58|orf86864	Firmicutes	K00625	ProteinGroup_107474
P58|orf11443	Euryarchaeota	K00074	ProteinGroup_107477
P33|orf12001	Actinobacteria	K00611	ProteinGroup_107482
P58|orf121722	Actinobacteria	K00611	ProteinGroup_107482
P104|orf102276	Actinobacteria	K03040	ProteinGroup_107514
P104|orf111656	Actinobacteria	K03040	ProteinGroup_107514
P58|orf99952	Actinobacteria	K03040	ProteinGroup_107514
P68|orf19904	Actinobacteria	K03040	ProteinGroup_107514
P104|orf21853	Firmicutes	K01681	ProteinGroup_10752
P68|orf13487	Firmicutes	K01681	ProteinGroup_10752
P92|orf44840	Firmicutes	K01681	ProteinGroup_10752
P104|orf7047	Firmicutes	K00625	ProteinGroup_107541
P58|orf3619	Firmicutes	K00625	ProteinGroup_107541
P92|orf104191	Firmicutes	K00625	ProteinGroup_107541
P68|orf104374	Firmicutes	K12257	ProteinGroup_10756
P68|orf91783	Firmicutes	K12257	ProteinGroup_10756
P58|orf87692	Firmicutes		ProteinGroup_10757
P58|orf70534	Bacteroidetes		ProteinGroup_10758
P92|orf57126	Bacteroidetes		ProteinGroup_10758
P104|orf17080	Firmicutes	K01273	ProteinGroup_107597
P68|orf105065	Firmicutes	K18471	ProteinGroup_107617
P68|orf72145	Firmicutes	K18471	ProteinGroup_107617
P104|orf66719	Proteobacteria	K00134	ProteinGroup_107748
P33|orf79130	Proteobacteria	K00134	ProteinGroup_107748
P58|orf223982	Proteobacteria	K00134	ProteinGroup_107748
P58|orf75155	Proteobacteria	K00134	ProteinGroup_107748
P68|orf53464	Proteobacteria	K00134	ProteinGroup_107748
P92|orf77940	Proteobacteria	K00134	ProteinGroup_107748
P92|orf9396	Proteobacteria	K00134	ProteinGroup_107748
P58|orf59320	Firmicutes	K01681	ProteinGroup_10778
P68|orf25426	Firmicutes	K01681	ProteinGroup_10778
P104|orf93810	Actinobacteria	K00611	ProteinGroup_107796
P33|orf206438	Actinobacteria	K00611	ProteinGroup_107796
P33|orf385088	Actinobacteria	K00611	ProteinGroup_107796
P33|orf385591	Actinobacteria	K00611	ProteinGroup_107796
P33|orf5903	Bacteroidetes		ProteinGroup_107846
P104|orf32777	Actinobacteria	K10005	ProteinGroup_107863
P104|orf117078	Firmicutes		ProteinGroup_10787
P104|orf117079	Firmicutes	K01190	ProteinGroup_10787
P104|orf136329	Firmicutes	K01190	ProteinGroup_10787
P104|orf171570	Firmicutes	K01190	ProteinGroup_10787
P104|orf225976	Firmicutes	K01190	ProteinGroup_10787
P58|orf7153	Firmicutes	K01190	ProteinGroup_10787
P33|orf51722	Firmicutes	K03778	ProteinGroup_107942
P33|orf27798	Proteobacteria	K01914	ProteinGroup_107944
P58|orf83441	Firmicutes		ProteinGroup_107950
P92|orf28072	Proteobacteria	K03087	ProteinGroup_107958
P92|orf70195	Proteobacteria	K03087	ProteinGroup_107958
P33|orf32119	Bacteroidetes	K19265	ProteinGroup_107960
P68|orf71690	Bacteroidetes	K19265	ProteinGroup_107960
P92|orf40088	Firmicutes		ProteinGroup_107975
P33|orf116947	Bacteroidetes	K02111	ProteinGroup_108074
P104|orf86250	Firmicutes	K03778	ProteinGroup_108085
P104|orf100773	Firmicutes	K03040	ProteinGroup_108099
P92|orf52128	Bacteroidetes		ProteinGroup_10810
P92|orf74565	Proteobacteria	K01584	ProteinGroup_10811
P104|orf149688	Bacteroidetes	K03040	ProteinGroup_108112
P104|orf149701	Bacteroidetes	K03040	ProteinGroup_108112
P104|orf67171	Bacteroidetes	K03040	ProteinGroup_108112
P33|orf227102	Bacteroidetes	K03040	ProteinGroup_108112
P33|orf289168	Bacteroidetes	K03040	ProteinGroup_108112
P33|orf293165	Bacteroidetes	K03040	ProteinGroup_108112
P33|orf293755	Bacteroidetes	K03040	ProteinGroup_108112
P33|orf390672	Bacteroidetes	K03040	ProteinGroup_108112
P33|orf394403	Bacteroidetes	K03040	ProteinGroup_108112
P33|orf410115	Bacteroidetes	K03040	ProteinGroup_108112
P33|orf76811	Bacteroidetes	K03040	ProteinGroup_108112
P58|orf25519	Bacteroidetes	K03040	ProteinGroup_108112
P58|orf50608	Bacteroidetes	K03040	ProteinGroup_108112
P58|orf67394	Bacteroidetes	K03040	ProteinGroup_108112
P68|orf71953	Bacteroidetes	K03040	ProteinGroup_108112
P92|orf32260	Bacteroidetes	K03040	ProteinGroup_108112
P104|orf85111	Fusobacteria		ProteinGroup_108122
P58|orf109006	Firmicutes	K01784	ProteinGroup_108138
P58|orf139405	Firmicutes	K01784	ProteinGroup_108138
P104|orf133965	Actinobacteria	K00656	ProteinGroup_10821
P58|orf113257	Actinobacteria	K00656	ProteinGroup_10821
P92|orf115456	Actinobacteria	K00656	ProteinGroup_10821
P104|orf43663	Bacteroidetes		ProteinGroup_10825
P33|orf16114	Bacteroidetes		ProteinGroup_10825
P58|orf42103	Bacteroidetes		ProteinGroup_10825
P68|orf100849	Bacteroidetes		ProteinGroup_10825
P104|orf50738	Bacteroidetes	K01993	ProteinGroup_108318
P104|orf50739	Bacteroidetes	K01993	ProteinGroup_108318
P92|orf58890	Bacteroidetes	K01993	ProteinGroup_108318
P104|orf33086	Bacteroidetes	K00951	ProteinGroup_10832
P33|orf10165	Bacteroidetes	K00951	ProteinGroup_10832
P68|orf53443	Actinobacteria	K00674	ProteinGroup_108349
P104|orf56422	Bacteroidetes		ProteinGroup_10836
P104|orf141817	Bacteroidetes	K02357	ProteinGroup_108361
P104|orf255683	Bacteroidetes	K02357	ProteinGroup_108361
P33|orf271567	Bacteroidetes	K02357	ProteinGroup_108361
P68|orf131586	Bacteroidetes	K02357	ProteinGroup_108361
P92|orf71042	Bacteroidetes	K02357	ProteinGroup_108361
P104|orf313479	Bacteroidetes	K02357	ProteinGroup_108375
P104|orf97481	Bacteroidetes	K02357	ProteinGroup_108375
P104|orf97482	Bacteroidetes	K02357	ProteinGroup_108375
P33|orf197368	Bacteroidetes	K02357	ProteinGroup_108375
P33|orf451733	Bacteroidetes	K02357	ProteinGroup_108375
P58|orf121480	Firmicutes	K00927	ProteinGroup_108411
P104|orf86402	Actinobacteria	K00700	ProteinGroup_10842
P104|orf58912	Firmicutes	K17213	ProteinGroup_108480
P104|orf138289	Firmicutes	K03046	ProteinGroup_10851
P68|orf63177	Firmicutes	K03046	ProteinGroup_10851
P68|orf36005	Firmicutes		ProteinGroup_108521
P68|orf26193	Firmicutes	K02341	ProteinGroup_108530
P68|orf71594	Firmicutes		ProteinGroup_10860
P104|orf84869	Firmicutes	K01784	ProteinGroup_108607
P104|orf83525	Proteobacteria	K01754	ProteinGroup_108612
P92|orf103892	Proteobacteria	K01754	ProteinGroup_108612
P104|orf103977	Proteobacteria	K03040	ProteinGroup_108633
P33|orf41014	Proteobacteria	K03040	ProteinGroup_108633
P92|orf170971	Proteobacteria	K03040	ProteinGroup_108633
P92|orf244942	Proteobacteria	K03040	ProteinGroup_108633
P92|orf245318	Proteobacteria	K03040	ProteinGroup_108633
P104|orf28024	Bacteroidetes	K02357	ProteinGroup_108655
P33|orf20326	Bacteroidetes	K02357	ProteinGroup_108655
P68|orf51030	Bacteroidetes	K02357	ProteinGroup_108655
P58|orf95353	Firmicutes	K00625	ProteinGroup_108697
P33|orf7053	Bacteroidetes	K12373	ProteinGroup_10871
P58|orf52548	Bacteroidetes	K12373	ProteinGroup_10871
P68|orf165572	Bacteroidetes	K12373	ProteinGroup_10871
P68|orf66087	Bacteroidetes	K12373	ProteinGroup_10871
P104|orf135013	Firmicutes	K03778	ProteinGroup_108720
P68|orf2026	Firmicutes	K03778	ProteinGroup_108720
P68|orf12052	Firmicutes	K02793,K02794	ProteinGroup_108743
P33|orf48984	Proteobacteria	K01902	ProteinGroup_108757
P92|orf75110	Proteobacteria	K03778	ProteinGroup_108760
P33|orf338903	Firmicutes	K03737	ProteinGroup_108770
P68|orf35773	Firmicutes	K03737	ProteinGroup_108770
P92|orf31397	Firmicutes	K02793,K02794	ProteinGroup_108773
P33|orf66916	Firmicutes	K07080	ProteinGroup_108780
P33|orf66917	Firmicutes	K07080	ProteinGroup_108780
P104|orf88526	Actinobacteria	K00688	ProteinGroup_10882
P33|orf53400	Firmicutes		ProteinGroup_10884
P58|orf109772	Firmicutes	K03569	ProteinGroup_108842
P58|orf126367	Firmicutes	K03569	ProteinGroup_108842
P92|orf153351	Firmicutes	K19510	ProteinGroup_108853
P104|orf147729	Firmicutes	K01681	ProteinGroup_10887
P104|orf154829	Firmicutes	K01681	ProteinGroup_10887
P68|orf77594	Firmicutes	K01681	ProteinGroup_10887
P68|orf81002	Firmicutes	K01681	ProteinGroup_10887
P68|orf81003	Firmicutes	K01681	ProteinGroup_10887
P68|orf81004	Firmicutes	K01681	ProteinGroup_10887
P92|orf117653	Firmicutes	K01681	ProteinGroup_10887
P92|orf117655	Firmicutes	K01681	ProteinGroup_10887
P58|orf2666	Firmicutes	K02190	ProteinGroup_108886
P33|orf41716	Proteobacteria		ProteinGroup_108897
P33|orf55344	Firmicutes	K00611	ProteinGroup_108927
P68|orf123259	Bacteroidetes		ProteinGroup_108932
P104|orf207942	Bacteroidetes		ProteinGroup_108973
P33|orf54129	Bacteroidetes		ProteinGroup_108973
P68|orf67573	Firmicutes	K00850	ProteinGroup_108998
P68|orf73651	Firmicutes	K00850	ProteinGroup_108998
P68|orf25101	Firmicutes	K00611	ProteinGroup_109012
P92|orf63066	Firmicutes	K07402	ProteinGroup_109028
P33|orf17193	Euryarchaeota	K01883	ProteinGroup_10904
P104|orf39814	Bacteroidetes	K01993	ProteinGroup_109051
P33|orf96235	Bacteroidetes	K01993	ProteinGroup_109051
P58|orf6138	Bacteroidetes	K01993	ProteinGroup_109051
P92|orf58131	Firmicutes	K05878	ProteinGroup_109058
P104|orf12057	Bacteroidetes		ProteinGroup_10908
P58|orf30703	Bacteroidetes		ProteinGroup_10908
P68|orf140526	Bacteroidetes		ProteinGroup_10908
P92|orf16173	Bacteroidetes		ProteinGroup_10908
P58|orf104348	Firmicutes		ProteinGroup_1091
P58|orf104349	Firmicutes		ProteinGroup_1091
P58|orf79910	Firmicutes	K02687	ProteinGroup_109118
P58|orf79913	Firmicutes	K02687	ProteinGroup_109118
P104|orf146641	Firmicutes	K03340	ProteinGroup_109195
P33|orf67416	Firmicutes	K03340	ProteinGroup_109195
P33|orf68553	Firmicutes	K03340	ProteinGroup_109195
P58|orf66354	Firmicutes	K03340	ProteinGroup_109195
P68|orf1136	Firmicutes	K03340	ProteinGroup_109195
P58|orf112282	Firmicutes	K02032	ProteinGroup_109196
P104|orf48875	Bacteroidetes	K01993	ProteinGroup_109203
P33|orf8767	Bacteroidetes	K01993	ProteinGroup_109203
P58|orf44063	Bacteroidetes	K01993	ProteinGroup_109203
P68|orf91825	Bacteroidetes	K01993	ProteinGroup_109203
P104|orf106351	Firmicutes	K03340	ProteinGroup_109207
P33|orf23095	Firmicutes	K03340	ProteinGroup_109207
P68|orf48827	Firmicutes	K03340	ProteinGroup_109207
P92|orf82110	Firmicutes	K03340	ProteinGroup_109207
P104|orf128491	Firmicutes	K02357	ProteinGroup_109227
P33|orf144021	Firmicutes	K02357	ProteinGroup_109227
P58|orf126978	Firmicutes	K02357	ProteinGroup_109227
P68|orf1087	Firmicutes	K02357	ProteinGroup_109227
P92|orf21113	Firmicutes	K02357	ProteinGroup_109227
P68|orf70406	Firmicutes	K02031	ProteinGroup_109248
P92|orf54608	Firmicutes	K02031	ProteinGroup_109248
P33|orf100097	Bacteroidetes		ProteinGroup_109262
P33|orf50942	Firmicutes	K03340	ProteinGroup_109293
P58|orf56826	Firmicutes	K03340	ProteinGroup_109293
P68|orf127038	Firmicutes	K03340	ProteinGroup_109293
P68|orf143976	Firmicutes	K03340	ProteinGroup_109293
P68|orf143977	Firmicutes	K03340	ProteinGroup_109293
P68|orf172536	Firmicutes	K03340	ProteinGroup_109293
P68|orf178696	Firmicutes	K03340	ProteinGroup_109293
P68|orf187585	Firmicutes	K03340	ProteinGroup_109293
P92|orf87140	Firmicutes	K03340	ProteinGroup_109293
P92|orf35989	Firmicutes	K03340	ProteinGroup_109300
P104|orf88578	Proteobacteria	K02014	ProteinGroup_10931
P92|orf70863	Proteobacteria	K02014	ProteinGroup_10931
P104|orf98417	Firmicutes	K03340	ProteinGroup_109315
P58|orf81773	Firmicutes	K03340	ProteinGroup_109315
P58|orf119645	Firmicutes	K00691	ProteinGroup_10933
P58|orf127225	Firmicutes	K00691	ProteinGroup_10933
P58|orf84137	Firmicutes	K00691	ProteinGroup_10933
P104|orf125302	Firmicutes	K00656	ProteinGroup_10934
P33|orf15118	Firmicutes	K00656	ProteinGroup_10934
P68|orf29138	Firmicutes	K00656	ProteinGroup_10934
P58|orf7855	Fusobacteria	K05878	ProteinGroup_109340
P68|orf33934	Firmicutes	K18785	ProteinGroup_109341
P58|orf20111	Firmicutes	K03778	ProteinGroup_109351
P68|orf22516	Firmicutes	K00688	ProteinGroup_10937
P33|orf179956	Bacteroidetes	K06217	ProteinGroup_109380
P58|orf148971	Firmicutes	K03340	ProteinGroup_109412
P92|orf135089	Firmicutes	K03340	ProteinGroup_109412
P58|orf20140	Firmicutes	K00016	ProteinGroup_109443
P104|orf91372	Bacteroidetes		ProteinGroup_10945
P58|orf72070	Bacteroidetes		ProteinGroup_10945
P104|orf111889	Firmicutes	K03340	ProteinGroup_109450
P33|orf219545	Firmicutes	K03340	ProteinGroup_109450
P58|orf75281	Firmicutes	K03340	ProteinGroup_109450
P92|orf33394	Firmicutes	K03340	ProteinGroup_109450
P92|orf111339	Proteobacteria		ProteinGroup_109479
P104|orf77150	Firmicutes	K00024	ProteinGroup_109480
P58|orf39750	Firmicutes	K00024	ProteinGroup_109480
P104|orf48546	Actinobacteria	K02793,K02794	ProteinGroup_109486
P58|orf40627	Actinobacteria	K02793,K02794	ProteinGroup_109486
P58|orf96001	Firmicutes	K00948	ProteinGroup_109521
P92|orf35685	Proteobacteria		ProteinGroup_109555
P58|orf4624	Firmicutes	K02529	ProteinGroup_109566
P92|orf33791	Bacteroidetes	K01993	ProteinGroup_109599
P58|orf29347	Firmicutes	K03340	ProteinGroup_109600
P92|orf22332	Firmicutes	K03340	ProteinGroup_109600
P104|orf141503	Firmicutes	K14534	ProteinGroup_109654
P58|orf152966	Firmicutes	K14534	ProteinGroup_109654
P58|orf166283	Firmicutes	K14534	ProteinGroup_109654
P68|orf62030	Firmicutes	K00688	ProteinGroup_10966
P92|orf53363	Firmicutes	K00688	ProteinGroup_10966
P104|orf68543	Firmicutes	K05878	ProteinGroup_109686
P58|orf62697	Firmicutes	K05878	ProteinGroup_109686
P92|orf270095	Firmicutes	K05878	ProteinGroup_109686
P104|orf96808	Firmicutes	K00850	ProteinGroup_109714
P33|orf1128	Firmicutes	K00850	ProteinGroup_109714
P104|orf16579	Firmicutes	K02793,K02794	ProteinGroup_109737
P104|orf127796	Firmicutes	K03340	ProteinGroup_109746
P68|orf4678	Firmicutes	K03340	ProteinGroup_109746
P104|orf64905	Actinobacteria	K00948	ProteinGroup_109782
P33|orf216950	Actinobacteria	K00948	ProteinGroup_109782
P104|orf131803	Firmicutes	K01698	ProteinGroup_109786
P92|orf57130	Bacteroidetes		ProteinGroup_10980
P58|orf82287	Firmicutes	K00067	ProteinGroup_109851
P68|orf46817	Firmicutes	K03340	ProteinGroup_109868
P68|orf62337	Firmicutes	K03340	ProteinGroup_109868
P104|orf106854	Bacteroidetes		ProteinGroup_10988
P104|orf167712	Actinobacteria	K03070	ProteinGroup_109907
P104|orf38384	Firmicutes		ProteinGroup_109916
P33|orf105582	Firmicutes		ProteinGroup_109916
P33|orf5890	Bacteroidetes		ProteinGroup_10992
P68|orf88577	Bacteroidetes		ProteinGroup_10992
P33|orf74141	Bacteroidetes	K07114	ProteinGroup_109942
P58|orf17398	Firmicutes	K01878	ProteinGroup_109947
P104|orf95671	Actinobacteria	K02058	ProteinGroup_109998
P33|orf36183	Actinobacteria	K02058	ProteinGroup_109998
P58|orf58172	Actinobacteria	K02058	ProteinGroup_109998
P68|orf34347	Actinobacteria	K02058	ProteinGroup_109998
P92|orf18271	Firmicutes	K00850	ProteinGroup_109999
P33|orf56989	Actinobacteria	K17624	ProteinGroup_110
P33|orf85748	Firmicutes	K17624	ProteinGroup_110
P33|orf31188	Firmicutes	K00625	ProteinGroup_110008
P104|orf77606	Bacteroidetes	K00850	ProteinGroup_110029
P58|orf70405	Bacteroidetes	K00850	ProteinGroup_110029
P68|orf138729	Bacteroidetes	K00850	ProteinGroup_110029
P68|orf69612	Bacteroidetes	K00850	ProteinGroup_110029
P92|orf19224	Proteobacteria	K01963	ProteinGroup_110035
P92|orf83122	Proteobacteria	K01963	ProteinGroup_110035
P58|orf59175	Actinobacteria	K00688	ProteinGroup_11004
P58|orf28673	Firmicutes	K00948	ProteinGroup_110072
P104|orf1580	Firmicutes		ProteinGroup_110097
P68|orf119841	Firmicutes	K02793,K02794	ProteinGroup_110103
P68|orf141961	Firmicutes	K02793,K02794	ProteinGroup_110103
P68|orf141972	Firmicutes	K02793,K02794	ProteinGroup_110103
P68|orf162205	Firmicutes	K02793,K02794	ProteinGroup_110103
P92|orf25859	Bacteroidetes		ProteinGroup_110126
P104|orf19656	Firmicutes	K00134	ProteinGroup_110351
P92|orf149792	Firmicutes		ProteinGroup_110365
P33|orf50306	Proteobacteria	K17743	ProteinGroup_110406
P104|orf34362	Bacteroidetes	K03628	ProteinGroup_11041
P104|orf2531	Bacteroidetes	K00951	ProteinGroup_11042
P104|orf126129	Firmicutes	K03737	ProteinGroup_11044
P68|orf102860	Firmicutes		ProteinGroup_110490
P33|orf26081	Bacteroidetes	K03110	ProteinGroup_110493
P33|orf56615	Euryarchaeota	K03146	ProteinGroup_110497
P33|orf35364	Tenericutes		ProteinGroup_110524
P104|orf276130	Bacteroidetes		ProteinGroup_110525
P33|orf111010	Bacteroidetes		ProteinGroup_110525
P104|orf42444	Bacteroidetes	K00850	ProteinGroup_110527
P33|orf10141	Bacteroidetes	K00850	ProteinGroup_110527
P58|orf38567	Bacteroidetes	K00850	ProteinGroup_110527
P68|orf96916	Bacteroidetes	K00850	ProteinGroup_110527
P104|orf108233	Actinobacteria	K15533	ProteinGroup_11057
P58|orf89984	Actinobacteria	K15533	ProteinGroup_11057
P68|orf47271	Actinobacteria	K15533	ProteinGroup_11057
P33|orf74204	Proteobacteria	K01759	ProteinGroup_110607
P104|orf191392	Firmicutes	K01698	ProteinGroup_110610
P104|orf191409	Firmicutes	K01698	ProteinGroup_110610
P68|orf3222	Firmicutes	K01698	ProteinGroup_110610
P68|orf14321	Actinobacteria	K00700	ProteinGroup_11063
P68|orf2163	Firmicutes	K10823	ProteinGroup_110634
P68|orf233573	Firmicutes	K10823	ProteinGroup_110634
P104|orf55135	Actinobacteria	K00384	ProteinGroup_110648
P68|orf113578	Bacteroidetes		ProteinGroup_110671
P104|orf175018	Firmicutes	K00656	ProteinGroup_11068
P104|orf219427	Firmicutes	K00656	ProteinGroup_11068
P33|orf36078	Firmicutes	K00656	ProteinGroup_11068
P58|orf167072	Firmicutes	K00656	ProteinGroup_11068
P58|orf85142	Firmicutes	K00656	ProteinGroup_11068
P68|orf29676	Firmicutes	K00656	ProteinGroup_11068
P33|orf155548	Bacteroidetes	K06158	ProteinGroup_110681
P58|orf51698	Proteobacteria	K10254	ProteinGroup_110699
P58|orf95497	Firmicutes	K10254	ProteinGroup_110699
P58|orf95499	Proteobacteria	K10254	ProteinGroup_110699
P33|orf59772	Bacteroidetes	K01194	ProteinGroup_11070
P104|orf29401	Bacteroidetes	K00845	ProteinGroup_110741
P33|orf137160	Bacteroidetes	K00845	ProteinGroup_110741
P58|orf20976	Bacteroidetes	K00845	ProteinGroup_110741
P104|orf14932	Bacteroidetes	K00850	ProteinGroup_110750
P104|orf58013	Bacteroidetes	K00850	ProteinGroup_110750
P33|orf112289	Bacteroidetes	K00850	ProteinGroup_110750
P33|orf397908	Bacteroidetes	K00850	ProteinGroup_110750
P33|orf398431	Bacteroidetes	K00850	ProteinGroup_110750
P58|orf12734	Bacteroidetes	K00850	ProteinGroup_110750
P58|orf48099	Bacteroidetes	K00850	ProteinGroup_110750
P68|orf140494	Bacteroidetes	K00850	ProteinGroup_110750
P68|orf172916	Bacteroidetes	K00850	ProteinGroup_110750
P92|orf53847	Bacteroidetes	K00850	ProteinGroup_110750
P58|orf28701	Firmicutes	K01442	ProteinGroup_110766
P68|orf14257	Firmicutes	K12132	ProteinGroup_11077
P92|orf47960	Bacteroidetes	K07223	ProteinGroup_110779
P92|orf19473	Firmicutes	K01206	ProteinGroup_1108
P104|orf47234	Actinobacteria	K00625	ProteinGroup_110816
P68|orf83709	Bacteroidetes	K01681	ProteinGroup_11086
P58|orf129291	Firmicutes		ProteinGroup_11092
P104|orf16196	Bacteroidetes	K00645	ProteinGroup_110984
P104|orf13694	Firmicutes	K00656	ProteinGroup_11099
P33|orf18360	Firmicutes	K00656	ProteinGroup_11099
P58|orf95862	Firmicutes	K00656	ProteinGroup_11099
P68|orf16527	Firmicutes	K00656	ProteinGroup_11099
P68|orf90265	Firmicutes	K00656	ProteinGroup_11099
P68|orf97081	Firmicutes	K00656	ProteinGroup_11099
P104|orf117186	Firmicutes	K00656	ProteinGroup_11100
P104|orf128175	Firmicutes	K00656	ProteinGroup_11100
P33|orf10571	Firmicutes	K00656	ProteinGroup_11100
P58|orf101922	Firmicutes	K00656	ProteinGroup_11100
P68|orf32161	Firmicutes	K00656	ProteinGroup_11100
P92|orf47497	Firmicutes	K00656	ProteinGroup_11100
P92|orf47498	Firmicutes	K00656	ProteinGroup_11100
P104|orf38632	Chloroflexi	K05349	ProteinGroup_11103
P33|orf45509	Chloroflexi	K05349	ProteinGroup_11103
P58|orf468	Chloroflexi	K05349	ProteinGroup_11103
P104|orf2428	Bacteroidetes	K03442	ProteinGroup_111058
P33|orf68087	Bacteroidetes	K03442	ProteinGroup_111058
P58|orf10111	Bacteroidetes	K03442	ProteinGroup_111058
P58|orf81643	Firmicutes	K00691	ProteinGroup_11106
P104|orf131923	Firmicutes	K03046	ProteinGroup_11110
P104|orf227288	Firmicutes	K03046	ProteinGroup_11110
P104|orf283299	Firmicutes	K03046	ProteinGroup_11110
P58|orf234020	Firmicutes	K03046	ProteinGroup_11110
P68|orf234750	Firmicutes	K03046	ProteinGroup_11110
P68|orf41889	Firmicutes	K03046	ProteinGroup_11110
P104|orf15660	Firmicutes	K00656	ProteinGroup_11112
P33|orf2383	Firmicutes	K00656	ProteinGroup_11112
P92|orf244715	Firmicutes	K00656	ProteinGroup_11112
P68|orf7863	Chloroflexi	K10439	ProteinGroup_111164
P58|orf34423	Actinobacteria	K00700	ProteinGroup_11117
P104|orf62761	Actinobacteria	K00917	ProteinGroup_111173
P104|orf172615	Bacteroidetes		ProteinGroup_111185
P104|orf119861	Firmicutes	K00656	ProteinGroup_11119
P33|orf19316	Firmicutes	K00656	ProteinGroup_11119
P68|orf27896	Firmicutes	K00656	ProteinGroup_11119
P92|orf42943	Firmicutes	K00656	ProteinGroup_11119
P104|orf108920	Firmicutes	K01442	ProteinGroup_111199
P68|orf86483	Firmicutes	K01442	ProteinGroup_111199
P92|orf79106	Firmicutes	K01442	ProteinGroup_111199
P58|orf32630	Firmicutes	K05366	ProteinGroup_11120
P104|orf154438	Actinobacteria		ProteinGroup_11121
P58|orf94994	Actinobacteria		ProteinGroup_11121
P68|orf149618	Firmicutes	K00926	ProteinGroup_111211
P68|orf166382	Firmicutes	K00926	ProteinGroup_111211
P68|orf188196	Firmicutes	K00926	ProteinGroup_111211
P92|orf76542	Firmicutes	K00926	ProteinGroup_111211
P68|orf74122	Firmicutes		ProteinGroup_111219
P104|orf63831	Firmicutes	K00850	ProteinGroup_111220
P58|orf57753	Firmicutes	K00850	ProteinGroup_111220
P92|orf55643	Firmicutes	K00850	ProteinGroup_111220
P58|orf36836	Firmicutes	K07080	ProteinGroup_111229
P104|orf13135	Firmicutes	K00656	ProteinGroup_11124
P33|orf25436	Firmicutes	K00656	ProteinGroup_11124
P68|orf21626	Firmicutes	K00656	ProteinGroup_11124
P92|orf110351	Firmicutes	K00656	ProteinGroup_11124
P92|orf81402	Firmicutes	K00656	ProteinGroup_11124
P92|orf81403	Firmicutes	K00656	ProteinGroup_11124
P68|orf40678	Firmicutes	K03522	ProteinGroup_111250
P58|orf6518	Firmicutes		ProteinGroup_111265
P104|orf60537	Bacteroidetes		ProteinGroup_111279
P58|orf119708	Firmicutes	K03698	ProteinGroup_111326
P33|orf191315	Firmicutes		ProteinGroup_111334
P58|orf136245	Firmicutes		ProteinGroup_111352
P33|orf9405	Bacteroidetes		ProteinGroup_11140
P58|orf48294	Bacteroidetes		ProteinGroup_11140
P68|orf68170	Bacteroidetes		ProteinGroup_11140
P68|orf25434	Firmicutes	K02119	ProteinGroup_111409
P92|orf43341	Firmicutes	K05349	ProteinGroup_11141
P104|orf128981	Firmicutes	K00656	ProteinGroup_11142
P104|orf128982	Firmicutes	K00656	ProteinGroup_11142
P104|orf136513	Firmicutes	K00656	ProteinGroup_11142
P104|orf165833	Firmicutes	K00656	ProteinGroup_11142
P33|orf119324	Firmicutes	K00656	ProteinGroup_11142
P33|orf201705	Firmicutes	K00656	ProteinGroup_11142
P58|orf31851	Firmicutes	K00656	ProteinGroup_11142
P68|orf129100	Firmicutes	K00656	ProteinGroup_11142
P68|orf154855	Bacteroidetes	K00656	ProteinGroup_11142
P68|orf154863	Bacteroidetes	K00656	ProteinGroup_11142
P68|orf155269	Firmicutes	K00656	ProteinGroup_11142
P68|orf193911	Firmicutes	K00656	ProteinGroup_11142
P68|orf214158	Firmicutes	K00656	ProteinGroup_11142
P68|orf214204	Firmicutes	K00656	ProteinGroup_11142
P68|orf70761	Firmicutes	K00656	ProteinGroup_11142
P68|orf87531	Firmicutes	K00656	ProteinGroup_11142
P92|orf175526	Firmicutes	K00656	ProteinGroup_11142
P92|orf206045	Firmicutes	K00656	ProteinGroup_11142
P92|orf308306	Firmicutes	K00656	ProteinGroup_11142
P92|orf97352	Firmicutes	K00656	ProteinGroup_11142
P58|orf68749	Firmicutes	K01442	ProteinGroup_111429
P58|orf109864	Actinobacteria	K01223	ProteinGroup_111490
P58|orf143113	Actinobacteria	K01223	ProteinGroup_111490
P58|orf165329	Actinobacteria	K01223	ProteinGroup_111490
P58|orf53888	Firmicutes	K10708	ProteinGroup_111493
P104|orf25546	Firmicutes	K00656	ProteinGroup_11150
P33|orf2493	Firmicutes	K00656	ProteinGroup_11150
P33|orf85267	Cyanobacteria		ProteinGroup_111503
P58|orf20142	Firmicutes	K00162	ProteinGroup_111504
P104|orf5059	Bacteroidetes	K00226	ProteinGroup_111518
P33|orf81759	Bacteroidetes	K00226	ProteinGroup_111518
P58|orf1928	Bacteroidetes	K00226	ProteinGroup_111518
P104|orf88506	Actinobacteria	K15533	ProteinGroup_11154
P58|orf21954	Firmicutes		ProteinGroup_111547
P104|orf63907	Firmicutes	K00656	ProteinGroup_11156
P33|orf6180	Firmicutes	K00656	ProteinGroup_11156
P58|orf58635	Firmicutes	K00656	ProteinGroup_11156
P58|orf22256	Firmicutes		ProteinGroup_111566
P104|orf105409	Bacteroidetes	K00226	ProteinGroup_111634
P58|orf61017	Bacteroidetes	K00226	ProteinGroup_111634
P92|orf51475	Bacteroidetes	K00226	ProteinGroup_111634
P104|orf46901	Bacteroidetes		ProteinGroup_111657
P33|orf102520	Bacteroidetes		ProteinGroup_111657
P58|orf4239	Firmicutes	K00937	ProteinGroup_11177
P33|orf78793	Bacteroidetes	K02523	ProteinGroup_111796
P92|orf147711	Firmicutes	K01442	ProteinGroup_111809
P58|orf19113	Firmicutes	K03340	ProteinGroup_111815
P92|orf118751	Firmicutes	K03340	ProteinGroup_111815
P68|orf70405	Firmicutes	K10823	ProteinGroup_111833
P92|orf54607	Firmicutes	K10823	ProteinGroup_111833
P104|orf19391	Bacteroidetes		ProteinGroup_111855
P58|orf4163	Firmicutes	K00625	ProteinGroup_111858
P104|orf30935	Firmicutes	K00850	ProteinGroup_111862
P58|orf24699	Firmicutes	K00850	ProteinGroup_111862
P104|orf20059	Bacteroidetes	K02014	ProteinGroup_11187
P92|orf53885	Bacteroidetes	K02014	ProteinGroup_11187
P58|orf4197	Firmicutes	K06023	ProteinGroup_111883
P58|orf76778	Actinobacteria	K00364	ProteinGroup_111893
P58|orf72136	Firmicutes		ProteinGroup_111897
P104|orf40046	Firmicutes		ProteinGroup_111907
P68|orf47032	Firmicutes		ProteinGroup_111907
P33|orf3450	Bacteroidetes	K01921	ProteinGroup_111908
P58|orf95501	Actinobacteria	K05838	ProteinGroup_111932
P58|orf138547	Firmicutes	K00845	ProteinGroup_111935
P92|orf39483	Proteobacteria	K13634	ProteinGroup_111944
P58|orf63705	Firmicutes	K00948	ProteinGroup_111946
P92|orf51585	Proteobacteria	K03100	ProteinGroup_111975
P68|orf147925	Firmicutes	K00847	ProteinGroup_111978
P92|orf90919	Firmicutes	K00847	ProteinGroup_111978
P104|orf164680	Firmicutes	K01698	ProteinGroup_111982
P33|orf48792	Firmicutes	K01698	ProteinGroup_111982
P58|orf178574	Firmicutes	K01698	ProteinGroup_111982
P58|orf220566	Firmicutes	K01698	ProteinGroup_111982
P58|orf220764	Firmicutes	K01698	ProteinGroup_111982
P68|orf17057	Firmicutes	K01698	ProteinGroup_111982
P92|orf86388	Firmicutes	K01698	ProteinGroup_111982
P33|orf38204	Bacteroidetes		ProteinGroup_111991
P104|orf61781	Firmicutes	K00850	ProteinGroup_112023
P33|orf31393	Firmicutes	K00850	ProteinGroup_112023
P58|orf106559	Firmicutes	K00850	ProteinGroup_112023
P68|orf7377	Firmicutes	K00850	ProteinGroup_112023
P92|orf37743	Firmicutes	K00850	ProteinGroup_112023
P68|orf31410	Firmicutes	K00847	ProteinGroup_112027
P58|orf9004	Firmicutes	K00845	ProteinGroup_112079
P58|orf20217	Actinobacteria	K00364	ProteinGroup_112111
P92|orf103310	Firmicutes	K03286	ProteinGroup_112115
P33|orf7086	Bacteroidetes	K00604	ProteinGroup_112120
P68|orf121377	Bacteroidetes	K01847	ProteinGroup_112125
P104|orf31437	Bacteroidetes	K01921	ProteinGroup_112152
P33|orf2518	Firmicutes	K01187	ProteinGroup_11216
P58|orf45354	Firmicutes	K00016	ProteinGroup_112223
P92|orf54646	Proteobacteria		ProteinGroup_112225
P58|orf126749	Firmicutes		ProteinGroup_11229
P68|orf117208	Bacteroidetes		ProteinGroup_112292
P33|orf67990	Firmicutes		ProteinGroup_1123
P58|orf16087	Actinobacteria	K05349	ProteinGroup_11230
P104|orf94711	Firmicutes	K00847	ProteinGroup_112368
P68|orf50665	Firmicutes		ProteinGroup_112418
P92|orf65418	Firmicutes	K01698	ProteinGroup_112426
P92|orf41892	Firmicutes		ProteinGroup_112437
P92|orf62770	Firmicutes	K05349	ProteinGroup_11245
P104|orf35498	Firmicutes	K00134	ProteinGroup_112488
P58|orf38109	Firmicutes	K00134	ProteinGroup_112488
P104|orf55111	Actinobacteria	K00962	ProteinGroup_11249
P104|orf163355	Proteobacteria	K01738	ProteinGroup_112508
P104|orf92463	Proteobacteria	K01738	ProteinGroup_112508
P92|orf12574	Proteobacteria	K01738	ProteinGroup_112508
P92|orf93778	Proteobacteria	K01738	ProteinGroup_112508
P68|orf28409	Firmicutes		ProteinGroup_112516
P104|orf105574	Firmicutes	K01624	ProteinGroup_112517
P58|orf29506	Firmicutes	K01624	ProteinGroup_112517
P92|orf32994	Firmicutes	K01624	ProteinGroup_112517
P92|orf19550	Bacteroidetes	K05349	ProteinGroup_11254
P92|orf57183	Firmicutes	K10823	ProteinGroup_112547
P58|orf70523	Firmicutes	K00016	ProteinGroup_112595
P92|orf30470	Firmicutes		ProteinGroup_112597
P104|orf56425	Bacteroidetes	K18785	ProteinGroup_112613
P33|orf138588	Proteobacteria	K09835	ProteinGroup_112620
P104|orf22816	Bacteroidetes	K01809	ProteinGroup_112631
P68|orf148251	Bacteroidetes	K01809	ProteinGroup_112631
P92|orf22614	Bacteroidetes	K01809	ProteinGroup_112631
P104|orf29230	Firmicutes	K00850	ProteinGroup_112634
P92|orf47613	Firmicutes	K00850	ProteinGroup_112634
P33|orf59250	Bacteroidetes	K00232	ProteinGroup_11267
P58|orf104911	Firmicutes	K00847	ProteinGroup_112675
P68|orf48994	Firmicutes		ProteinGroup_112684
P58|orf1744	Fusobacteria	K03522	ProteinGroup_112734
P104|orf56396	Proteobacteria	K02793,K02794	ProteinGroup_112748
P92|orf16364	Proteobacteria	K02793,K02794	ProteinGroup_112748
P58|orf90482	Firmicutes	K00703	ProteinGroup_11284
P104|orf17099	Firmicutes	K01273	ProteinGroup_112876
P68|orf33711	Firmicutes		ProteinGroup_112886
P33|orf9018	Bacteroidetes	K00845	ProteinGroup_112941
P68|orf111056	Bacteroidetes	K00845	ProteinGroup_112941
P58|orf70179	Firmicutes		ProteinGroup_11295
P33|orf162398	Bacteroidetes	K01880	ProteinGroup_112967
P58|orf9062	Firmicutes	K07533	ProteinGroup_112968
P58|orf121304	Firmicutes	K00033	ProteinGroup_113010
P33|orf44859	Firmicutes	K03040	ProteinGroup_113062
P104|orf256474	Bacteroidetes		ProteinGroup_113096
P58|orf91921	Firmicutes		ProteinGroup_1131
P33|orf28977	Firmicutes	K03340	ProteinGroup_113111
P68|orf238047	Firmicutes	K03340	ProteinGroup_113111
P68|orf9428	Firmicutes	K03340	ProteinGroup_113111
P92|orf15100	Bacteroidetes	K01681	ProteinGroup_11312
P104|orf6561	Firmicutes	K02073	ProteinGroup_113125
P58|orf96498	Firmicutes	K00009	ProteinGroup_113131
P104|orf56426	Bacteroidetes		ProteinGroup_11316
P58|orf11694	Bacteroidetes		ProteinGroup_11316
P33|orf49058	Bacteroidetes	K07304	ProteinGroup_113201
P58|orf66066	Firmicutes	K00611	ProteinGroup_113226
P68|orf67476	Firmicutes	K00611	ProteinGroup_113226
P68|orf67566	Firmicutes	K00611	ProteinGroup_113226
P92|orf74298	Firmicutes	K00926	ProteinGroup_113231
P33|orf81478	Firmicutes		ProteinGroup_11324
P104|orf96418	Firmicutes	K00845	ProteinGroup_113264
P104|orf148899	Firmicutes	K03040	ProteinGroup_113280
P104|orf176034	Firmicutes	K03040	ProteinGroup_113280
P104|orf90777	Firmicutes	K03040	ProteinGroup_113280
P33|orf7796	Firmicutes	K03040	ProteinGroup_113280
P68|orf17987	Firmicutes	K03040	ProteinGroup_113280
P92|orf19750	Firmicutes	K03040	ProteinGroup_113280
P92|orf54490	Firmicutes	K03040	ProteinGroup_113280
P92|orf57816	Firmicutes	K00847	ProteinGroup_113284
P58|orf97575	Firmicutes		ProteinGroup_113295
P104|orf37872	Firmicutes		ProteinGroup_113307
P104|orf51676	Bacteroidetes	K01923	ProteinGroup_113332
P33|orf12877	Bacteroidetes	K01923	ProteinGroup_113332
P68|orf110050	Bacteroidetes	K01923	ProteinGroup_113332
P58|orf44963	Firmicutes	K06023	ProteinGroup_113356
P92|orf89909	Firmicutes		ProteinGroup_113369
P33|orf90416	Lokiarchaeota		ProteinGroup_113374
P58|orf23726	Firmicutes		ProteinGroup_113378
P33|orf50102	Proteobacteria	K01952	ProteinGroup_1134
P104|orf85311	Bacteroidetes	K00951	ProteinGroup_11342
P92|orf52136	Bacteroidetes	K00951	ProteinGroup_11342
P104|orf16016	Bacteroidetes		ProteinGroup_113423
P92|orf67378	Bacteroidetes		ProteinGroup_113423
P58|orf4284	Firmicutes	K01190	ProteinGroup_113463
P58|orf61724	Actinobacteria	K16147	ProteinGroup_11347
P33|orf106234	Proteobacteria	K19611	ProteinGroup_11348
P92|orf80745	Proteobacteria	K19611	ProteinGroup_11348
P92|orf61185	Firmicutes		ProteinGroup_113489
P104|orf46237	Bacteroidetes	K00845	ProteinGroup_113525
P58|orf53195	Bacteroidetes	K00845	ProteinGroup_113525
P68|orf139856	Bacteroidetes	K00845	ProteinGroup_113525
P92|orf45013	Bacteroidetes	K00845	ProteinGroup_113525
P92|orf52132	Bacteroidetes		ProteinGroup_11355
P33|orf154064	Bacteroidetes		ProteinGroup_113596
P104|orf62502	Bacteroidetes	K00145	ProteinGroup_113603
P33|orf5927	Bacteroidetes	K00145	ProteinGroup_113603
P68|orf55140	Bacteroidetes	K00145	ProteinGroup_113603
P104|orf122330	Bacteroidetes	K00145	ProteinGroup_113607
P33|orf158948	Bacteroidetes	K00145	ProteinGroup_113607
P92|orf22451	Bacteroidetes	K00145	ProteinGroup_113607
P104|orf132327	Actinobacteria		ProteinGroup_113616
P104|orf97025	Bacteroidetes	K00962	ProteinGroup_11362
P33|orf127731	Bacteroidetes	K00962	ProteinGroup_11362
P33|orf195389	Bacteroidetes	K00962	ProteinGroup_11362
P33|orf196533	Bacteroidetes	K00962	ProteinGroup_11362
P58|orf19775	Bacteroidetes	K00962	ProteinGroup_11362
P68|orf150447	Bacteroidetes	K00962	ProteinGroup_11362
P92|orf90482	Bacteroidetes	K00962	ProteinGroup_11362
P58|orf79915	Firmicutes	K00951	ProteinGroup_11364
P104|orf62892	Actinobacteria	K03695	ProteinGroup_113644
P58|orf84248	Bacteroidetes		ProteinGroup_113673
P68|orf39606	Bacteroidetes		ProteinGroup_113754
P58|orf848	Firmicutes	K01624	ProteinGroup_113776
P33|orf362	Firmicutes	K00527	ProteinGroup_11387
P58|orf106855	Firmicutes	K01644	ProteinGroup_113872
P68|orf125666	Bacteroidetes	K05516	ProteinGroup_113887
P92|orf47383	Bacteroidetes	K05516	ProteinGroup_113887
P92|orf90606	Proteobacteria	K00845	ProteinGroup_113889
P104|orf117127	Firmicutes	K02371	ProteinGroup_113896
P104|orf129205	Bacteroidetes	K01425	ProteinGroup_113934
P68|orf145948	Bacteroidetes	K01425	ProteinGroup_113934
P92|orf69294	Bacteroidetes	K01425	ProteinGroup_113934
P92|orf59330	Firmicutes	K00604	ProteinGroup_113960
P68|orf1105	Firmicutes	K12257	ProteinGroup_11397
P104|orf120611	Firmicutes	K01625	ProteinGroup_113984
P104|orf121438	Firmicutes	K01625	ProteinGroup_113984
P58|orf7213	Firmicutes	K01625	ProteinGroup_113984
P68|orf109746	Firmicutes	K01625	ProteinGroup_113984
P68|orf159821	Firmicutes	K01625	ProteinGroup_113984
P68|orf167872	Firmicutes	K01625	ProteinGroup_113984
P68|orf167873	Firmicutes	K01625	ProteinGroup_113984
P92|orf151608	Firmicutes	K01625	ProteinGroup_113984
P92|orf227907	Firmicutes	K01625	ProteinGroup_113984
P92|orf254199	Firmicutes	K01625	ProteinGroup_113984
P92|orf91417	Firmicutes	K01625	ProteinGroup_113984
P33|orf3454	Bacteroidetes	K13043	ProteinGroup_113986
P68|orf73173	Bacteroidetes	K13043	ProteinGroup_113986
P58|orf34235	Firmicutes		ProteinGroup_1140
P68|orf109198	Firmicutes		ProteinGroup_1140
P68|orf95490	Firmicutes		ProteinGroup_1140
P92|orf120097	Firmicutes	K07004	ProteinGroup_1140
P92|orf141261	Firmicutes		ProteinGroup_1140
P92|orf153967	Bacteroidetes		ProteinGroup_1140
P92|orf230901	Firmicutes		ProteinGroup_1140
P58|orf76034	Actinobacteria		ProteinGroup_114003
P68|orf2250	Firmicutes	K00018	ProteinGroup_114014
P33|orf40612	Cyanobacteria	K00988	ProteinGroup_114026
P58|orf92489	Firmicutes	K00948	ProteinGroup_114058
P92|orf27469	Firmicutes	K06147	ProteinGroup_11406
P92|orf79625	Firmicutes		ProteinGroup_114060
P104|orf126466	Firmicutes	K01591	ProteinGroup_114087
P104|orf183601	Firmicutes	K01591	ProteinGroup_114087
P68|orf102167	Firmicutes	K01591	ProteinGroup_114087
P68|orf171111	Firmicutes	K01591	ProteinGroup_114087
P68|orf171116	Firmicutes	K01591	ProteinGroup_114087
P68|orf70821	Firmicutes	K01591	ProteinGroup_114087
P92|orf64996	Firmicutes	K01591	ProteinGroup_114087
P58|orf54079	Firmicutes	K01809	ProteinGroup_114098
P58|orf33123	Actinobacteria	K00845	ProteinGroup_114112
P92|orf15817	Proteobacteria	K03644	ProteinGroup_114115
P92|orf50065	Proteobacteria	K03644	ProteinGroup_114115
P92|orf54934	Firmicutes	K00197	ProteinGroup_114141
P58|orf76086	Actinobacteria	K00705	ProteinGroup_11416
P68|orf10099	Actinobacteria	K00705	ProteinGroup_11416
P104|orf36916	Actinobacteria	K01921	ProteinGroup_114179
P104|orf139850	Firmicutes		ProteinGroup_1142
P68|orf75408	Firmicutes		ProteinGroup_1142
P58|orf77427	Firmicutes		ProteinGroup_114204
P58|orf36251	Firmicutes	K01624	ProteinGroup_114319
P33|orf23676	Firmicutes	K00948	ProteinGroup_114350
P58|orf15508	Firmicutes	K00016	ProteinGroup_114363
P58|orf89385	Firmicutes		ProteinGroup_114376
P104|orf48295	Actinobacteria	K00845	ProteinGroup_114388
P33|orf61280	Unclassified Archaea	K11996	ProteinGroup_114475
P92|orf8074	Firmicutes	K00656	ProteinGroup_11448
P68|orf94044	Firmicutes	K04072	ProteinGroup_114495
P58|orf118698	Lokiarchaeota		ProteinGroup_11450
P58|orf99095	Lokiarchaeota		ProteinGroup_11450
P33|orf34156	Firmicutes	K00240	ProteinGroup_114572
P58|orf42382	Firmicutes	K00240	ProteinGroup_114572
P33|orf178311	Bacteroidetes		ProteinGroup_114591
P33|orf178206	Proteobacteria	K01953	ProteinGroup_114648
P104|orf23396	Bacteroidetes	K01815	ProteinGroup_114673
P33|orf5608	Bacteroidetes	K01815	ProteinGroup_114673
P58|orf8402	Bacteroidetes	K01815	ProteinGroup_114673
P68|orf85136	Bacteroidetes	K01815	ProteinGroup_114673
P68|orf1001	Firmicutes	K06881	ProteinGroup_114722
P104|orf183243	Actinobacteria	K00016	ProteinGroup_114724
P104|orf183283	Actinobacteria	K00016	ProteinGroup_114724
P104|orf294626	Actinobacteria	K00016	ProteinGroup_114724
P58|orf39677	Actinobacteria	K00016	ProteinGroup_114724
P68|orf20386	Actinobacteria	K00016	ProteinGroup_114724
P104|orf24205	Firmicutes	K03040	ProteinGroup_114754
P33|orf93028	Firmicutes	K03040	ProteinGroup_114754
P58|orf20716	Firmicutes	K03040	ProteinGroup_114754
P68|orf147839	Firmicutes	K03040	ProteinGroup_114754
P68|orf98998	Firmicutes	K03040	ProteinGroup_114754
P92|orf171957	Firmicutes	K03040	ProteinGroup_114754
P104|orf19029	Firmicutes	K01625	ProteinGroup_114766
P68|orf15905	Firmicutes	K01625	ProteinGroup_114766
P92|orf44793	Firmicutes	K01625	ProteinGroup_114766
P33|orf178155	Bacteroidetes		ProteinGroup_114782
P58|orf56414	Firmicutes	K00609	ProteinGroup_114822
P104|orf58012	Bacteroidetes	K00850	ProteinGroup_114834
P33|orf137955	Bacteroidetes	K00850	ProteinGroup_114834
P68|orf159404	Bacteroidetes	K00850	ProteinGroup_114834
P104|orf58380	Firmicutes	K03040	ProteinGroup_114857
P33|orf36151	Firmicutes	K03040	ProteinGroup_114857
P68|orf37520	Firmicutes	K03040	ProteinGroup_114857
P92|orf131121	Firmicutes	K03040	ProteinGroup_114857
P104|orf73876	Actinobacteria	K00926	ProteinGroup_114891
P33|orf64658	Actinobacteria	K00926	ProteinGroup_114891
P68|orf88673	Firmicutes	K06147	ProteinGroup_11490
P33|orf51262	Chlorobi	K01491	ProteinGroup_114918
P58|orf105455	Firmicutes	K00850	ProteinGroup_114928
P58|orf43914	Actinobacteria	K00024	ProteinGroup_114932
P58|orf58359	Actinobacteria	K00609	ProteinGroup_114956
P68|orf59344	Actinobacteria	K00609	ProteinGroup_114956
P92|orf41038	Firmicutes	K00951	ProteinGroup_11497
P58|orf148715	Firmicutes	K02115	ProteinGroup_114975
P58|orf54102	Firmicutes	K02115	ProteinGroup_114975
P104|orf101865	Actinobacteria	K01624	ProteinGroup_114979
P33|orf173298	Actinobacteria	K01624	ProteinGroup_114979
P58|orf136503	Actinobacteria	K01624	ProteinGroup_114979
P58|orf96144	Actinobacteria	K00615	ProteinGroup_114987
P68|orf25730	Actinobacteria	K01591	ProteinGroup_114990
P58|orf40373	Actinobacteria	K00024	ProteinGroup_115024
P68|orf57040	Actinobacteria	K00024	ProteinGroup_115024
P68|orf123864	Bacteroidetes		ProteinGroup_115032
P33|orf20842	Bacteroidetes	K15987	ProteinGroup_11509
P33|orf406394	Bacteroidetes	K15987	ProteinGroup_11509
P92|orf50808	Firmicutes	K00656	ProteinGroup_11516
P104|orf12687	Bacteroidetes	K01915	ProteinGroup_11522
P33|orf102249	Bacteroidetes	K01915	ProteinGroup_11522
P58|orf4895	Bacteroidetes	K01915	ProteinGroup_11522
P92|orf126116	Firmicutes	K07407	ProteinGroup_11524
P92|orf44394	Firmicutes	K01874	ProteinGroup_115246
P104|orf17531	Bacteroidetes	K03110	ProteinGroup_115277
P33|orf129412	Bacteroidetes	K03110	ProteinGroup_115277
P33|orf345890	Bacteroidetes	K03110	ProteinGroup_115277
P68|orf18409	Firmicutes		ProteinGroup_115292
P104|orf25522	Firmicutes	K03040	ProteinGroup_115305
P33|orf2472	Firmicutes	K03040	ProteinGroup_115305
P92|orf125182	Firmicutes		ProteinGroup_11533
P33|orf53722	Spirochaetes	K00384	ProteinGroup_115337
P58|orf17403	Firmicutes	K06217	ProteinGroup_115342
P104|orf172224	Firmicutes	K03046	ProteinGroup_11535
P68|orf69405	Firmicutes	K03046	ProteinGroup_11535
P33|orf24447	Firmicutes	K00845	ProteinGroup_115393
P104|orf27108	Firmicutes	K03040	ProteinGroup_115403
P33|orf51142	Firmicutes	K03040	ProteinGroup_115403
P68|orf7290	Firmicutes	K03040	ProteinGroup_115403
P92|orf68273	Firmicutes	K03040	ProteinGroup_115403
P92|orf70037	Firmicutes	K03040	ProteinGroup_115403
P104|orf120773	Firmicutes	K03040	ProteinGroup_115409
P68|orf63245	Firmicutes	K03040	ProteinGroup_115409
P92|orf108095	Firmicutes	K03040	ProteinGroup_115409
P92|orf58422	Proteobacteria	K01962	ProteinGroup_115435
P92|orf85472	Proteobacteria	K01962	ProteinGroup_115435
P58|orf112281	Firmicutes	K02033	ProteinGroup_115444
P104|orf133285	Firmicutes	K03040	ProteinGroup_115449
P104|orf149059	Firmicutes	K03040	ProteinGroup_115449
P104|orf150587	Firmicutes	K03040	ProteinGroup_115449
P104|orf150588	Firmicutes	K03040	ProteinGroup_115449
P104|orf214744	Firmicutes	K03040	ProteinGroup_115449
P33|orf145567	Firmicutes	K03040	ProteinGroup_115449
P33|orf182667	Firmicutes	K03040	ProteinGroup_115449
P58|orf18515	Firmicutes	K03040	ProteinGroup_115449
P68|orf18337	Firmicutes	K03040	ProteinGroup_115449
P68|orf50961	Firmicutes	K03040	ProteinGroup_115449
P92|orf24205	Firmicutes	K03040	ProteinGroup_115449
P92|orf25487	Firmicutes	K03040	ProteinGroup_115449
P104|orf1710	Firmicutes	K02357	ProteinGroup_115461
P92|orf45049	Bacteroidetes		ProteinGroup_115504
P92|orf21528	Bacteroidetes		ProteinGroup_115510
P58|orf17420	Firmicutes	K00016	ProteinGroup_115528
P33|orf16776	Bacteroidetes	K01278	ProteinGroup_11555
P58|orf25256	Bacteroidetes	K01278	ProteinGroup_11555
P104|orf62981	Bacteroidetes		ProteinGroup_115553
P33|orf119997	Bacteroidetes		ProteinGroup_115553
P58|orf4577	Firmicutes	K01239	ProteinGroup_115567
P58|orf37295	Firmicutes	K06217	ProteinGroup_115577
P58|orf93984	Firmicutes	K01873	ProteinGroup_11558
P104|orf40440	Firmicutes	K00850	ProteinGroup_115598
P58|orf131787	Firmicutes	K00850	ProteinGroup_115598
P68|orf74946	Firmicutes	K06881	ProteinGroup_115622
P104|orf20400	Firmicutes	K02357	ProteinGroup_115650
P68|orf47075	Firmicutes	K02357	ProteinGroup_115650
P92|orf135927	Firmicutes	K02357	ProteinGroup_115650
P104|orf178667	Bacteroidetes		ProteinGroup_115654
P104|orf89531	Firmicutes	K01591	ProteinGroup_115669
P68|orf19716	Firmicutes	K01591	ProteinGroup_115669
P104|orf155440	Other	K04043	ProteinGroup_115697
P92|orf133233	Other	K04043	ProteinGroup_115697
P58|orf91551	Firmicutes	K00075	ProteinGroup_115747
P33|orf130816	Bacteroidetes	K00656	ProteinGroup_11575
P33|orf272700	Bacteroidetes	K00656	ProteinGroup_11575
P58|orf21229	Firmicutes	K01952	ProteinGroup_11576
P104|orf279469	Firmicutes	K00131	ProteinGroup_115816
P58|orf119647	Firmicutes	K10112	ProteinGroup_115833
P58|orf84139	Firmicutes	K10112	ProteinGroup_115833
P104|orf136856	Firmicutes	K00951	ProteinGroup_11588
P33|orf5001	Firmicutes	K00951	ProteinGroup_11588
P58|orf56946	Firmicutes	K00951	ProteinGroup_11588
P58|orf10377	Firmicutes	K03697	ProteinGroup_11592
P33|orf63681	Actinobacteria	K07455	ProteinGroup_115998
P92|orf71698	Firmicutes		ProteinGroup_116
P104|orf41718	Bacteroidetes		ProteinGroup_1160
P104|orf137062	Firmicutes	K02027	ProteinGroup_116009
P92|orf57180	Firmicutes		ProteinGroup_116014
P68|orf76703	Actinobacteria	K01239	ProteinGroup_116030
P68|orf98642	Actinobacteria	K01239	ProteinGroup_116030
P104|orf2586	Bacteroidetes	K01815	ProteinGroup_116054
P104|orf2587	Bacteroidetes	K01815	ProteinGroup_116054
P33|orf79768	Bacteroidetes	K01815	ProteinGroup_116054
P58|orf6043	Bacteroidetes	K01815	ProteinGroup_116054
P68|orf66587	Firmicutes	K03110	ProteinGroup_116090
P68|orf66844	Firmicutes	K03110	ProteinGroup_116090
P58|orf90205	Actinobacteria		ProteinGroup_116111
P104|orf31433	Bacteroidetes	K13043	ProteinGroup_116116
P68|orf135905	Bacteroidetes	K13043	ProteinGroup_116116
P104|orf64369	Firmicutes	K03040	ProteinGroup_116118
P68|orf58650	Firmicutes	K03040	ProteinGroup_116118
P68|orf65682	Firmicutes	K03040	ProteinGroup_116118
P68|orf65683	Firmicutes	K03040	ProteinGroup_116118
P33|orf53194	Actinobacteria		ProteinGroup_116130
P58|orf117549	Synergistetes		ProteinGroup_11619
P104|orf44711	Bacteroidetes	K00018	ProteinGroup_116235
P92|orf47949	Bacteroidetes	K00018	ProteinGroup_116235
P58|orf26344	Firmicutes	K00852	ProteinGroup_116281
P92|orf38141	Bacteroidetes		ProteinGroup_116282
P92|orf43581	Bacteroidetes		ProteinGroup_116328
P58|orf98896	Firmicutes	K00609	ProteinGroup_116381
P104|orf37173	Firmicutes	K02040	ProteinGroup_116410
P104|orf130309	Firmicutes	K02111	ProteinGroup_116411
P104|orf205367	Firmicutes	K02111	ProteinGroup_116411
P33|orf135001	Bacteroidetes	K01925	ProteinGroup_116427
P33|orf178521	Bacteroidetes		ProteinGroup_116459
P58|orf75247	Firmicutes	K06881	ProteinGroup_116487
P33|orf51983	Proteobacteria	K00162	ProteinGroup_116492
P104|orf28292	Bacteroidetes	K01278	ProteinGroup_11654
P33|orf68616	Bacteroidetes	K01278	ProteinGroup_11654
P58|orf10013	Bacteroidetes	K01278	ProteinGroup_11654
P104|orf10735	Bacteroidetes	K05349	ProteinGroup_11655
P68|orf70841	Actinobacteria	K00053	ProteinGroup_116559
P68|orf78493	Firmicutes	K02358	ProteinGroup_116620
P92|orf93381	Firmicutes	K03110	ProteinGroup_116639
P92|orf41098	Firmicutes	K00948	ProteinGroup_116664
P104|orf6952	Firmicutes	K02357	ProteinGroup_116668
P33|orf178646	Bacteroidetes	K00927	ProteinGroup_116682
P33|orf3958	Bacteroidetes		ProteinGroup_116683
P68|orf75130	Bacteroidetes		ProteinGroup_116683
P104|orf50292	Bacteroidetes		ProteinGroup_116684
P104|orf71935	Proteobacteria	K00616	ProteinGroup_116723
P92|orf53159	Proteobacteria	K00616	ProteinGroup_116723
P92|orf45651	Proteobacteria	K00616	ProteinGroup_116778
P92|orf70055	Bacteroidetes		ProteinGroup_116799
P33|orf81816	Firmicutes		ProteinGroup_1168
P58|orf179975	Proteobacteria	K02358	ProteinGroup_116810
P68|orf155406	Firmicutes	K02358	ProteinGroup_116810
P68|orf165451	Firmicutes	K02358	ProteinGroup_116810
P92|orf132627	Firmicutes	K02358	ProteinGroup_116810
P58|orf4237	Firmicutes	K01784	ProteinGroup_116824
P104|orf58016	Bacteroidetes	K03832	ProteinGroup_116828
P68|orf134773	Bacteroidetes	K03832	ProteinGroup_116828
P92|orf53844	Bacteroidetes	K03832	ProteinGroup_116828
P68|orf3320	Firmicutes	K03110	ProteinGroup_116867
P33|orf178652	Bacteroidetes	K01847	ProteinGroup_116877
P33|orf178680	Firmicutes	K03798	ProteinGroup_116936
P92|orf103439	Firmicutes	K00948	ProteinGroup_116943
P33|orf16789	Bacteroidetes	K03616	ProteinGroup_116969
P58|orf25243	Bacteroidetes	K03616	ProteinGroup_116969
P68|orf87939	Bacteroidetes	K03616	ProteinGroup_116969
P92|orf71907	Proteobacteria	K03788	ProteinGroup_116982
P104|orf35909	Actinobacteria	K00845	ProteinGroup_117005
P92|orf111652	Proteobacteria	K00648	ProteinGroup_117060
P68|orf59102	Firmicutes		ProteinGroup_117100
P58|orf107945	Firmicutes		ProteinGroup_11711
P58|orf86408	Firmicutes		ProteinGroup_11716
P92|orf17180	Bacteroidetes		ProteinGroup_11721
P92|orf21565	Bacteroidetes		ProteinGroup_11724
P68|orf103483	Actinobacteria	K01784	ProteinGroup_117260
P68|orf78893	Actinobacteria	K01784	ProteinGroup_117260
P104|orf107967	Firmicutes	K00134	ProteinGroup_117281
P68|orf8698	Firmicutes	K00134	ProteinGroup_117281
P92|orf49903	Firmicutes	K00134	ProteinGroup_117281
P92|orf49904	Firmicutes	K00134	ProteinGroup_117281
P58|orf69116	Fusobacteria	K01039	ProteinGroup_117361
P33|orf178823	Bacteroidetes		ProteinGroup_117372
P104|orf104265	Firmicutes	K00609	ProteinGroup_117386
P104|orf254078	Firmicutes	K00609	ProteinGroup_117386
P104|orf260389	Firmicutes	K00609	ProteinGroup_117386
P104|orf265484	Firmicutes	K00609	ProteinGroup_117386
P104|orf265562	Firmicutes	K00609	ProteinGroup_117386
P33|orf36571	Firmicutes	K00609	ProteinGroup_117386
P58|orf79930	Firmicutes	K00609	ProteinGroup_117386
P68|orf14156	Firmicutes	K00609	ProteinGroup_117386
P33|orf39747	Bacteroidetes		ProteinGroup_117416
P68|orf87285	Bacteroidetes		ProteinGroup_117416
P58|orf109007	Firmicutes	K01190	ProteinGroup_117417
P92|orf81513	Proteobacteria	K01920	ProteinGroup_117419
P68|orf38733	Actinobacteria	K01442	ProteinGroup_117424
P104|orf111496	Firmicutes	K00016	ProteinGroup_117439
P33|orf80844	Firmicutes	K00016	ProteinGroup_117439
P58|orf72141	Firmicutes	K00016	ProteinGroup_117439
P68|orf124260	Bacteroidetes	K01890	ProteinGroup_117461
P104|orf98873	Firmicutes	K00926	ProteinGroup_117525
P104|orf54307	Bacteroidetes	K01738	ProteinGroup_117622
P68|orf139702	Bacteroidetes	K01738	ProteinGroup_117622
P58|orf23313	Bacteroidetes		ProteinGroup_117648
P104|orf59089	Proteobacteria	K14055	ProteinGroup_117650
P92|orf48492	Proteobacteria	K14055	ProteinGroup_117650
P92|orf95847	Proteobacteria	K00616	ProteinGroup_117668
P33|orf29220	Bacteroidetes	K07001	ProteinGroup_11769
P68|orf35598	Actinobacteria	K09762	ProteinGroup_117725
P104|orf73529	Bacteroidetes	K00058	ProteinGroup_117748
P104|orf73530	Bacteroidetes	K00058	ProteinGroup_117748
P33|orf103149	Bacteroidetes	K00058	ProteinGroup_117748
P58|orf66802	Bacteroidetes	K00058	ProteinGroup_117748
P92|orf17168	Bacteroidetes	K00058	ProteinGroup_117748
P68|orf29033	Actinobacteria	K01785	ProteinGroup_117774
P68|orf108318	Firmicutes	K03110	ProteinGroup_117844
P92|orf112647	Firmicutes	K03110	ProteinGroup_117844
P104|orf47360	Bacteroidetes	K00384	ProteinGroup_117848
P68|orf121823	Bacteroidetes	K00384	ProteinGroup_117848
P92|orf56847	Bacteroidetes	K00384	ProteinGroup_117848
P58|orf122218	Actinobacteria	K00845	ProteinGroup_117902
[truncated: 26,173 more rows]
