# Supplementary material for: Metaproteomics reveals persistent and phylum-redundant metabolic functional stability in adult human gut microbiomes of Crohn’s remission patients despite temporal variations in microbial taxa, genomes, and proteomes
Source: Microbiome. 2019 Feb 11;7:18. doi: 10.1186/s40168-019-0631-8 (PMC6371617; doi:10.1186/s40168-019-0631-8)
Supplement: Supplementary file 3 — SpreadSheet2_IdentifiedProteinGroupsSpectralCountsPerRun.txt. (TXT 2805 kb) [file 40168_2019_631_MOESM3_ESM.txt]

ProteinID	Phylum	KEGG	Genus	P58_d0_run1	P58_d0_run2	P58_d73_run1	P58_d73_run2	P58_d171_run1	P58_d171_run2	P58_d263_run1	P58_d263_run2	P58_d352_run1	P58_d352_run2	P68_d0_run1	P68_d0_run2	P68_d91_run1	P68_d91_run2	P68_d175_run1	P68_d175_run2	P68_d274_run1	P68_d274_run2	P68_d357_run1	P68_d357_run2	P92_d0_run1	P92_d0_run2	P92_d88_run1	P92_d88_run2	P92_d177_run1	P92_d177_run2	P92_d282_run1	P92_d282_run2	P92_d367_run1	P92_d367_run2	P33_d0_run1	P33_d0_run2	P33_d82_run1	P33_d82_run2	P33_d175_run1	P33_d175_run2	P33_d259_run1	P33_d259_run2	P33_d361_run1	P33_d361_run2	P104_d0_run1	P104_d0_run2	P104_d84_run1	P104_d84_run2	P104_d173_run1	P104_d173_run2
ProteinGroup_10000	Bacteroidetes	K12373	Bacteroides	0	0	0	0	0	0	0	0	0	0	0	0	0	0	0	0	0	0	0	0	258.2931	240.9729	18.6762	18.8989	33.8527	39.08501	15.00223	13.25646	49.75393	55.42887	0	0	0	0	0	0	0	0	0	0	0	7.876538	27.10464	25.52736	16.33531	13.69832
ProteinGroup_100005	Firmicutes	K19510	Erysipelotrichaceae bacterium I46	0	2.276649	20.63758	21.60526	0	6.518656	2.93668	0	0	2.032022	0	0	0	0	0	0	0	0	0	0	0	0	0	0	0	0	0	0	0	0	0	0	0	0	0	0	0	0	0	0	0	0	0	0	0	0
ProteinGroup_10005	Bacteroidetes	K16089	Parabacteroides	0	0	0	0	0	0	0	0	0	0	0	0	0	0	0	0	0	0	0	0	0	0	0	0	0	0	0	0	0	0	15.71268	16.19027	0	0	8.75465	7.576223	0	0	0	1.226773	30.86182	24.61418	22.26453	20.61825	0	3.913805
ProteinGroup_10006	Bacteroidetes	K12373	Bacteroides	5.824474	11.38325	12.77564	16.69497	0	0	23.49344	7.902952	17.13896	19.30421	255.9479	276.9309	128.3812	196.8558	104.0065	105.5101	37.67417	53.23452	126.3292	97.84221	0	0	0	0	0	0	0	0	0	0	91.11315	82.40519	26.58086	33.78481	17.32062	21.28558	133.4231	94.6952	62.35685	64.21524	0	0	0	0	0	0
ProteinGroup_10014	Bacteroidetes	K12373	Bacteroides	0	0	0	0	0	4.345771	0	0	8.569481	10.16011	0	0	0	0	0	0	0	0	0	0	0	0	0	0	0	0	0	0	0	0	0	4.790999	0	0	0	0	0	0	0	0	0	1.969135	30.97673	25.52736	21.09614	25.2892
ProteinGroup_100208	Firmicutes	K00850	Roseburia	0	0	0	0	0	0	0	0	0	0	0	0	0	0	0	0	0	0	0	0	0	0	0	0	0	0	0	0	0	0	0	0	0	0	0	0	0	0	0	0	0	0	0	0	4.612323	5.963894
ProteinGroup_100232	Firmicutes	K00364	Veillonella	0	0	0	0	7.195794	9.777984	0	7.902952	8.569481	16.25617	0	0	0	0	0	0	0	0	0	0	0	0	0	0	0	0	0	0	0	0	0	0	0	0	0	0	0	0	0	0	0	0	0	0	0	0
ProteinGroup_100265	Firmicutes	K00134	Ruminococcus	0	0	0	0	0	0	0	0	0	0	13.98599	21.71026	8.688044	20.69815	41.82559	42.68779	21.83335	21.55578	5.918629	6.951555	0	0	0	0	0	0	0	0	0	0	0	0	0	0	0	0	0	0	0	0	0	0	0	0	0	0
ProteinGroup_100323	Firmicutes		Ruminococcus	0	0	2.948225	0	0	0	0	0	0	4.064044	0	0	0	0	0	0	0	0	0	0	0	0	0	0	0	0	0	0	0	0	0	0	0	0	0	0	0	0	0	0	0	0	0	0	0	0
ProteinGroup_10033	Bacteroidetes		Bacteroides	0	0	0	0	0	0	0	0	0	0	6.944322	7.04915	6.756906	7.913799	0	2.009716	0	0	0	0	0	0	0	0	0	0	0	0	0	0	0	0	0	0	0	0	0	0	0	0	0	0	0	0	0	0
ProteinGroup_100347	Firmicutes		Acidaminococcus	0	0	0	0	0	0	0	0	0	0	0	0	0	0	0	0	0	0	0	0	0	0	0	0	0	0	0	0	0	0	2.877257	0	9.201066	0	2.88677	5.805158	0	0	64.40134	66.16115	0	0	0	0	0	0
ProteinGroup_100359	Proteobacteria	K01784	Escherichia	0	0	0	0	0	0	0	0	0	0	0	0	0	0	0	0	0	0	0	0	0	0	25.55691	25.86165	0	5.142765	0	0	0	0	0	0	0	0	0	0	0	0	0	0	0	0	0	0	0	0
ProteinGroup_100361	Firmicutes	K00134	Megasphaera	3.825462	8.281646	7.712428	3.01437	5.615458	8.634589	9.002909	4.171892	6.355487	6.444782	0	0	0	0	0	0	0	0	0	0	0	0	4.08254	5.177329	0	0	0	0	0	0	0	0	0	0	0	0	0	0	0	0	0	0	107.526	98.77218	23.03242	14.93727
ProteinGroup_100386	Firmicutes	K01626	Anaerostipes	0	0	0	0	0	0	0	0	0	0	0	0	0	0	4.000251	6.029148	0	7.743202	0	0	0	0	0	0	0	0	0	0	0	0	0	0	0	0	0	0	0	0	0	0	0	0	0	0	0	0
ProteinGroup_100422	Bacteroidetes		Bacteroides	0	0	0	0	0	0	0	0	0	0	0	0	0	0	0	0	0	0	0	0	0	0	0	0	0	0	0	0	0	0	0	0	0	0	0	0	0	0	0	0	0	0	0	0	0	0
ProteinGroup_100455	Firmicutes	K01698	Eubacterium	0	0	0	0	0	0	0	0	0	0	0	0	0	0	0	0	0	0	0	0	0	0	0	0	0	0	0	0	0	0	0	0	0	0	0	0	16.55615	8.789777	11.24468	0	0	0	0	0	0	0
ProteinGroup_10046	Firmicutes	K01338	Blautia	0	0	0	0	0	0	0	0	0	0	0	0	0	2.967675	0	0	0	1.935801	0	0	0	0	0	0	0	0	0	0	0	0	0	0	0	0	0	0	0	0	0	0	0	0	0	0	0	0
ProteinGroup_100487	Firmicutes	K07404	Leuconostoc	2.32979	9.106597	0	4.910287	26.72724	21.72885	0	6.915083	12.85422	8.128087	0	0	0	0	0	0	0	0	0	0	0	0	0	0	0	0	0	0	0	0	0	0	0	0	0	0	0	0	0	0	0	0	0	0	0	0
ProteinGroup_100504	Bacteroidetes		Prevotella	0	0	0	0	0	0	0	0	0	0	0	0	0	0	0	0	0	0	0	0	0	0	0	0	0	0	0	0	0	0	0	0	0	0	2.88677	0	0	0	0	0	0	0	0	0	0	0
ProteinGroup_100527	Firmicutes	K03621	butyrate-producing bacterium SS3/4	0	0	0	0	0	0	0	0	0	0	0	0	1.930545	0	0	0	5.796026	0	0	0	0	0	0	0	0	0	0	0	0	0	0	0	0	0	0	0	0	0	0	0	0	0	0	0	0	0
ProteinGroup_100535	Firmicutes	K00134	Megasphaera	10.20123	25.05727	55.2724	58.27783	68.78936	53.50105	70.73714	29.20324	46.71807	64.53042	0	0	0	0	0	0	0	0	0	0	0	0	2.04127	2.070932	0	0	0	0	0	0	0	0	0	0	0	0	0	0	0	0	0	0	12.66011	5.212806	0	0
ProteinGroup_100538	Firmicutes	K00611	Streptococcus	0	0	0	0	0	0	0	0	0	0	0	0	0	0	0	0	0	0	0	0	51.87938	76.04014	89.62134	102.8049	14.36175	13.37119	50.82237	64.24285	14.51156	17.81642	0	0	0	0	0	0	0	0	0	0	0	0	0	0	0	0
ProteinGroup_100544	Firmicutes	K02031	Lactobacillus	19.80321	40.97969	37.34419	23.56938	87.04539	79.31032	26.43012	56.30853	46.06096	45.72049	0	0	0	0	0	0	0	0	0	0	0	0	0	0	0	0	0	0	0	0	0	0	0	0	0	0	0	0	0	0	0	0	0	0	0	0
ProteinGroup_100557	Firmicutes	K00134	Blautia	73.05185	30.1206	115.8118	99.73881	101.9586	52.95322	119.3362	96.6948	35.34911	42.6581	34.98666	30.85466	21.41909	6.557535	30.2324	51.62637	28.68927	34.24451	20.05214	17.21115	35.08774	21.50143	15.61202	14.74692	78.95391	72.32721	44.91503	54.04836	18.07745	15.11068	19.31586	15.9994	87.46597	82.32971	25.54119	19.09519	83.91333	102.7605	6.138377	9.25926	8.696607	6.854103	0	19.14045	168.8304	172.3602
ProteinGroup_100569	Bacteroidetes	K01785	Flammeovirgaceae bacterium 311	0	0	0	0	0	0	0	0	0	0	0	0	0	0	0	0	0	0	0	0	0	0	0	0	0	0	0	0	0	0	0	0	0	0	0	0	3.895565	0	0	0	0	0	0	0	0	0
ProteinGroup_10059	Firmicutes	K05366	Pediococcus	0	0	1.965484	1.964115	3.083912	0	0	0	0	0	0	0	0	0	0	0	0	0	0	0	0	0	0	0	0	0	0	0	0	0	0	0	0	0	0	0	0	0	0	0	0	0	0	0	0	0
ProteinGroup_100606	Firmicutes	K00625	Blautia	0	0	0	0	0	0	0	0	0	0	0	0	0	0	2.782783	4.048142	0	3.161808	0	0	0	0	0	0	0	0	0	0	0	0	0	0	0	0	0	0	0	0	0	0	0	0	0	0	0	0
ProteinGroup_100608	Firmicutes	K13678	Lactobacillus	3.494684	2.276649	4.913709	0	7.195794	10.86443	0	5.927214	0	5.080055	0	0	0	0	0	0	0	0	0	0	0	0	0	0	0	0	0	0	0	0	0	0	0	0	0	0	0	0	0	0	0	0	0	0	0	0
ProteinGroup_10063	Actinobacteria	K01595	Bifidobacterium	0	0	0	0	0	0	0	0	0	0	0	12.08426	5.791634	0	0	0	18.35408	25.16541	0	0	0	0	0	0	0	0	0	0	0	0	0	0	0	0	0	0	0	0	0	0	0	0	0	0	0	0
ProteinGroup_100636	Firmicutes	K01710	[Eubacterium] rectale	0	0	0	0	0	0	0	0	0	0	0	0	0	0	2.000125	0	0	0	0	0	0	0	0	0	0	0	0	0	0	0	0	0	0	0	0	0	0	0	0	0	0	0	0	0	0	0
ProteinGroup_100638	Actinobacteria	K10823	Coriobacterium	0	0	0	0	0	0	0	0	0	0	0	0	0	0	0	0	0	0	0	0	0	0	0	0	0	0	0	0	0	0	0	0	0	0	0	0	0	0	0	0	0	0	0	0	0	2.935354
ProteinGroup_100641	Bacteroidetes		Bacteroides	0	0	0	0	0	0	0	0	6.427111	9.144098	0	0	0	0	0	0	0	0	0	0	0	0	0	0	0	0	0	0	0	0	0	0	0	0	0	0	0	0	0	0	0	0	0	0	2.882702	6.84916
ProteinGroup_100646	Firmicutes	K02358	[Eubacterium] rectale	0	0	0	0	0	0	0	0	0	0	0	0	0	0	0	0	0	0	0	0	0	0	0	0	0	0	0	0	0	0	16.60447	29.26046	30.04419	0	13.41511	19.51314	424.1656	351.268	27.60775	29.78473	0	0	0	0	0	0
ProteinGroup_100690	Bacteroidetes		Bacteroides	0	0	0	0	0	0	0	0	0	0	0	0	0	0	0	0	0	0	0	0	0	0	0	0	0	0	0	0	0	0	0	0	0	0	0	0	0	0	3.06673	3.891833	0	0	0	0	0	0
ProteinGroup_1007	Nitrospirae		Nitrospira	0	0	0	0	0	0	0	0	0	0	0	0	0	0	0	0	0	0	0	0	0	0	0	0	0	0	0	0	0	0	0	0	0	0	0	0	7.574709	5.425788	3.06673	0	0	0	0	0	0	0
ProteinGroup_100725	Firmicutes	K02357	Streptococcus	0	0	0	0	0	0	0	0	0	0	0	0	0	0	0	0	0	0	0	0	0	0	0	0	0	0	0	0	0	0	0	0	0	0	0	0	0	0	0	0	0	0	0	0	0	0
ProteinGroup_100774	Firmicutes	K00134	Blautia	0	0	0	0	0	0	0	0	0	0	0	0	0	0	0	0	0	0	0	0	0	0	0	1.798827	0	0	0	0	0	0	0	0	0	0	0	0	0	0	0	0	0	0	0	0	0	2.667461
ProteinGroup_100784	Firmicutes	K00134	Lactobacillus	0	0	4.38623	0	0	0	7.96294	4.499827	0	0	0	0	0	0	0	0	0	0	0	0	0	0	0	0	0	0	0	0	0	0	0	0	0	0	0	0	0	0	0	0	0	0	0	0	0	0
ProteinGroup_100799	Firmicutes	K02945	Streptococcus	0	0	0	0	0	0	0	0	0	0	0	0	0	0	0	0	0	0	0	0	0	0	0	0	0	0	0	0	0	0	0	0	0	0	0	0	0	0	0	0	0	0	0	0	0	5.870708
ProteinGroup_100826	Unclassified Bacteria		bacterium L21-Spi-D4	0	0	0	0	0	0	0	0	0	0	0	0	0	0	0	0	0	0	0	0	0	0	0	0	0	0	0	0	0	0	0	0	0	0	0	0	20.45171	14.64963	0	0	0	0	0	0	0	0
ProteinGroup_100831	Chloroflexi	K10540	Anaerolineaceae bacterium oral taxon 439	0	0	0	0	0	0	0	0	0	0	0	0	0	0	0	0	0	0	0	0	96.03205	102.4379	37.3524	50.72863	20.51679	16.45685	0	8.157822	21.76734	18.80623	0	0	0	0	0	0	0	0	0	0	0	0	0	0	12.49171	14.67677
ProteinGroup_100854	Firmicutes	K01914	Herbinix	0	0	0	0	0	0	0	0	0	0	9.920461	0	8.687451	0	17.89586	18.98065	0	0	0	0	0	3.902395	6.880706	1.989358	0	0	0	0	0	0	0	0	0	0	0	0	0	0	0	0	0	0	0	0	0	0
ProteinGroup_100900	Firmicutes	K10439	Flavonifractor	0	0	0	0	0	0	0	0	0	0	0	0	0	0	0	0	0	0	0	0	0	0	0	0	0	0	0	0	0	0	0	0	0	0	0	0	0	0	0	0	0	0	0	0	3.843603	4.892257
ProteinGroup_100947	Proteobacteria	K00060	Shigella	0	0	0	0	0	0	0	0	0	0	0	0	0	0	0	0	0	0	0	0	0	0	11.7955	19.89358	0	0	0	0	0	0	0	0	0	0	0	0	0	0	0	0	0	0	0	0	0	0
ProteinGroup_100948	Firmicutes	K01933	Anaerostipes	0	0	0	0	0	0	0	0	0	0	0	0	0	1.209053	0	0	0	1.613167	0	2.14345	0	0	0	0	0	0	0	0	0	0	0	0	0	0	0	0	0	0	0	0	0	0	0	0	0	3.913805
ProteinGroup_100949	Firmicutes	K00874	butyrate-producing bacterium SS3/4	0	0	0	0	0	0	0	0	0	0	3.30682	3.423873	3.021722	9.892249	3.333542	4.647468	2.704812	5.033082	3.26432	1.296878	0	0	0	0	0	0	0	0	0	0	0	0	0	0	0	0	0	0	0	0	0	0	0	0	0	0
ProteinGroup_100964	Firmicutes	K01933	Roseburia	0	0	0	0	0	0	0	0	0	0	0	0	0	0	0	0	0	0	0	0	14.34962	22.43877	38.33536	40.78184	0	3.085659	0	0	0	0	0	0	0	0	0	0	0	0	0	0	0	0	0	0	5.765404	5.870708
ProteinGroup_100965	Actinobacteria	K00134	Olsenella	230.1719	204.1605	295.4651	281.5684	292.3461	237.7215	333.5506	333.391	292.7135	349.6702	0	0	0	0	0	0	0	0	0	0	0	0	0	0	0	0	0	0	0	0	0	0	0	0	0	0	0	0	0	0	0	0	0	0	1.579633	3.774589
ProteinGroup_100975	Firmicutes	K01409	Blautia	0	0	0	0	0	0	0	0	0	0	0	0	0	0	0	0	0	2.903701	0	0	0	0	0	0	0	0	0	0	0	0	0	0	0	0	0	0	0	0	0	0	0	0	0	0	0	0
ProteinGroup_100997	Firmicutes	K00611	Clostridioides	0	0	0	0	0	0	0	0	0	0	0	0	0	0	0	0	0	0	0	0	0	0	1.002617	2.044618	0	0	0	0	0	0	0	0	0	0	0	0	0	0	0	0	0	0	0	0	0	0
ProteinGroup_101018	Firmicutes	K01933	Anaerostipes	0	0	0	0	0	0	0	0	0	0	0	0	0	0	0	0	0	0	0	0	0	0	0	0	0	0	0	0	0	0	0	0	0	0	0	0	0	0	0	0	0	0	0	0	0	0
ProteinGroup_101027	Fusobacteria	K10540	Fusobacterium	3.494684	0	0	7.856459	5.139853	8.691542	22.51454	21.73312	13.92541	20.32022	0	0	0	0	0	0	0	0	0	0	0	0	0	0	0	0	0	0	0	0	0	0	0	0	0	0	0	0	0	0	0	0	0	0	0	0
ProteinGroup_101036	Bacteroidetes	K00874	Bacteroides	0	0	0	0	0	28.24751	45.02909	21.73312	32.13555	30.48033	44.78379	38.39269	23.55264	64.29962	58.00363	43.40986	90.8044	66.78512	43.08902	0	39.7374	18.53638	52.09677	74.60092	18.46511	16.45685	9.001339	0	42.49815	49.49007	0	0	0	0	0	0	0	0	0	0	0	0	95.83426	84.43666	20.17891	0
ProteinGroup_101052	Firmicutes		Roseburia	0	0	0	0	0	0	0	0	0	0	0	0	0	0	0	0	0	0	0	0	0	6.829191	5.897748	7.957432	0	0	0	0	0	0	0	0	0	0	0	0	0	0	0	0	0	0	0	0	0	0
ProteinGroup_101100	Firmicutes	K01933	Blautia	0	0	0	0	0	0	0	0	0	0	0	6.68296	15.42023	12.02023	37.71665	39.79237	0	0	0	0	44.15266	35.12155	11.7955	10.27835	0	0	0	0	0	0	0	0	0	0	0	0	0	0	0	0	0	0	0	0	0	0
ProteinGroup_101111	Bacteroidetes		Bacteroides	0	0	0	0	0	0	0	0	0	0	0	0	0	0	0	0	0	0	0	0	0	0	0	0	0	0	0	0	0	0	17.26354	21.0804	0	2.047564	30.79222	41.60363	0	0	16.3559	0	0	0	0	0	0	0
ProteinGroup_101115	Firmicutes	K00826	Blautia	0	0	0	0	0	0	0	0	0	0	0	0	0	0	0	0	0	0	0	0	0	0	0	0	0	0	0	0	0	0	0	0	0	0	0	0	0	0	0	0	0	0	0	0	1.921801	0
ProteinGroup_101130	Firmicutes	K00826	Anaerostipes	0	0	0	0	0	0	0	0	0	0	4.96023	11.07724	0	0	33.00207	25.12145	10.62605	18.39011	0	0	0	0	0	0	0	0	0	0	0	0	0	0	0	0	0	0	0	0	0	0	0	0	0	0	0	0
ProteinGroup_101151	Proteobacteria	K03604	Shigella	0	0	0	0	0	0	0	0	0	0	0	0	0	0	0	0	0	0	0	0	0	0	1.965916	0	0	0	0	0	0	0	0	0	0	0	0	0	0	0	0	0	0	0	0	0	0	0
ProteinGroup_101177	Firmicutes	K01933	[Eubacterium] rectale	0	0	0	0	0	0	0	0	0	0	0	0	0	0	0	0	0	0	0	0	0	0	0	0	0	0	0	0	0	0	0	0	0	0	0	0	25.471	25.39269	0	0	0	0	0	0	0	0
ProteinGroup_101185	Firmicutes	K00874	butyrate-producing bacterium SS3/4	0	5.691623	0	0	0	0	0	0	6.427111	0	28.54888	20.54324	0	0	37.66903	24.99584	0	0	0	16.71531	41.72427	35.38763	0	0	0	0	0	7.26556	9.950785	18.01438	0	0	0	0	0	0	0	0	0	0	0	0	0	0	0	0
ProteinGroup_10120	Bacteroidetes		Bacteroides	0	0	0	0	0	0	0	0	0	0	0	0	0	0	0	0	0	0	0	0	0	0	0	0	0	0	0	0	0	0	65.21783	82.40519	22.49149	26.61833	60.62218	65.79179	109.0758	95.7109	158.4477	194.5916	0	0	0	0	0	0
ProteinGroup_101205	Bacteroidetes		Bacteroides	0	0	0	0	0	0	0	0	0	0	0	0	0	0	0	0	0	0	0	0	0	0	0	0	0	0	0	0	0	0	14.38629	11.4984	0	0	17.32062	18.383	0	0	33.73404	34.05354	25.9723	34.45986	0	0	13.45261	11.74142
ProteinGroup_101210	Firmicutes	K01409	Roseburia	0	0	0	0	0	0	0	0	0	0	0	0	0	0	0	0	0	0	0	0	0	2.926796	0	1.989358	0	0	0	0	0	0	0	0	0	0	0	0	0	0	0	0	0	0	0	0	0	0
ProteinGroup_101217	Firmicutes	K00826	Tetragenococcus	6.989369	4.553299	5.896451	4.910287	22.61535	21.72885	0	4.939345	7.498296	7.112076	0	0	0	0	0	0	0	0	0	0	0	0	0	0	0	0	0	0	0	0	0	0	0	0	0	0	0	0	0	0	0	0	0	0	0	0
ProteinGroup_101220	Firmicutes	K01933	Anaerostipes	0	0	0	0	0	0	0	0	0	0	0	1.830948	0	1.081246	4.143117	10.45052	0	0	0	0	0	0	0	0	0	0	0	0	0	0	0	0	0	0	0	0	0	0	0	0	0	0	0	0	0	0
ProteinGroup_101223	Firmicutes	K00134	Clostridioides	0	0	0	0	0	0	0	0	0	0	0	0	0	0	0	0	0	0.9781698	0	0	0	0	0	0	0	0	0	0	0	0	0	0	0	0	0	0	0	0	0	0	0	0	0	0	0	0
ProteinGroup_101224	Firmicutes	K01933	[Eubacterium] rectale	0	0	0	0	0	0	0	0	0	0	43.65003	26.73184	68.55847	67.79513	8.143367	0	70.51831	67.10775	41.13043	35.1778	0	0	0	0	0	0	0	0	0	0	0	0	0	0	0	0	0	0	0	0	0	0	0	0	12.49171	7.827611
ProteinGroup_101234	Bacteroidetes		Parabacteroides	0	0	0	0	0	0	0	0	0	0	0	0	0	0	0	0	0	0	0	0	0	0	0	0	0	0	0	0	0	0	4.795429	3.832799	0	0	6.735797	6.772684	0	0	8.177948	6.810707	0	0	0	0	0	0
ProteinGroup_101237	Bacteroidetes	K03585	Flavisolibacter	0	0	0	0	0	0	0	0	0	0	0	0	0	0	0	0	0	0	0	0	0	0	0	0	0	0	0	0	0	0	3.836343	11.12576	3.126003	3.499906	8.660311	9.675263	83.81102	67.81212	57.16123	64.34254	0	0	0	0	0	0
ProteinGroup_101268	Firmicutes	K01889	[Eubacterium] rectale	0	0	0	0	0	0	0	0	0	0	0	0	0	0	0	0	0	0	0	0	0	0	0	0	0	0	0	0	0	0	0	0	0	0	0	0	2.921674	0	0	0	0	0	0	0	0	0
ProteinGroup_101326	Bacteroidetes		Bacteroides	0	0	0	0	0	0	0	0	0	0	0	0	0	0	0	0	0	0	0	0	0	0	0	0	0	0	0	0	0	0	0	0	0	0	0	0	0	0	2.044487	0	0	0	0	0	0	0
ProteinGroup_101329	Firmicutes	K01867	Pediococcus	0	0	4.913709	5.892344	7.195794	0	7.831146	5.927214	5.355926	5.080055	0	0	0	0	0	0	0	0	0	0	0	0	0	0	0	0	0	0	0	0	0	0	0	0	0	0	0	0	0	0	0	0	0	0	0	0
ProteinGroup_101333	Firmicutes	K07566	Lactobacillus	0	0	0	0	3.083912	3.259328	0	0	0	3.048033	0	0	0	0	0	0	0	0	0	0	0	0	0	0	0	0	0	0	0	0	0	0	0	0	0	0	0	0	0	0	0	0	0	0	0	0
ProteinGroup_101338	Firmicutes	K01933	Blautia	0	0	0	0	3.083912	0	0	0	0	0	0	0	0	0	0	0	0	0	0	0	0	0	0	0	0	0	0	0	0	0	0	0	0	0	0	0	7.6413	0	0	0	0	0	0	0	0	0
ProteinGroup_101339	Firmicutes	K01409	Roseburia	0	0	0	0	0	0	0	0	0	0	0	0	0	0	3.000188	5.02429	0	0	0	0	0	0	0	0	0	0	0	0	0	0	0	0	0	0	0	0	0	0	0	0	0	0	0	0	0	0
ProteinGroup_101349	Chloroflexi	K01655	Caldilinea	0	0	0	0	0	0	0	0	0	0	0	0	0	0	0	0	0	0	0	0	0	0	0	0	0	0	0	0	0	0	0	0	0	0	0	0	19.47782	10.74306	23.5116	40.86424	0	0	0	0	0	0
ProteinGroup_101350	Bacteroidetes		Bacteroides	0	0	0	0	0	0	0	0	0	0	0	0	0	0	0	0	0	0	0	0	0	0	0	0	0	0	0	0	0	0	0	0	2.044681	0	0	0	0	0	0	0	3.995738	0	0	0	0	0
ProteinGroup_101382	Firmicutes	K01933	Coprococcus	0	0	0	0	0	0	0	0	0	0	0	0	0	0	0	0	0	0	0	0	0	0	0	0	0	0	0	0	0	0	0	0	0	0	0	0	0	0	0	0	0	0	0	0	0	0
ProteinGroup_1014	Firmicutes		Anaerostipes	0	0	0	0	0	0	0	0	0	0	0	2.014043	0	0	0	0	0	0	0	0	0	0	0	0	0	0	0	0	0	0	0	0	0	0	0	0	0	0	0	0	0	0	0	0	0	0
ProteinGroup_101434	Bacteroidetes		Candidatus Azobacteroides	0	0	0	0	0	0	0	0	0	0	0	0	0	0	0	0	0	0	0	0	0	0	0	0	0	0	0	0	0	0	0	0	0	0	0	0	0	0	0	0	0	0	2.904069	0	0	0
ProteinGroup_101453	Firmicutes	K00134	Thermoanaerobacter	0	0	0	0	0	0	0	0	0	0	0	0	0	0	0	0	0	0	0	0	0	0	0	0	0	3.085659	0	0	0	0	0	0	0	0	0	0	0	0	0	0	0	0	0	0	0	0
ProteinGroup_101458	Bacteroidetes		Bacteroides	0	0	0	0	0	0	0	0	0	0	10.91251	13.09128	0	0	6.000376	6.029148	0	0	0	0	0	0	0	0	0	0	0	0	0	0	0	0	0	0	0	0	0	0	0	0	0	0	0	0	0	0
ProteinGroup_101481	Firmicutes	K00053	Blautia	0	0	0	0	0	0	0	0	0	0	11.98465	4.512858	28.57284	19.9405	5.955169	17.50825	15.49241	19.49091	14.5935	12.80845	0	0	0	0	0	0	0	0	0	0	0	0	0	0	0	0	0	0	0	0	0	0	0	0	0	0
ProteinGroup_101498	Firmicutes	K18785	Roseburia	0	0	0	0	0	0	0	0	0	0	29.76138	23.16149	30.88871	10.88147	27.00169	27.13116	0	3.871601	25.46169	28.24311	0	0	0	0	0	0	0	0	0	0	0	0	0	0	0	0	0	0	0	0	0	0	0	0	0	0
ProteinGroup_101552	Firmicutes	K01620	Ruminococcus	0	0	0	0	0	0	0	0	0	0	0	0	0	0	0	0	0	0	0	0	0	0	0	0	0	0	0	0	0	0	4.795429	6.707399	0	0	9.622568	5.805158	0	0	8.177948	3.891833	0	0	0	0	0	0
ProteinGroup_10159	Bacteroidetes		Bacteroides	0	0	0	0	0	0	0	0	0	0	0	0	0	0	0	0	0	0	0	0	0	0	0	0	0	0	0	0	0	0	5.754514	9.581998	0	0	0	0	0	0	0	0	0	0	0	0	0	0
ProteinGroup_101613	Firmicutes	K02357	Streptococcus	85.03732	72.85278	57.98177	78.56459	123.8345	141.836	29.3668	93.84756	42.8474	88.39295	0	0	0	0	0	0	0	0	0	0	0	0	0	0	0	0	0	0	0	0	0	0	0	0	0	0	0	0	0	0	0	0	0	0	0	0
ProteinGroup_101620	Actinobacteria	K13953	Actinotignum	143.2821	149.1205	309.5637	301.4916	212.7899	165.1393	290.7313	186.7072	104.9761	161.5457	0	0	0	0	0	0	0	0	0	0	0	0	0	0	0	0	0	0	0	0	0	0	0	0	0	0	0	0	0	0	0	0	0	0	0	0
ProteinGroup_10163	Chlorobi	K01681	Ignavibacterium	0	0	0	0	0	0	0	0	0	0	0	0	0	0	0	0	0	0	0	0	0	0	0	0	0	0	0	0	0	0	0	0	0	0	0	0	13.63448	9.766419	0	1.945916	0	0	0	0	0	0
ProteinGroup_101634	Actinobacteria	K10117	Parascardovia	0	0	0	0	0	0	0	0	0	0	0	0	0	0	0	0	11.59205	15.4864	0	0	0	0	0	0	0	0	0	0	0	0	0	0	0	0	0	0	0	0	0	0	0	0	0	0	0	0
ProteinGroup_101648	Bacteroidetes		Odoribacter	0	0	0	0	0	0	0	0	0	0	0	0	0	0	0	0	0	0	0	0	0	0	0	0	0	0	0	0	0	0	7.672686	11.4984	31.69256	33.78481	18.28288	21.28558	0	0	18.40038	16.54029	0	0	0	0	0	0
ProteinGroup_10168	Bacteroidetes		Bacteroides	0	0	0	0	0	0	0	0	0	0	0	0	0	0	0	0	0	0	0	0	7.726716	11.70718	0	0	0	0	0	0	0	0	0	0	0	0	0	0	0	0	0	0	0	0	0	0	0	0
ProteinGroup_101684	Firmicutes	K03856	Faecalitalea	0	0	0	0	0	0	0	0	0	0	0	7.04915	0	0	18.00113	22.10687	0	0	0	0	0	0	0	0	0	0	0	0	0	0	0	0	0	0	0	0	0	0	0	0	0	0	0	0	0	0
ProteinGroup_101687	Bacteroidetes	K03569	Bacteroides	0	0	0	0	0	0	0	0	0	0	0	0	0	0	0	0	0	0	0	0	0	0	0	0	0	0	0	0	0	0	0	0	0	0	0	0	0	0	21.46711	14.59437	0	0	0	0	0	0
ProteinGroup_101697	Actinobacteria	K01784	Bifidobacterium	20.96811	28.19543	35.3787	48.63522	32.89506	27.16107	3.915573	8.890821	13.92541	10.16011	5.050416	8.45898	0	1.97845	5.500345	9.187273	8.766489	7.868093	0	0	0	0	0	0	0	0	0	0	0	0	0	0	0	0	0	0	0	0	0	0	0	0	0	0	0	0
ProteinGroup_101715	Firmicutes	K00057	Blautia	0	0	0	0	0	0	0	0	0	0	0	0	0	2.967675	0	4.019432	0	0	0	0	4.415266	0	0	0	0	0	0	0	0	0	0	0	0	0	0	0	0	0	0	0	0	0	0	0	0	0
ProteinGroup_101734	Firmicutes	K09809	Paenibacillus	0	0	0	0	0	0	0	0	0	0	0	0	0	0	0	0	0	0	0	0	0	0	0	0	0	0	0	0	0	0	0	0	0	0	0	0	0	0	0	0	0	0	5.808137	4.909108	0	0
ProteinGroup_101753	Firmicutes	K03686	Anaerostipes	0	0	0	0	0	0	0	0	0	0	0	3.021064	0	0	10.00063	9.043721	0	0	0	0	0	0	0	0	0	0	0	0	0	0	0	0	0	0	0	0	0	0	0	0	0	0	0	0	0	0
ProteinGroup_101770	Firmicutes	K00134	Pediococcus	5.756647	12.01545	19.64071	11.95191	29.5089	22.69523	23.32493	14.14785	10.64116	11.63308	0	0	0	0	0	0	0	0	0	0	0	0	0	0	0	0	0	2.163833	0	0	0	0	0	0	0	0	0	0	0	0	0	0	0	0	0	0
ProteinGroup_101796	Firmicutes	K01784	Anaerostipes	0	0	0	0	0	0	0	0	0	0	0	0	0	0	0	0	0	1.967023	0	0	0	0	0	0	0	0	0	0	0	0	0	0	0	0	0	0	0	0	0	0	0	0	0	0	0	0
ProteinGroup_101806	Firmicutes	K08322	Blautia	0	0	0	0	0	0	0	0	0	0	0	0	0	0	0	8.038863	0	0	0	0	0	0	0	0	0	0	0	0	0	0	0	0	0	0	0	0	0	0	0	0	0	0	0	0	0	0
ProteinGroup_10182	Firmicutes	K00951	Blautia	0	0	0	0	0	0	0	0	0	0	0	0	0	0	0	0	0	1.935801	0	0	0	0	0	0	0	0	0	0	0	0	0	0	0	0	0	0	0	0	0	0	0	0	0	0	0	0
ProteinGroup_101840	Bacteroidetes	K01409	Bacteroides	0	0	0	0	0	0	0	0	0	0	0	0	0	0	0	0	0	0	0	0	0	0	0	0	0	0	0	0	0	0	0	0	0	0	0	0	0	0	1.277804	0	0	0	0	0	0	0
ProteinGroup_101871	Proteobacteria	K00850	Escherichia	0	0	0	0	0	0	0	0	0	0	0	0	0	0	0	0	0	0	0	0	0	0	39.29826	38.30935	0	0	0	0	0	0	0	0	0	0	0	0	0	0	13.28917	12.64846	0	3.938269	0	0	3.459242	1.467677
ProteinGroup_101887	Actinobacteria	K00948	Bifidobacterium	12.81384	5.691623	12.77564	19.64115	15.41956	3.259328	10.76783	0	8.569481	5.080055	0	0	0	0	0	0	0	0	0	0	0	0	0	0	0	0	0	0	0	0	0	0	0	0	0	0	0	0	0	0	0	0	0	0	0	0
ProteinGroup_1019	Firmicutes	K03043	Erysipelotrichaceae bacterium I46	0	1.418137	0	0	0	0	0	0	0	0	0	0	0	0	0	0	0	0	0	0	0	0	0	0	0	0	0	0	0	0	0	0	0	0	0	0	0	0	0	0	0	0	0	0	0	0
ProteinGroup_101901	Bacteroidetes	K00874	Bacteroides	0	0	0	0	0	0	0	0	0	0	39.54012	31.696	35.32897	0	0	12.86218	0	0	0	0	0	0	0	0	0	0	0	0	0	0	0	0	0	0	0	0	10.7128	0	0	23.351	0	0	0	0	0	0
ProteinGroup_101905	Actinobacteria	K01710	Bifidobacterium	0	0	9.827418	6.874401	6.167823	0	0	0	0	3.048033	0	0	0	0	0	0	0	0	0	0	0	0	0	0	0	0	0	0	0	0	0	0	0	0	0	0	0	0	0	0	0	0	0	0	0	0
ProteinGroup_101914	Firmicutes	K01784	Anaerococcus	0	0	0	0	0	0	0	0	0	0	0	4.71164	0	0	3.266334	3.969501	0	1.000492	0	0	0	0	0	0	0	0	0	0	0	0	0	0	0	0	0	0	0	0	0	0	0	0	0	0	0	0
ProteinGroup_101932	Bacteroidetes	K06001	Bacteroides	0	0	0	0	0	0	0	0	0	0	0	0	0	0	0	5.02429	0	0	0	0	0	0	0	0	0	0	0	0	0	0	0	0	0	0	0	0	0	0	0	0	0	0	0	0	0	0
ProteinGroup_101998	Firmicutes	K01867	Pediococcus	0	5.691623	5.896451	7.856459	17.4755	13.03731	11.74672	4.939345	6.427111	6.096065	0	0	0	0	0	0	0	0	0	0	0	0	0	0	0	0	0	0	0	0	0	0	0	0	0	0	0	0	0	0	0	0	0	0	0	0
ProteinGroup_1020	Firmicutes	K03466	Listeria	0	0	0	0	0	0	0	0	0	0	0	0	4.826362	0	0	3.014574	0	0	0	0	0	0	0	0	0	0	0	0	0	0	0	0	0	0	0	0	0	0	0	0	0	0	0	0	0	0
ProteinGroup_102007	Proteobacteria		Hirschia	0	0	0	0	0	0	0	0	0	0	0	0	0	0	0	0	0	0	0	0	0	0	0	0	0	0	0	0	0	0	0	5.749199	4.089363	0	0	0	34.08619	16.60291	18.40038	35.02649	0	0	0	0	0	0
ProteinGroup_10202	Firmicutes	K00656	Blautia	0	0	0	0	0	0	0	0	0	0	0	0	0	0	0	0	0	0	0	0	0	0	0	0	0	0	0	0	0	0	0	0	0	0	0	0	0	0	0	0	0	0	0	0	0	2.153564
ProteinGroup_102033	Firmicutes	K01442	Enterococcus	20.96811	6.829948	16.70661	19.64115	23.64332	28.24751	2.93668	26.67246	13.92541	16.25617	0	0	0	0	0	0	0	0	0	0	0	0	0	0	0	0	0	0	0	0	0	0	0	0	0	0	0	0	0	0	0	0	0	0	0	0
ProteinGroup_102051	Firmicutes		Lachnoclostridium	0	0	0	0	0	0	0	0	0	0	0	0	0	0	0	4.019432	0	0	0	0	9.93435	11.70718	0	0	0	0	0	0	0	0	0	0	0	0	0	0	0	0	0	0	0	0	0	0	0	0
ProteinGroup_102154	Proteobacteria		Legionella	0	0	0	0	0	0	0	0	0	0	0	0	0	0	0	0	0	0	0	0	0	0	0	0	0	0	0	0	0	0	0	0	0	0	0	0	13.63448	2.929926	0	0	0	0	0	0	0	0
ProteinGroup_10216	Bacteroidetes	K07263	Bacteroides	0	0	0	0	0	0	0	0	0	0	0	0	0	0	0	0	0	0	0	0	0	0	0	0	0	0	0	0	0	0	0	0	0	0	0	0	0	0	0	0	0	0	4.840114	1.963643	0	0
ProteinGroup_10217	Firmicutes	K01534	Anaerostipes	0	0	0	0	0	0	0	0	0	0	0	0	0	0	3.000188	0	0	0	0	0	0	0	0	0	0	0	0	0	0	0	0	0	0	0	0	0	0	0	0	0	0	0	0	0	0	0
ProteinGroup_102192	Actinobacteria	K00016	Coriobacterium	0	0	0	0	0	0	0	0	0	0	0	0	0	0	0	0	0	0	0	0	0	0	0	0	0	0	0	0	0	0	0	0	0	0	0	0	0	0	0	0	0	0	0	0	10.56991	14.67677
ProteinGroup_102201	Actinobacteria	K00948	Bifidobacterium	0	0	0	0	0	0	0	0	0	0	6.944322	10.07021	0	0	0	0	9.660043	13.5506	0	0	0	0	0	0	0	0	0	0	0	0	0	0	0	0	0	0	0	0	0	0	0	0	0	0	0	0
ProteinGroup_10222	Bacteroidetes		Parabacteroides	0	0	0	0	0	0	0	0	0	0	0	0	0	0	0	0	0	0	0	0	0	0	0	0	0	0	0	0	0	0	14.06659	13.88221	0	8.190256	4.663244	12.3443	0	0	9.930365	8.339641	0	0	0	0	0	0
ProteinGroup_102230	Actinobacteria	K01624	Arcanobacterium	0	0	0	0	0	0	0	0	0	0	0	0	0	0	0	0	0	0	0	0	0	0	0	0	0	0	0	0	0	0	0	0	5.111703	3.071346	0	0	0	0	0	0	0	0	0	0	0	0
ProteinGroup_102234	Actinobacteria	K03778	Olsenella	29.12237	38.70304	29.48225	17.67703	54.48244	46.71704	35.24016	56.30853	55.70163	51.81656	0	0	0	0	0	0	0	0	0	0	0	0	0	0	0	0	0	0	0	0	0	0	0	0	0	0	0	0	0	0	0	0	0	0	0	0
ProteinGroup_102259	Firmicutes	K01889	Blautia	0	0	0	0	0	0	0	0	0	0	16.51465	23.01763	10.58686	10.28794	32.62704	31.57369	0	0	0	0	6.6229	15.60958	3.73524	5.968074	0	0	0	0	0	0	0	0	0	0	0	0	0	0	0	0	0	0	0	0	0	0
ProteinGroup_102267	Bacteroidetes	K00826	Bacteroides	0	0	0	0	0	0	0	0	0	0	16.78035	16.61585	7.722179	3.9569	13.78465	18.00811	0	2.903701	1.958592	4.03473	0	0	0	0	0	0	0	0	0	0	0	0	0	0	0	6.409862	0	0	12.26692	13.62141	0	0	0	0	0	0
ProteinGroup_10227	Bacteroidetes		Bacteroides	0	0	0	0	0	0	0	0	0	0	0	0	0	0	0	0	0	0	0	0	36.42595	39.99955	0	2.984037	9.232555	15.4283	11.00164	12.23673	8.292321	13.85722	0	0	0	0	0	0	0	0	0	0	0	0	0	0	0	0
ProteinGroup_102277	Firmicutes		Lachnoclostridium	0	0	0	0	0	0	0	0	0	0	0	0	0	0	0	0	0	0	0	0	0	0	0	0	0	0	2.500372	0	0	0	0	1.19775	0	0	0	0	0	0	12.41917	6.427421	0	0	0	0	0	0
ProteinGroup_102284	Bacteroidetes	K00826	Bacteroides	0	0	0	0	0	0	0	0	8.997955	12.80174	0	0	0	0	0	0	0	0	0	0	0	0	0	0	0	0	0	0	0	0	7.672686	10.5402	0	0	13.47159	11.00561	0	0	0	0	0	0	2.829605	1.59546	2.722552	3.913805
ProteinGroup_102290	Proteobacteria	K00057	Shigella	0	0	0	0	0	0	0	0	0	0	0	0	0	0	0	0	0	0	0	0	0	0	2.948874	0	0	0	0	0	0	0	0	0	0	0	0	0	0	0	0	0	0	0	0	0	0	0
ProteinGroup_1023	Firmicutes	K03043	Veillonella	0	0	0	0	0	0	1.158357	0	0	0	0	0	1.063199	0	0	0	0	0	0	0	0	0	0	0	0	0	0	0	0	0	0	0	0	0	0	0	0	0	3.796904	0	0	0	0	0	0	0
ProteinGroup_102307	Bacteroidetes	K00625	Bacteroides	0	0	0	0	0	0	0	0	6.427111	0	9.920461	10.80611	7.883057	2.920569	14.17589	14.69326	9.660043	16.45431	11.48447	0	0	0	29.48874	37.7978	3.077518	3.085659	0	0	0	0	0	0	0	0	0	0	0	0	0	0	0	0	32.91278	32.40011	0	0
ProteinGroup_102308	Firmicutes	K00053	Roseburia	0	0	0	0	0	0	0	0	0	0	81.47503	91.82018	57.85838	135.1535	152.7087	138.2242	35.35909	25.87014	21.03078	11.92814	75.05953	99.205	1.965916	5.968074	0	0	4.500669	0	0	0	0	0	0	0	0	0	0	0	0	0	0	0	0	0	0	21.27433
ProteinGroup_10231	Bacteroidetes		Bacteroides	0	0	0	0	0	0	0	0	0	0	0	6.042128	3.861089	0	0	0	0	0	0	0	0	0	0	0	0	0	0	0	0	0	7.672686	6.707399	0	0	25.98093	29.02579	3.895565	8.789777	22.48936	21.40508	0	0	0	0	0	0
ProteinGroup_102318	Bacteroidetes	K03522	Parabacteroides	0	0	0	0	0	0	0	0	0	0	3.968184	9.063193	0	0	0	3.014574	0	0	0	5.043413	0	0	0	0	0	0	0	0	0	0	0	0	0	0	0	0	0	0	0	4.864791	0	0	0	0	0	0
ProteinGroup_102323	Bacteroidetes		Barnesiella	0	0	0	0	0	0	0	0	0	0	0	0	0	0	0	0	0	0	0	0	0	0	0	0	0	0	0	0	0	0	5.754514	3.832799	0	0	0	6.772684	0	0	0	0	0	0	0	0	0	0
ProteinGroup_102325	Firmicutes	K01889	Blautia	0	0	0	0	0	0	0	0	0	0	0	1.438602	0	0	0	0	0	0	0	0	0	0	2.752282	2.486697	0	0	0	0	0	0	0	0	0	0	0	0	0	0	0	0	0	0	0	0	0	0
ProteinGroup_102328	Bacteroidetes		Bacteroides	0	0	0	0	0	0	0	0	0	0	0	0	0	0	0	0	0	0	0	0	0	0	0	0	0	0	0	0	0	0	0	0	0	0	0	0	0	0	0	0	0	0	0	0	6.726304	4.892257
ProteinGroup_10233	Firmicutes	K00951	Blautia	0	0	0	0	0	0	0	0	0	0	0	0	0	0	0	3.014574	0	0	0	0	0	3.902395	0	0	0	0	0	0	0	0	0	0	0	0	0	0	0	0	0	0	0	0	0	0	0	0
ProteinGroup_102361	Firmicutes	K00134	Lactobacillus	3.536205	4.871345	2.219849	0	1.044265	6.670073	0	1.051237	9.70092	9.566385	0	0	0	0	0	0	0	0	0	0	9.972559	8.912756	1.005082	1.011755	0	0	0	0	0	0	0	0	0	0	0	0	0	0	0	0	0	0	0	0	0	7.043391
ProteinGroup_10237	Actinobacteria	K07407	Bifidobacterium	11.64895	7.968273	13.75839	16.69497	19.53144	13.03731	0	0	11.78304	6.096065	0	0	0	0	0	0	0	0	0	0	0	0	0	0	0	0	0	0	0	0	0	0	0	0	0	0	0	0	0	0	0	0	0	0	0	0
ProteinGroup_10238	Bacteroidetes		Bacteroides	0	0	0	0	0	0	0	0	0	0	0	0	0	0	0	0	0	0	0	0	0	0	0	0	0	0	0	0	0	0	0	0	0	0	0	0	0	0	0	0	0	8.861106	0	0	0	0
ProteinGroup_102396	Firmicutes	K00053	Coprococcus	0	0	0	0	0	0	0	0	0	0	2.657147	6.893201	0	0	0	1.773242	1.443982	2.92118	2.247564	2.376826	0	0	0	0	0	0	0	0	0	0	0	0	0	0	0	0	0	0	0	0	0	0	0	0	0	0
ProteinGroup_102406	Firmicutes		Enterococcus	112.9948	121.8007	126.7737	121.7751	120.2726	101.0392	29.3668	132.3744	143.5388	206.2502	0	0	0	0	0	0	0	0	0	0	0	0	0	0	0	0	0	0	0	0	31.64983	38.32799	0	0	0	0	0	0	0	0	0	0	0	0	0	0
ProteinGroup_102415	Bacteroidetes		Parabacteroides	6.989369	3.414974	0	0	0	0	13.70451	8.890821	2.14237	0	2.976138	11.07724	7.722179	2.967675	0	0	0	0	0	0	0	0	0	0	0	0	0	0	0	0	19.18171	25.8714	25.55852	28.6659	20.20739	18.383	40.90343	25.39269	66.44583	68.10707	0	0	0	0	0	0
ProteinGroup_10242	Firmicutes	K02014	Selenomonas	0	0	0	0	20.55941	9.777984	5.873359	28.6482	25.70844	18.2882	0	0	0	0	0	0	0	0	0	0	0	0	0	0	0	0	0	0	0	0	0	0	0	0	0	0	0	0	0	0	0	0	0	0	0	0
ProteinGroup_102421	Bacteroidetes	K03522	Parabacteroides	0	0	0	0	0	0	0	0	0	5.080055	0	0	0	0	0	0	0	0	0	0	0	0	0	0	0	0	0	0	0	0	0	0	0	0	0	0	0	0	0	0	0	0	0	0	0	0
ProteinGroup_102448	Bacteroidetes	K00625	Bacteroides	0	0	0	0	0	0	0	0	2.14237	0	0	0	0	0	0	0	0	0	0	0	0	0	0	0	0	0	0	0	0	0	0	0	8.178725	11.2616	0	0	0	0	2.453384	0	0	0	0	0	0	0
ProteinGroup_10245	Actinobacteria	K00549	Bifidobacterium	0	0	0	0	0	0	0	0	0	0	0	5.035107	0	0	0	0	0	0	0	0	0	0	0	0	0	0	0	0	0	0	0	0	0	0	0	0	0	0	0	0	0	0	0	0	0	0
ProteinGroup_102459	Firmicutes	K00057	Pediococcus	72.22348	47.80964	57.98177	31.42583	86.34953	99.95273	70.48031	52.35706	54.63044	58.92863	0	0	0	0	0	0	0	0	0	0	0	0	0	0	0	0	0	0	0	0	0	0	0	0	0	0	0	0	0	0	0	0	0	0	0	0
ProteinGroup_102501	Firmicutes		Clostridioides	0	0	0	0	0	0	0	0	0	0	0	0	0	0	0	0	0	0	0	0	0	0	0	0	8.206715	13.37119	0	0	0	0	0	0	0	0	0	0	0	0	0	0	0	0	0	0	0	0
ProteinGroup_102524	Proteobacteria	K00344	Escherichia	0	0	0	0	0	0	0	0	0	0	0	0	0	0	0	0	0	0	0	0	0	0	0	1.989358	0	0	0	0	0	0	0	0	0	0	0	0	0	0	0	0	0	0	0	0	0	0
ProteinGroup_102535	Firmicutes	K02793,K02794	Tetragenococcus	0	0	0	0	0	0	0	0	0	0	0	0	0	0	0	0	0	0	0	0	0	0	0	0	0	0	0	0	0	0	0	0	0	0	0	0	0	0	0	0	0	0	0	0	0	0
ProteinGroup_102538	Bacteroidetes	K03522	Bacteroides	0	0	0	0	0	3.259328	0	0	9.640666	10.16011	0	0	0	0	0	0	0	0	0	0	0	0	12.77845	11.93615	0	0	0	0	9.328861	5.938808	0	0	0	0	0	0	0	0	0	0	0	2.953702	8.712206	11.78186	0	0
ProteinGroup_102561	Bacteroidetes	K01409	Bacteroides	0	0	0	0	0	0	0	0	0	0	0	0	0	0	0	0	0	0	0	0	0	0	0	0	0	0	0	0	0	0	0	0	0	0	0	0	0	0	3.833413	6.810707	0	0	0	0	0	0
ProteinGroup_102587	Firmicutes	K00053	Blautia	3.727663	7.036916	11.7929	12.22116	14.24881	17.07267	11.74672	11.74466	2.14237	4.470448	0	0	0	0	0	0	0	0	0	0	0	0	0	0	0	0	0	0	0	0	0	0	0	3.217601	0	0	0	20.83503	0	0	0	0	0	0	0	0
ProteinGroup_102593	Actinobacteria	K00674	Bifidobacterium	0	5.691623	0	0	0	0	0	0	0	0	0	0	0	0	0	0	0	0	0	0	0	0	0	0	0	0	0	0	0	0	0	0	0	0	0	0	0	0	0	0	0	0	0	0	0	0
ProteinGroup_102613	Bacteroidetes	K00826	Bacteroides	0	0	0	0	0	0	0	0	5.998637	1.422415	0	0	0	0	0	0	0	0	0	0	1.287786	4.645708	32.43761	43.76587	2.051679	0	0	0	4.14616	6.928609	0	0	0	0	0	0	0	0	0	0	0	0	15.56283	11.16822	13.61276	7.827611
ProteinGroup_102697	Firmicutes	K00053	Coprococcus	0	4.656783	0	0	8.623531	2.483298	5.873359	0	0	0	0	0	0	0	0	0	0	0	0	0	0	0	0	0	0	0	0	0	0	0	0	0	0	0	0	0	0	0	0	0	0	0	0	0	0	0
ProteinGroup_102714	Firmicutes	K00134	Blautia	0	0	0	0	0	0	0	0	0	0	3.077302	5.849615	3.218219	8.524233	0	2.784204	0	0	5.160406	15.01476	353.9757	163.782	160.4488	147.717	3.186516	4.675994	10.3977	22.4919	87.79957	59.25317	0	2.369881	0	0	0	0	0	0	0	0	0	0	0	0	40.47288	45.76854
ProteinGroup_102715	Firmicutes	K01889	Blautia	0	0	0	0	0	0	0	0	0	0	3.326272	5.754408	28.02404	2.571985	1.375086	1.586618	22.2181	28.06911	3.917184	4.03473	0	0	1.376141	2.486697	0	0	0	0	0	0	0	0	0	0	0	0	0	0	0	0	0	0	0	0	0	0
ProteinGroup_102736	Bacteroidetes	K01889	Bacteroides	0	0	0	0	0	0	0	0	0	8.128087	0	0	0	0	0	4.019432	0	0	0	6.052095	12.14198	11.70718	0	3.978716	0	0	0	0	0	0	0	0	0	0	0	0	0	0	0	0	0	0	16.45639	9.818216	5.765404	0
ProteinGroup_102756	Firmicutes	K00134	Gemella	0	0	0	0	0	0	0	0	0	0	0	0	0	0	0	0	0	0	0	0	0	0	0	0	0	0	0	0	0	0	0	0	0	0	0	0	1.992712	0	0	0	0	0	0	0	0	0
ProteinGroup_102837	Firmicutes	K00874	Intestinimonas	0	0	0	0	0	0	0	0	0	0	8.818187	11.27864	0	14.83837	0	14.57044	0	0	2.611456	5.18751	0	0	0	0	0	0	0	0	0	0	0	0	0	0	0	0	0	0	0	0	0	0	0	0	0	0
ProteinGroup_10285	Actinobacteria	K00549	Bifidobacterium	3.494684	6.829948	7.861934	10.80263	9.251735	6.518656	0	0	3.213555	0	0	0	0	0	0	0	0	0	0	0	0	0	0	0	0	0	0	0	0	0	0	0	0	0	0	0	0	0	0	0	0	0	0	0	0	0
ProteinGroup_102858	Actinobacteria		Bifidobacterium	4.659579	0	0	0	0	0	0	0	0	0	0	0	0	0	0	0	0	0	0	0	0	0	0	0	0	0	0	0	0	0	0	0	0	0	0	0	0	0	0	0	0	0	0	0	0	0
ProteinGroup_10286	Firmicutes	K02004	Ethanoligenens	0	0	0	0	0	0	0	0	0	0	0	0	0	0	0	0	0	0	0	0	0	4.877994	0	0	0	0	0	0	0	0	0	0	0	0	0	0	0	0	0	0	0	0	0	0	0	0
ProteinGroup_102863	Bacteroidetes		Bacteroides	0	0	0	0	0	0	0	0	0	0	0	0	0	0	0	0	0	0	0	0	0	0	7.863664	5.968074	0	0	28.00417	16.31564	2.07308	5.938808	0	0	0	0	0	0	0	0	0	0	0	0	0	0	0	0
ProteinGroup_102866	Firmicutes		Lachnoclostridium	0	0	0	0	0	0	0	0	0	0	0	0	0	0	0	6.029148	0	0	0	0	0	0	0	0	0	0	0	0	0	0	0	0	0	0	0	0	0	0	0	0	0	0	0	0	0	0
ProteinGroup_102869	Firmicutes	K01784	Blautia	0	1.225888	0	3.039701	0	0	0	0	0	0	21.73483	24.23565	177.6101	181.0282	11.2507	7.967088	155.4542	158.5469	100.8675	109.9464	0	0	0	0	0	0	0	0	0	0	0	2.8746	0	0	0	0	0	0	0	0	0	0	0	0	0	0
ProteinGroup_102885	Firmicutes	K07566	Lactobacillus	2.32979	5.691623	3.930967	6.874401	14.39159	16.29664	0	0	7.498296	7.112076	0	0	0	0	0	0	0	0	0	0	0	0	0	0	0	0	0	0	0	0	0	0	0	0	0	0	0	0	0	0	0	0	0	0	0	0
ProteinGroup_102888	Bacteroidetes		Bacteroides	13.97874	12.52157	4.913709	5.892344	31.86709	35.85261	14.6834	18.76951	54.63044	59.94464	0	0	0	0	0	0	0	0	0	0	0	0	0	0	0	0	0	0	0	0	0	0	0	0	0	0	0	0	0	0	0	0	0	0	0	0
ProteinGroup_10289	Firmicutes	K01681	Anaerostipes	0	0	0	0	0	0	0	0	0	0	0	0	0	0	0	0	0	0	0	0	0	3.17513	0	0	0	0	0	0	0	0	0	0	0	0	0	0	0	0	0	0	0	0	0	0	0	0
ProteinGroup_102895	Firmicutes	K00057	Blautia	0	0	0	0	0	0	0	0	0	0	0	0	0	0	0	0	0	1.935801	0	0	0	0	0	0	0	0	0	0	0	0	0	0	0	0	0	0	0	0	0	0	0	0	0	0	0	0
ProteinGroup_102902	Firmicutes	K01784	Anaerostipes	0	0	0	0	0	0	0	0	0	0	0	0	0	0	0	0	0	0	0	0	0	0	0	0	0	0	0	0	0	0	0	0	0	0	0	0	0	0	0	0	0	0	0	0	2.113981	2.935354
ProteinGroup_10293	Bacteroidetes		Bacteroides	0	0	0	0	0	0	0	0	0	0	0	0	0	0	0	0	0	0	0	0	0	0	0	0	0	0	0	0	0	0	0	0	0	0	0	0	0	0	0	0	0	0	5.808137	3.927286	6.726304	6.84916
ProteinGroup_102939	Firmicutes	K00057	Pediococcus	3.494684	12.52157	3.930967	6.874401	17.4755	17.38308	10.76783	4.939345	9.640666	6.096065	0	0	0	0	0	0	0	0	0	0	0	0	0	0	0	0	0	0	0	0	0	0	0	0	0	0	0	0	0	0	0	0	0	0	0	0
ProteinGroup_10294	Bacteroidetes	K16089	Bacteroides	0	0	0	0	0	0	0	0	0	0	0	0	0	0	0	0	0	0	0	0	0	0	0	0	0	0	0	0	0	0	7.672686	10.5402	0	0	0	0	0	0	12.72125	20.43212	0	0	0	0	0	0
ProteinGroup_102947	Actinobacteria		Bifidobacterium	0	11.38325	19.65484	21.60526	8.223765	6.518656	0	0	5.355926	0	0	0	0	0	0	0	0	0	0	0	0	0	0	0	0	0	0	0	0	0	0	0	0	0	0	0	0	0	0	0	0	0	0	0	0	0
ProteinGroup_102951	Firmicutes	K00134	Pediococcus	0	0	0	0	2.386305	0	0	0	4.47731	2.420351	0	0	0	0	0	0	0	0	0	0	0	0	0	0	0	0	0	0	0	0	0	0	0	0	0	0	0	0	0	0	0	0	0	0	0	0
ProteinGroup_102952	Firmicutes	K00134	Lactobacillus	1032.671	895.9931	1753.24	1670.197	1887.936	1726.994	1770.805	1353.02	1430.441	1608.543	0	0	0	0	0	0	0	0	0	0	0	0	0	0	0	0	0	0	0	0	0	0	0	0	0	0	0	0	0	0	0	0	0	0	0	0
ProteinGroup_102963	Firmicutes	K01784	Blautia	0	2.451776	14.74113	12.1588	0	4.345771	0	0	0	0	0	0	0	0	0	0	0	0	0	0	0	0	0	0	0	0	0	0	0	0	0	0	0	0	0	0	0	7.383413	0	0	0	0	0	0	7.06262	6.84916
ProteinGroup_102992	Firmicutes	K02529	Enterococcus	8.154264	17.07487	17.68935	18.65909	27.75521	26.44712	22.51454	9.87869	19.28133	12.19213	0	0	0	0	0	0	0	0	0	0	0	0	0	0	0	0	0	0	0	0	0	0	0	0	0	0	0	0	0	0	0	0	0	0	0	0
ProteinGroup_103003	Firmicutes	K00134	Anaerostipes	0	0	0	0	0	0	0	0	0	0	0	0	0	0	0	0	0	0	0	0	0	0	22.95431	17.2835	0	0	0	0	0	2.885189	0	0	0	0	0	0	0	0	0	0	0	0	0	0	0	0
ProteinGroup_103038	Firmicutes	K00611	Blautia	0	0	0	0.9906719	0	0	0	0	0	0	0	0	0	0	0	0	0	0	0	0	0	0	0	0	0	0	0	0	0	0	0	0	0	0	0	0	0	0	0	0	0	0	0	0	0	0
ProteinGroup_103050	Firmicutes		Blautia	0	0	0	0	0	0	0	0	0	0	0	0	0	0	0	0	0	0	0	0	0	0	1.104278	0	0	0	0	0	0	0	0	0	0	0	0	0	0	0	0	0	0	0	0	0	0	0
ProteinGroup_103067	Actinobacteria	K00611	Eggerthella	0	0	0	0	0	0	0	0	0	0	0	0	0	0	0	0	0	0	0	0	0	0	16.51846	9.538596	0	0	5.185956	0	0	0	0	0	0	0	0	0	0	0	0	0	0	0	0	0	0	0
ProteinGroup_103069	Firmicutes	K01784	Anaerostipes	0	0	0	0	0	0	0	0	0	0	35.71366	57.25374	38.61089	75.18109	136.9925	149.702	3.864017	3.871601	20.56521	16.13892	28.03694	59.04695	24.41668	26.45034	0	0	0	0	0	0	0	0	0	0	0	0	0	0	0	0	0	0	0	0	0	0
ProteinGroup_10307	Firmicutes	K03046	Blautia	0	0	0	0	0	0	0	0	0	0	0	0	19.15137	0	0	0	19.01711	15.7957	6.944098	8.153517	0	0	0	0	0	0	0	0	0	0	0	0	0	0	0	0	0	0	0	0	0	0	0	0	0	0
ProteinGroup_103071	Bacteroidetes	K01620	Bacteroides	0	0	0	0	0	0	0	0	0	0	3.968184	0	0	0	0	0	0	0	0	0	0	0	0	0	0	0	0	0	0	0	0	0	0	0	0	0	0	0	0	0	0	0	0	0	0	0
ProteinGroup_103117	Actinobacteria		Bifidobacterium	5.824474	0	0	0	0	0	0	0	3.213555	0	0	0	0	0	0	0	0	0	0	0	0	0	0	0	0	0	0	0	0	0	0	0	0	0	0	0	0	0	0	0	0	0	0	0	0	0
ProteinGroup_103144	Firmicutes	K00053	Anaerostipes	0	0	0	0	0	0	0	0	0	0	0	0	0	0	0	0	0	0	0	0	0	0	0	0	0	0	0	0	0	0	0	0	18.40213	19.3056	0	0	0	0	0	0	0	0	0	0	0	0
ProteinGroup_103175	Proteobacteria	K00123	Proteus	0	0	0	0	0	0	0	0	0	0	0	0	0	0	0	0	0	0	0	0	0	0	0	0	0	0	0	0	0	0	0	0	0	0	0	0	0	0	0	0	0	0	0	0	0	0
ProteinGroup_103195	Euryarchaeota	K00611	Methanosalsum	0	0	0	0	0	0	0	0	0	0	0	0	0	0	0	0	0	0	0	0	0	0	0	0	0	0	0	0	0	0	0	0	0	0	0	0	1.947782	0	0	0	0	0	0	0	0	0
ProteinGroup_10323	Bacteroidetes		Parabacteroides	0	0	0	0	0	0	0	0	0	0	0	0	0	0	0	0	0	0	0	0	0	0	0	0	0	0	0	0	0	0	31.96952	37.86058	0	0	15.54415	23.45417	0	0	24.82591	20.8491	0	0	0	0	0	0
ProteinGroup_103235	Firmicutes	K00134	Lactobacillus	43.55948	54.11944	115.2407	143.0957	64.86167	56.50976	52.85654	62.12122	42.82531	48.4936	0	0	0	0	0	0	0	0	0	0	0	0	0	0	0	0	0	0	0	0	0	0	0	0	0	0	0	0	0	0	0	0	0	0	0	0
ProteinGroup_10326	Firmicutes	K01681	Megasphaera	0	0	0	0	0	0	0	0	0	0	0	0	0	0	0	0	0	0	0	0	0	0	0	0	0	0	0	0	0	0	0	0	0	0	0	0	0	0	0	0	0	0	0	0	0	1.204248
ProteinGroup_10330	Actinobacteria		Coriobacterium	0	0	0	0	0	0	0	0	0	0	0	0	0	0	0	0	0	0	0	0	0	0	0	0	0	0	0	0	0	0	0	0	0	0	0	0	0	0	0	0	0	0	0	0	0	4.892257
ProteinGroup_103341	Firmicutes	K01784	Blautia	0	0	0	0	0	0	0	0	0	0	0	0	0	0	0	0	0	0	0	0	0	0	0	0	0	0	0	0	0	0	0	0	0	0	0	0	0	0	0	0	0	0	0	0	2.354207	0
ProteinGroup_10336	Bacteroidetes	K00266	Bacteroides	0	0	0	0	0	0	0	0	0	0	0	0	0	0	16.001	20.09716	0	0	0	0	0	0	0	0	0	0	0	0	0	0	0	0	0	0	0	0	0	0	0	0	0	1.969135	12.5843	12.76368	0	0
ProteinGroup_10338	Proteobacteria	K00656	Klebsiella	0	0	0	0	0	0	0	0	0	0	0	0	0	0	0	0	0	0	0	0	1.193452	0	0	0	0	0	0	2.519327	0	0	0	0	0	0	0	0	0	0	0	0	0	0	0	0	0	0
ProteinGroup_10339	Actinobacteria	K00703	Coriobacterium	0	0	0	0	0	0	0	0	0	0	0	0	0	0	0	0	0	0	0	0	0	0	0	0	0	0	0	0	0	0	0	0	0	0	0	0	0	0	0	0	0	0	0	0	1.921801	0
ProteinGroup_103416	Firmicutes	K00134	Lactobacillus	0	0	0	0	1.564116	5.722328	0	0	0	0	0	0	0	0	0	0	0	0	0	0	0	0	0	0	0	0	0	0	0	0	0	0	0	0	0	0	0	0	0	0	0	0	0	0	21.64314	38.77131
ProteinGroup_103417	Bacteroidetes		Parabacteroides	0	0	0	0	0	0	0	0	0	0	0	0	0	0	0	0	0	0	0	0	0	0	0	0	0	0	0	0	0	0	3.836343	0	0	0	0	4.837631	0	0	0	0	0	0	0	0	0	0
ProteinGroup_103435	Firmicutes		Roseburia	0	0	0	0	0	0	0	0	0	0	0	0	0	0	0	0	0	0	0	0	7.726716	3.902395	2.948874	5.968074	0	0	0	0	0	0	0	0	0	0	0	0	0	0	0	0	0	0	0	0	0	0
ProteinGroup_103442	Firmicutes	K00053	Anaerostipes	0	0	0	0	0	0	0	0	0	0	24.38613	32.40424	33.11601	5.595306	40.40989	48.90184	71.74842	70.76114	16.17766	28.64692	0	0	0	0	0	0	0	0	0	0	0	0	0	0	0	0	0	0	0	0	0	0	0	0	0	0
ProteinGroup_103474	Firmicutes	K03522	Megasphaera	6.16709	24.58781	8.844676	8.838516	21.69372	21.65125	10.76783	16.71778	29.60866	40.82859	0	0	0	0	0	0	0	0	0	0	0	0	0	0	0	0	0	0	0	0	0	0	0	0	0	0	0	0	0	0	0	0	0	0	0	0
ProteinGroup_103480	Firmicutes	K01914	Pediococcus	0	0	0	0	0	5.214925	0	0	4.28474	0	0	0	0	0	0	0	0	0	0	0	0	0	0	0	0	0	0	0	0	0	0	0	0	0	0	0	0	0	0	0	0	0	0	0	0	0
ProteinGroup_103494	Firmicutes		Flavonifractor	0	0	0	0	0	0	0	0	0	0	0	0	0	0	0	0	0	0	0	0	0	0	0	0	0	0	0	0	0	0	0	0	0	0	0	0	0	0	0	0	0	0	0	7.854573	0	0
ProteinGroup_103501	Bacteroidetes	K00625	Bacteroides	0	0	0	0	0	0	0	0	0	2.099756	0	20.41155	10.45712	27.7454	18.20114	15.352	0	0	12.01863	15.13024	0	0	0	0	0	0	0	0	0	0	0	0	0	0	0	0	3.895565	0	15.947	14.59437	0	0	0	0	0	0
ProteinGroup_103504	Bacteroidetes		Bacteroides	0	0	0	0	0	0	0	0	0	0	0	0	0	0	0	0	0	0	0	0	0	0	0	0	0	0	0	0	0	0	4.795429	6.707399	0	0	7.698054	7.74021	0	0	0	0	0	0	0	0	0	0
ProteinGroup_103520	Firmicutes	K00134	Anaerostipes	0	0	0	0	0	0	0	0	0	0	27.5218	26.18485	47.82141	36.42441	154.2243	135.5113	67.31611	79.86447	3.070103	19.27899	0	0	0	0	0	0	0	0	0	0	0	0	0	0	2.527849	0	8.063878	19.2412	0	0	0	0	0	0	0	2.347449
ProteinGroup_103540	Actinobacteria	K01784	Bifidobacterium	0	0	0	0	3.083912	0	0	0	0	0	13.45462	22.96009	0	0	11.00069	6.029148	31.46414	14.07855	1.63216	0	0	0	0	0	0	0	0	0	0	0	0	0	0	0	0	0	0	0	0	0	0	0	0	0	0	0
ProteinGroup_103546	Firmicutes	K00134	Cellulosilyticum	0	0	0	0	0	0	0	0	0	0	0	0	0	0	0	0	28.9721	30.80922	2.139227	2.326561	0	0	0	0	0	0	0	0	0	0	0	0	1.044248	2.078125	0	1.093087	0	0	3.8371	0	0	0	0	0	0	0
ProteinGroup_103561	Firmicutes	K01876	butyrate-producing bacterium SS3/4	0	0	0	0	0	0	0	0	0	0	1.488069	0	0	0	1.360085	1.529132	0	0	0	0	0	0	0	0	0	0	0	0	0	0	0	0	0	0	0	0	0	0	0	0	0	0	0	0	0	0
ProteinGroup_103563	Firmicutes	K00850	Blautia	0	0	0	0	10.27971	8.691542	0	0	0	0	0	0	0	0	0	0	0	0	0	0	0	0	0	0	0	0	0	0	0	0	0	0	0	0	0	0	0	1.383576	0	0	0	0	0	0	9.224646	2.981947
ProteinGroup_103569	Firmicutes	K03778	Oenococcus	328.4855	207.0656	280.8629	279.7135	382.3861	347.6617	149.7707	230.0506	223.8777	319.0274	0	0	0	0	0	0	0	0	0	0	0	0	0	0	0	0	0	0	0	0	0	0	0	0	0	0	0	0	0	0	0	0	0	0	0	0
ProteinGroup_103573	Firmicutes	K00053	butyrate-producing bacterium SM4/1	0	0	0	0	0	0	0	0	0	0	0	0	3.511051	0	2.447384	3.783551	3.934182	5.525427	8.557393	7.55412	0	0	0	0	0	0	0	0	0	0	0	0	0	0	0	0	0	0	0	0	0	0	0	0	0	0
ProteinGroup_103586	Proteobacteria		Escherichia	0	0	0	0	0	0	0	0	0	0	0	0	0	0	0	0	0	0	0	0	0	0	1.965916	0	0	0	0	0	0	0	0	0	0	0	0	0	0	0	0	0	0	0	0	0	0	0
ProteinGroup_103596	Firmicutes	K00134	Erysipelotrichaceae bacterium I46	0	0	0	0	0	0	0	0	0	0	0	3.040652	0	0	0	3.999846	0	0	0	0	0	0	0	0	0	0	0	0	0	0	0	0	0	0	0	0	0	0	0	0	0	0	0	0	0	0
ProteinGroup_103601	Firmicutes		[Eubacterium] rectale	0	0	0	0	0	0	0	0	0	0	0	0	0	0	0	0	0	0	0	0	0	0	0	0	0	0	0	0	0	0	0	0	0	0	0	0	64.27682	67.38829	0	1.945916	0	0	0	0	0	0
ProteinGroup_103620	Firmicutes	K19510	Lachnoclostridium	0	6.829948	0	0	12.33565	10.86443	0	0	0	5.080055	0	0	0	0	0	0	0	0	0	0	0	0	0	0	0	0	0	0	0	0	0	0	0	0	0	0	0	0	0	0	0	0	0	0	0	0
ProteinGroup_103626	Bacteroidetes		Bacteroides	0	0	0	0	0	0	0	0	0	0	0	0	0	0	0	0	0	0	0	0	0	0	0	0	0	0	0	0	0	0	9.590857	12.4566	0	0	8.660311	5.805158	0	0	0	0	85.90837	71.87341	72.60172	68.72751	52.84953	49.90102
ProteinGroup_103628	Firmicutes	K00010	Lachnoclostridium	0	0	0	0	0	0	0	0	0	0	0	0	0	0	0	0	0	0	0	0	0	0	0	0	0	0	0	0	0	0	0	0	0	0	0	0	0	0	0	0	0	0	0	0	36.51422	45.66106
ProteinGroup_103630	Firmicutes	K00134	Anaerostipes	0	6.969335	0	0	9.31362	0	12.75466	0	0	2.134874	0	0	0	0	0	0	0	0	0	0	0	0	0	0	8.316728	8.275192	1.135838	0	0	0	0	0	0	0	0	0	0	0	0	0	0	0	0	0	0	0
ProteinGroup_103633	Firmicutes	K00010	Lachnoclostridium	0	0	0	0	0	0	0	0	0	0	0	0	0	0	0	0	0	0	0	0	0	0	0	0	0	0	0	0	0	0	23.97714	29.70419	19.42447	21.49942	15.39611	17.41547	75.96351	61.52844	11.24468	4.864791	0	0	0	0	0	0
ProteinGroup_103671	Firmicutes	K00053	butyrate-producing bacterium SM4/1	0	0	0	0	0	0	0	0	0	0	0	0	0	0	0	0	0	0	0	0	0	1.281669	0	0	0	0	0	7.138094	0	0	0	0	0	0	0	0	0	0	0	0	0	0	0	0	0	0
ProteinGroup_103674	Firmicutes	K03569	Anaerostipes	0	0	0	0	0	0	0	0	0	0	0	0	0	0	7.000439	14.06801	4.830021	0	0	0	0	0	0	0	0	0	0	0	0	0	0	0	0	0	0	0	0	0	0	0	0	0	0	0	0	0
ProteinGroup_103687	Firmicutes	K02031	Lactobacillus	0	0	0	0	1.360084	0	0	0	0	0	0	0	0	0	0	0	0	0	0	0	0	0	0	0	0	0	0	0	0	0	0	0	0	0	0	0	0	0	0	0	0	0	0	0	0	0
ProteinGroup_103692	Bacteroidetes	K01847	Barnesiella	0	0	0	0	0	0	0	0	0	0	0	0	0	0	0	0	0	0	0	0	0	0	0	0	0	0	0	0	0	0	0	0	0	0	0	0	0	0	5.701527	0	0	0	0	0	0	0
ProteinGroup_103737	Firmicutes	K00053	butyrate-producing bacterium SM4/1	0	0	0	0	0	0	0	0	0	0	36.24031	37.85657	143.3569	273.5804	29.28344	25.25134	152.0365	149.1112	57.8465	56.78865	0	0	0	0	0	0	0	0	0	0	0	0	0	0	0	0	0	0	0	0	0	0	0	0	0	0
ProteinGroup_103739	Proteobacteria	K00948	Kluyvera	0	0	0	0	0	0	0	0	0	0	0	0	0	0	0	0	0	0	0	0	0	0	17.69324	20.88826	8.206715	11.31408	0	0	0	0	0	0	0	0	0	0	0	0	0	0	0	0	0	0	2.882702	5.870708
ProteinGroup_10374	Bacteroidetes	K00266	Bacteroides	0	0	0	0	0	0	0	0	0	0	0	1.034611	0.9763674	0	5.000313	6.029148	0	0	0	0	0	0	0	0	0	0	0	0	0	0	0	0	0	0	0	0	0	0	0	0	0	0	0	0	0	0
ProteinGroup_103743	Proteobacteria	K00010	Klebsiella	0	0	0	0	0	0	0	0	0	0	0	0	0	0	0	0	0	0	0	0	4.415266	9.755987	0	0	0	0	0	0	0	0	0	0	0	0	0	0	0	0	0	0	0	0	0	0	0	0
ProteinGroup_103747	Actinobacteria	K00948	Bifidobacterium	0	0	0	1.964115	3.083912	0	6.852253	0	0	0	0	0	0	0	0	0	0	0	0	0	0	0	0	0	0	0	0	0	0	0	0	0	0	0	0	0	0	0	0	0	0	0	0	0	0	0
ProteinGroup_10378	Firmicutes	K00087	Lachnoclostridium	0	0	0	0	0	0	0	0	0	0	0	0	0	0	0	0	0	0	0	0	65.12518	62.43832	12.77845	14.92018	0	0	0	0	21.76734	16.55668	0	0	0	0	0	0	0	0	0	0	0	0	0	0	0	0
ProteinGroup_103784	Firmicutes	K02358	Oenococcus	32.52338	15.8222	0	0	37.43168	42.62076	20.97532	14.07924	30.72276	0	0	0	0	0	0	0	0	0	0	0	0	0	0	0	0	0	0	0	0	0	0	0	0	0	0	0	0	0	0	0	0	0	0	0	0	0
ProteinGroup_103785	Actinobacteria	K00609	Bifidobacterium	0	0	0	0	0	0	0	0	0	0	1.984092	6.042128	0	0	0	0	2.898013	14.5185	0	0	0	0	0	0	0	0	0	0	0	0	0	0	0	0	0	0	0	0	0	0	0	0	0	0	0	0
ProteinGroup_10380	Firmicutes		Veillonella	6.989369	7.968273	6.879193	4.910287	19.53144	13.03731	16.64118	9.87869	12.85422	9.144098	0	0	0	0	0	0	0	0	0	0	0	0	0	0	0	0	0	0	0	0	6.7136	3.832799	0	0	3.849027	3.870105	0	0	7.155704	2.918874	0	0	0	4.909108	12.49171	9.784514
ProteinGroup_103804	Firmicutes	K00625	Acidaminococcus	0	0	0	0	0	0	0	0	0	0	0	0	0	0	0	0	0	0	0	0	0	0	0	0	0	0	0	0	0	0	0	0	0	7.166474	3.849027	6.772684	7.791129	0	6.133461	1.945916	0	0	0	0	0	0
ProteinGroup_10382	Proteobacteria	K00087	Shigella	0	0	0	0	0	0	0	0	0	0	0	0	0	0	0	0	0	0	0	0	0	0	17.69324	32.82441	0	0	0	0	0	0	0	0	0	0	0	0	0	0	0	0	0	0	0	0	0	0
ProteinGroup_10385	Bacteroidetes	K07001	Bacteroides	0	0	0	0	0	0	0	0	0	0	0	0	0	0	0	0	0	0	0	0	0	0	0	0	0	0	0	0	0	0	0	0	0	0	0	0	0	0	0	0	0	0	0	0	0	0
ProteinGroup_1039	Firmicutes		Clostridium	0	0	0	0	0	0	0	0	0	0	0	0	0	0	0	0	0	0	0	0	15.45343	18.53638	0	0	0	0	0	0	0	0	43.15886	47.90999	0	0	91.41439	75.46705	0	0	17.37814	19.45916	0	0	0	0	0	0
ProteinGroup_103904	Firmicutes	K00134	Streptococcus	0	0	5.534381	1.142273	1.432716	0	1.050301	0	0	0	0	0	0	2.066403	0	0	0	0	0	0	2.307711	0	5.516859	1.237382	0	0	2.419814	0	0	3.886813	0	0	0	0	0	0	0	0	0	0	0	0	0	0	0	0
ProteinGroup_103908	Firmicutes	K00625	Anaerostipes	0	0	0	0	0	0	0	0	0	0	3.968184	6.042128	4.826362	3.9569	12.14362	17.58501	0	10.6469	0	3.026048	0	0	0	0	0	0	0	0	0	0	0	0	0	0	0	0	0	0	0	0	0	0	0	0	0	0
ProteinGroup_103935	Firmicutes	K00134	Pediococcus	281.4401	246.4721	556.6649	512.5676	500.5378	535.0345	439.6152	354.1225	317.9836	425.1985	0	0	0	0	0	0	0	0	0	0	0	0	0	0	0	0	0	0	0	0	0	0	0	0	0	0	0	0	0	0	0	0	0	0	0	0
ProteinGroup_10398	Firmicutes	K00656	Blautia	4.659579	6.829948	24.56854	31.23576	23.64332	18.46953	15.66229	21.73312	2.448423	3.048033	0	0	0	0	0	0	0	0	0	0	0	0	0	0	0	7.199871	0	0	0	0	0	0	0	0	0	0	38.50616	33.24939	0	0	0	0	0	0	30.57096	30.53432
ProteinGroup_104009	Bacteroidetes		Pontibacter	0	0	0	0	0	0	0	0	0	0	0	0	0	0	0	0	0	0	0	0	0	0	0	0	0	0	0	0	0	0	0	0	0	0	0	0	0	0	0	0	9.989345	15.75308	9.680229	3.927286	0	0
ProteinGroup_104037	Actinobacteria	K04043	Bifidobacterium	0	0	0	0	0	0	0	0	0	0	26.78524	43.05017	8.687451	10.38686	5.000313	0	24.51236	31.94071	5.222911	0	0	0	0	0	0	0	0	0	0	0	0	0	0	0	0	0	0	0	0	0	0	0	0	0	0	0
ProteinGroup_104058	Bacteroidetes	K01620	Bacteroides	0	0	0	0	0	0	0	0	0	0	0	0	0	0	0	0	0	0	0	0	0	0	0	2.984037	0	0	0	0	0	0	0	0	0	0	0	0	0	0	0	0	0	0	0	0	0	0
ProteinGroup_104078	Firmicutes		Desulfotomaculum	24.46279	22.76649	0	0	0	0	0	0	4.28474	0	0	0	0	0	0	0	0	0	0	0	0	0	0	0	0	0	0	0	0	0	0	0	0	0	0	0	0	0	0	0	0	0	0	0	0	0
ProteinGroup_104083	Proteobacteria	K00134	Desulfobacterium	0	0	0	0	0	0	0	0	0	0	0	0	0	0	0	0	0	0	0	0	0	0	0	0	0	0	0	0	0	0	0	0	0	0	2.979892	0	0	0	0	0	0	0	0	0	0	0
ProteinGroup_104122	Firmicutes		Blautia	0	0	25.90014	23.46708	0	0	0	0	0	0	208.9309	210.2941	184.8832	138.1926	312.6102	302.8154	76.91623	48.48655	65.10136	59.40661	0	0	0	0	0	0	0	0	0	0	13.08086	15.27766	0	0	0	0	0	0	0	0	0	0	0	0	22.76229	38.89332
ProteinGroup_104123	Fusobacteria	K03778	Fusobacterium	8.154264	6.829948	16.70661	12.76675	13.36362	10.86443	9.788932	15.8059	19.28133	16.25617	0	0	0	0	0	0	0	0	0	0	0	0	0	0	0	0	0	0	0	0	0	0	0	0	0	0	0	0	0	0	0	0	0	0	0	0
ProteinGroup_104129	Firmicutes		Ruminococcus	0	0	0	0	0	0	0	0	0	0	0	0	0	7.981006	13.06762	0	0	0	0	0	212.8264	236.4008	79.73712	104.2969	0	0	21.20315	35.69047	24.02552	20.31449	0	0	0	0	0	0	0	0	0	0	0	0	0	0	11.51842	41.27563
ProteinGroup_10414	Actinobacteria	K07407	Bifidobacterium	0	0	0	0	0	0	0	0	0	0	0	0	0	0	0	0	15.45607	9.679003	0	0	0	0	0	0	0	0	0	0	0	0	0	0	0	0	0	0	0	0	0	0	0	0	0	0	0	0
ProteinGroup_104148	Proteobacteria	K00254	Escherichia	0	0	0	0	0	0	0	0	0	0	0	0	0	0	0	0	0	0	0	0	0	0	7.863664	9.94679	3.077518	5.142765	0	0	0	0	0	0	0	0	0	0	0	0	0	0	0	0	0	0	0	0
ProteinGroup_104163	Firmicutes	K00134	Veillonella	79.21285	63.74618	10.81016	7.856459	71.78113	70.85992	54.33566	48.29589	50.3457	48.76852	0	0	0	0	0	0	0	0	0	0	0	0	0	0	0	0	0	0	0	0	0	0	0	0	0	0	0	0	0	0	1.010272	0.9940749	0	0	49.56102	62.44597
ProteinGroup_104170	Firmicutes		Dialister	13.54797	14.73811	19.19942	0	36.46753	34.43437	2.169923	30.34953	34.06542	29.69535	0	0	0	0	0	0	0	0	0	0	0	0	0	0	0	0	0	0	0	0	0	0	0	0	0	0	0	0	0	0	0	0	0	0	0	0
ProteinGroup_104185	Bacteroidetes	K00175	Bacteroides	0	0	0	0	0	0	0	0	0	2.844831	0	3.750287	0	0	8.500533	11.13073	0	0	1.63216	8.472933	0	6.829191	0	5.968074	3.077518	3.085659	0	0	0	0	0	0	0	0	0	0	0	0	0	0	0	0	16.63239	23.56372	0	0
ProteinGroup_104195	Firmicutes	K01914	Lactobacillus	0	0	0	0	0	1.303731	0	0	0	2.032022	0	0	0	0	0	0	0	0	0	0	0	0	0	0	0	0	0	0	0	0	0	0	0	0	0	0	0	0	0	0	0	0	0	0	0	0
ProteinGroup_10420	Actinobacteria	K00962	Atopobium	0	0	3.930967	0	9.251735	0	0	0	3.856266	9.144098	0	0	0	0	0	0	0	0	0	0	0	0	0	0	0	0	0	0	0	0	0	0	0	0	0	0	0	0	0	0	0	0	0	0	0	0
ProteinGroup_104208	Bacteroidetes	K01624	Bacteroides	0	0	0	0	0	0	0	0	24.71926	18.4025	0	0	0	0	0	0	0	0	0	0	0	0	0	0	0	0	0	0	0	0	0	16.2894	91.41429	62.96259	0	0	0	0	107.7244	139.133	0	0	59.23781	56.12035	0	0
ProteinGroup_104218	Firmicutes	K03778	Oenococcus	0	1.247779	3.14951	2.136957	0	0	0	2.098631	0	0	0	0	0	0	0	0	0	0	0	0	0	0	0	0	0	0	0	0	0	0	0	0	0	0	0	0	0	0	0	0	0	0	0	0	0	0
ProteinGroup_10425	Bacteroidetes	K05349	Paludibacter	13.97874	23.90482	11.7929	17.67703	22.61535	15.2102	8.810039	19.75738	34.27792	38.60841	150.791	145.0111	220.0821	184.9851	158.0099	137.6655	218.317	213.906	47.0062	52.45149	155.6381	151.2178	335.1887	317.3026	14.36175	11.31408	40.00595	47.9272	243.5869	188.0623	45.07703	54.61739	13.29043	13.30917	45.22607	39.64498	3.895565	7.813135	0	0	0	0	0	0	0	1.174142
ProteinGroup_104265	Firmicutes	K03522	Acidaminococcus	0	0	0	0	0	0	0	0	0	0	0	0	0	0	0	0	0	0	0	0	0	0	0	0	0	0	0	0	0	0	0	0	0	0	9.622568	10.64279	0	0	7.155704	9.729582	0	0	0	0	0	0
ProteinGroup_104278	Bacteroidetes	K00850	Bacteroides	0	0	0	0	0	0	0	0	0	0	1.984092	5.035107	0	8.903024	0	0	0	0	0	0	0	0	0	0	0	0	0	0	0	0	0	0	0	0	0	0	3.895565	0	14.31141	5.837749	0	0	0	0	0	0
ProteinGroup_104282	Firmicutes	K00053	butyrate-producing bacterium SM4/1	0	0	0	0	0	0	0	0	0	0	0	0	0	0	0	0	0	0	0	0	0	0	0	0	0	0	1.500223	0	0	0	0	0	4.089363	0	0	0	0	0	0	0	0	0	0	0	7.687205	6.262089
ProteinGroup_104291	Firmicutes		Megasphaera	0	1.751269	1.669411	0	1.422978	1.482462	0	1.380451	6.344744	1.314128	0	0	0	0	0	0	0	0	0	0	0	0	0	0	0	0	0	0	0	0	0	0	0	0	0	0	0	0	0	0	0	0	0	0	0	0
ProteinGroup_104293	Bacteroidetes	K00134	Bacteroides	248.1038	227.8181	258.7219	269.1701	377.635	332.4038	354.662	355.2129	726.5281	747.3747	1185.206	960.116	834.9606	784.9975	685.4256	617.8293	480.8572	362.901	550.2101	589.0134	420.5243	459.5225	3071.091	2879.63	365.9324	393.6558	529.7277	608.5208	1051.521	885.0512	260.2944	246.5622	345.5352	335.0875	203.5249	190.1164	329.2921	260.775	441.8748	408.0697	635.8498	673.6743	1246.345	1099.909	353.2338	298.6237
ProteinGroup_104302	Firmicutes	K01914	Herbinix	0	0	0	0	0	0	0	0	0	0	0	0	0	0	0	0	0	0	0	0	0	0	2.948874	0	0	0	0	0	0	0	0	0	0	0	0	0	0	0	0	0	0	0	0	0	0	0
ProteinGroup_104330	Firmicutes	K02119	Coprococcus	0	0	0	0	0	0	0	0	0	0	22.81706	24.16851	9.652723	0	32.00201	29.14088	0	0	0	0	0	7.80479	0	0	0	0	0	0	0	0	0	0	0	0	0	0	0	0	0	0	0	0	0	0	0	0
ProteinGroup_104336	Firmicutes	K00850	Lactococcus	7.043133	10.37972	6.032314	3.015331	10.5233	13.32322	0	7.037836	7.889511	12.55936	0	0	0	0	0	0	0	0	0	0	0	0	0	0	0	0	0	0	0	0	0	0	0	0	0	0	0	0	0	0	0	0	0	0	0	0
ProteinGroup_104338	Firmicutes		Ruminococcus	0	16.11167	22.99366	26.37642	22.92945	16.69266	0	20.93513	16.26554	14.52227	0	0	0	0	0	0	10.05872	0	0	0	0	0	0	0	37.27217	34.54959	0	0	0	0	0	13.01196	0	0	0	0	27.13197	24.49564	0	0	0	0	0	0	56.16115	82.74334
ProteinGroup_104349	Firmicutes		[Eubacterium] rectale	0	0	0	0	0	0	0	0	0	0	0	0	0	0	0	0	0	0	0	0	0	0	0	0	0	0	0	0	0	0	65.22468	82.04537	11.54246	18.62623	21.39606	23.90372	226.6963	246.9999	37.49982	44.89507	0	0	0	0	0	0
ProteinGroup_104351	Firmicutes	K07080	Acidaminococcus	0	0	0	0	0	0	0	0	0	0	0	0	0	0	0	0	0	0	0	0	0	0	0	0	0	0	0	0	0	0	0	0	0	0	2.88677	3.870105	0	0	0	0	0	0	0	0	0	0
ProteinGroup_104355	Proteobacteria	K19510	Klebsiella	0	0	0	0	0	0	0	0	0	0	0	0	0	0	0	0	0	0	0	0	2.207633	2.926796	0	0	0	2.057106	0	0	0	0	0	0	0	0	0	0	0	0	0	0	0	0	0	0	0	0
ProteinGroup_104385	Bacteroidetes		Bacteroides	0	0	3.894737	0	10.28214	5.53957	33.15851	32.84444	36.85898	47.35894	127.0169	90.02732	149.7733	196.2611	45.94798	61.88594	33.54985	42.75477	84.29625	107.7442	0	38.61237	28.67673	31.05556	0	8.272505	10.80161	0	11.79064	31.10804	29.11206	29.23244	149.0921	142.1076	31.44058	58.80338	41.71743	50.33132	80.57498	73.80583	0	0	122.5313	127.3862	8.425039	0
ProteinGroup_104393	Bacteroidetes	K00133	Bacteroides	0	0	0	0	0	0	0	0	0	0	0	0	0	0	0	0	0	0	0	0	0	0	0	0	0	0	0	0	0	0	0	0	0	0	1.202821	3.870105	0	0	33.06319	32.43194	0	0	0	0	0	0
ProteinGroup_10440	Proteobacteria	K00656	Escherichia	0	0	0	0	0	0	0	0	0	0	0	0	0	0	0	0	0	0	0	0	13.97588	16.22901	108.6117	115.8123	32.78927	31.37368	7.001041	0	19.69426	20.74584	0	0	0	0	0	0	0	0	0	0	0	0	0	0	15.83198	15.00292
ProteinGroup_104423	Firmicutes	K19510	Erysipelotrichaceae bacterium I46	0	0	2.948225	0	0	0	0	0	0	0	0	0	0	0	0	0	0	0	0	0	0	0	0	0	0	0	0	0	0	0	0	0	0	0	0	0	0	0	0	0	0	0	0	0	0	0
ProteinGroup_104474	Firmicutes	K03856	Blautia	0	0	0	0	0	0	0	0	0	0	0	0	3.861089	4.946124	0	0	5.796026	0	0	5.043413	0	0	0	0	0	0	0	0	0	0	0	0	0	0	0	0	0	0	0	0	0	0	0	0	0	0
ProteinGroup_104489	Firmicutes		Blautia	0	0	0	0	0	0	0	0	0	0	0	4.483014	0	0	15.76496	14.65976	0	0	0	0	0	0	0	0	0	0	0	0	0	0	0	0	0	0	0	0	0	0	0	0	0	0	0	0	0	0
ProteinGroup_1045	Cyanobacteria		Crinalium	0	0	0	0	0	0	0	0	0	0	0	0	0	0	0	0	0	0	0	0	0	0	0	0	0	0	0	0	0	0	0	0	0	0	0	0	10.7128	11.7197	0	0	0	0	0	0	0	0
ProteinGroup_104537	Actinobacteria		Coriobacterium	0	0	0	0	0	0	0	0	0	0	0	0	0	0	0	0	0	0	0	0	0	0	0	0	0	0	0	0	0	0	0	0	0	0	0	0	0	0	0	0	0	0	0	0	3.843603	5.870708
ProteinGroup_104540	Firmicutes		Anaerostipes	0	0	0	0	0	0	0	0	0	0	172.7061	178.12	395.5421	302.6554	92.01089	118.2915	404.3671	332.8491	212.6093	161.1395	26.70185	2.683005	0	0	34.53659	33.29083	0	0	4.405296	0	0	0	0	0	0	0	0	0	0	0	0	0	0	0	0	0
ProteinGroup_104544	Firmicutes	K02793,K02794	Enterococcus	57.07985	45.53299	68.79193	65.79784	96.62923	83.65609	86.1426	108.6656	56.77281	81.28087	0	0	0	0	0	0	0	0	0	0	0	0	0	0	0	0	0	0	0	0	0	0	0	0	0	0	0	0	0	0	0	0	0	0	0	0
ProteinGroup_104548	Firmicutes	K01599	Peptoniphilus	0	0	0	0	0	0	1.957786	0	0	0	0	0	0	0	0	0	0	0	0	0	0	0	0	0	0	0	0	0	0	0	0	0	0	0	0	0	0	0	0	0	0	0	0	0	0	0
ProteinGroup_104557	Bacteroidetes		Bacteroides	0	0	0	0	0	0	0	0	0	0	0	0	0	0	0	0	0	0	0	0	0	0	0	0	0	0	0	0	0	0	2.877257	5.749199	0	0	2.88677	0	0	0	0	0	0	0	0	0	0	0
ProteinGroup_104574	Firmicutes	K03522	Megasphaera	17.13081	11.83858	8.844676	8.838516	16.34119	15.2878	0	6.003204	28.14486	30.73978	0	0	0	0	0	0	0	0	0	0	0	0	0	0	0	0	0	0	0	0	0	0	0	0	0	0	0	0	0	0	0	0	0	0	0	0
ProteinGroup_10458	Bacteroidetes	K00029	Bacteroides	0	0	0	0	22.61535	21.97029	9.788932	14.81804	11.90206	14.84939	16.56286	7.746722	19.30545	42.53667	40.23245	41.17532	20.28609	36.78021	15.66873	28.24311	0	0	22.60803	19.89358	5.129197	4.114212	0	0	4.14616	3.959205	0	0	0	0	0	0	0	0	0	0	0	0	33.8808	34.59752	0	0
ProteinGroup_104584	Firmicutes		Anaerostipes	0	0	0	0	0	0	0	0	0	0	0	0	0	0	0	0	0	0	0	0	0	0	0	0	0	0	0	0	0	0	0	0	0	0	0	0	0	0	0	0	0	0	0	0	0	0
ProteinGroup_104588	Firmicutes	K03522	Megasphaera	0	0	0	0	0	0	0	0	8.659958	3.616444	0	0	0	0	0	0	0	0	0	0	0	0	0	0	0	0	0	0	0	0	0	0	0	0	0	0	0	0	0	0	0	0	0	0	0	0
ProteinGroup_104592	Firmicutes	K01989	[Eubacterium] rectale	0	0	0	0	0	0	0	0	0	0	0	0	0	0	0	3.014574	0	0	0	0	0	0	0	0	0	0	0	0	0	0	0	0	0	0	0	0	0	0	0	0	0	0	0	0	0	0
ProteinGroup_104639	Bacteroidetes	K01190	Bacteroides	0	0	0	0	0	0	0	0	0	0	0	0	0	0	0	0	0	0	0	0	0	0	0	0	0	0	0	0	0	0	1.978302	0	0	0	0	0.9866852	0	0	0	0	0	0	0	0	0	0
ProteinGroup_104690	Firmicutes		Blautia	0	13.0418	0	0	0	0	58.84423	0	14.54718	26.79368	0	0	0	0	0	0	0	0	0	0	0	0	0	0	0	0	0	0	0	0	0	0	0	0	0	0	1.156452	7.112701	0	0	0	0	0	0	0	0
ProteinGroup_104701	Firmicutes	K03778	Oenococcus	1.179703	0	0	0	1.046949	0	0	0	0	0	0	0	0	0	0	0	0	0	0	0	0	0	0	0	0	0	0	0	0	0	0	0	0	0	0	0	0	0	0	0	0	0	0	0	0	0
ProteinGroup_104717	Bacteroidetes	K00648	Bacteroides	0	0	0	0	0	0	0	0	0	0	0	0	7.722179	2.967675	0	0	0	0	0	0	0	0	0	0	0	0	0	0	0	0	0	0	0	0	0	0	0	0	23.25604	26.84023	0	0	0	0	0	0
ProteinGroup_104730	Firmicutes	K00528	butyrate-producing bacterium SS3/4	0	0	0	0	0	0	0	0	0	0	0	0	0	0	0	0	0	0	0	0	0	0	0	0	0	0	0	0	0	0	0	0	0	0	0	0	0	0	0	0	0	0	0	0	7.687205	11.23407
ProteinGroup_10476	Firmicutes	K01190	Faecalibacterium	0	0	0	0	0	0	0	0	0	0	0	0	0	0	0	0	0	0	0	0	16.55725	21.46317	7.863664	10.94147	0	0	0	0	0	0	0	0	0	0	0	0	0	0	0	0	0	0	0	0	0	0
ProteinGroup_104809	Proteobacteria	K01698	Shigella	0	0	0	0	0	0	0	0	0	0	0	0	0	0	0	0	0	0	0	0	0	0	11.7955	9.94679	0	0	0	0	0	0	0	0	0	0	0	0	0	0	0	0	0	0	0	0	0	0
ProteinGroup_104819	Firmicutes	K00134	Clostridioides	0	0	0	0	0	0	0	0	0	0	0	0	0	0	0	0	0	0	0	0	0	0	0	0	0	0	0	0	0	0	0	0	0	0	0	0	0	0	0	0	7.478654	2.688626	0	0	1.221427	1.144149
ProteinGroup_104838	Bacteroidetes		Bacteroides	0	0	0	0	0	0	0	0	0	0	0	0	0	0	0	0	0	0	0	0	0	0	0	5.968074	0	0	0	0	0	0	0	0	0	0	0	0	0	0	0	0	0	0	3.872092	3.927286	0	0
ProteinGroup_104856	Firmicutes	K01914	Blautia	0	0	0	1.964115	0	0	0	0	0	0	0	0	0	0	0	0	0	0	0	0	0	0	0	0	0	0	0	0	0	0	0	0	0	0	0	0	0	0	0	0	0	0	0	0	0	3.913805
ProteinGroup_104857	Firmicutes	K01777	Clostridioides	0	0	0	0	0	0	0	0	0	0	0	0	0	0	0	0	0	0	0	0	0	0	0	0	0	0	0	0	0	0	0	0	0	0	0	0	0	0	0	0	0	0	0	0	35.55332	38.1596
ProteinGroup_104912	Bacteroidetes	K00648	Bacteroides	0	0	0	0	0	0	0	0	0	0	2.976138	4.028086	0	0	6.428974	7.536434	0	2.903701	3.917184	3.026048	0	0	3.931832	5.968074	0	0	0	0	0	0	0	0	0	0	0	0	0	0	0	0	0	0	7.744183	11.78186	0	0
ProteinGroup_104913	Bacteroidetes	K00133	Bacteroides	0	0	0	0	0	0	0	0	0	0	2.976138	9.063193	0	4.946124	15.00094	12.0583	0	0	4.896479	0	0	0	0	0	0	0	0	0	0	0	0	0	0	11.2616	0	0	0	0	0	0	21.97656	12.60246	22.71627	28.53058	0	0
ProteinGroup_104919	Firmicutes	K03040	Blautia	0	4.553299	9.827418	9.280442	8.422727	4.345771	0	0	0	0	0	0	0	0	0	0	0	0	0	0	0	0	0	0	0	0	0	0	0	0	0	0	0	0	0	0	0	0	0	0	0	0	0	0	17.89677	14.35062
ProteinGroup_104929	Firmicutes	K01442	[Eubacterium] rectale	0	0	0	0	0	0	0	0	0	0	0	0	0	0	0	0	0	0	0	0	0	0	0	0	0	0	0	0	0	0	0	0	0	0	0	0	12.66059	11.7197	0	0	0	0	0	0	0	0
ProteinGroup_10495	Firmicutes		Parvimonas	0	0	0	0	0	0	0	0	0	0	0	0	0	0	0	0	0	0	0	0	0	0	0	0	0	0	0	0	0	0	0	0	0	0	0	0	0	0	4.088974	0	0	0	0	0	0	0
ProteinGroup_104979	Firmicutes		Blautia	0	0	0	0	0	0	0	0	0	0	0	0	0	0	0	5.02429	0	0	0	0	0	0	0	0	0	0	0	0	0	0	0	0	0	0	0	0	0	0	0	0	0	0	0	0	0	0
ProteinGroup_104984	Firmicutes	K15583	Roseburia	0	0	0	0	0	0	0	0	0	0	0	3.021064	20.27072	37.59055	0	0	14.49006	12.5827	0	9.078143	0	0	0	0	0	0	0	0	0	0	0	0	0	0	0	0	0	0	0	0	0	0	0	0	0	0
ProteinGroup_105004	Bacteroidetes	K18785	Bacteroides	0	0	0	0	22.61535	18.46953	0	3.951476	9.640666	10.16011	18.84888	26.18256	0	0	9.000564	0	22.2181	18.39011	1.958592	0	11.03817	17.56078	0	0	0	5.142765	4.000595	0	0	0	0	0	0	0	0	0	0	0	0	0	0	0	0	0	0	0
ProteinGroup_10501	Bacteroidetes	K00029	Bacteroides	0	0	0	0	10.27971	6.277225	0	0	15.94876	22.27409	0	0	0	0	0	0	0	0	0	0	0	0	0	0	0	0	0	0	0	0	14.38629	15.27131	23.23501	24.37576	3.849027	5.805158	5.843347	0	8.177948	0	0	0	0	1.729876	5.765404	0
ProteinGroup_105035	Firmicutes	K06350	Acidaminococcus	0	0	0	0	0	0	0	0	0	0	0	0	0	0	0	0	0	0	0	0	0	0	0	0	0	0	0	0	0	0	0	0	0	0	0	0	0	0	2.044487	0	0	0	0	0	0	0
ProteinGroup_105038	Firmicutes	K03778	Lactobacillus	73.38837	71.71445	107.1189	112.9366	90.46141	103.2121	35.24016	86.93247	79.2677	82.29688	0	0	0	0	0	0	0	0	0	0	0	0	0	0	0	0	0	0	0	0	0	0	0	0	0	0	0	0	0	0	0	0	0	0	0	0
ProteinGroup_10505	Firmicutes		Blautia	0	0	0	0	0	0	0	0	0	0	0	0	0	0	0	0	0	0	0	0	0	0	0	0	0	0	0	0	0	0	0	0	0	0	0	0	0	0	0	0	0	0	0	0	0	2.935354
ProteinGroup_105069	Verrucomicrobia	K00616	Opitutaceae bacterium TAV5	0	0	0	0	0	0	0	0	0	0	0	0	0	0	0	0	0	0	0	0	0	0	0	0	0	0	0	0	0	0	0	0	10.22341	9.214038	0	0	45.77289	38.08903	32.71179	38.91833	0	0	0	0	0	0
ProteinGroup_105080	Actinobacteria	K04072	Coriobacterium	0	0	0	0	0	0	0	0	0	0	0	0	0	0	0	0	0	0	0	0	0	0	0	0	0	0	0	0	0	0	1.370122	0	0	4.095128	0	0	22.3995	27.34597	0	0	0	0	0	0	0	0
ProteinGroup_10511	Proteobacteria	K01890	Klebsiella	0	0	0	0	0	0	0	0	0	0	0	0	0	0	0	0	0	0	0	0	0	0	0	1.019546	0	0	0	0	0	0	0	0	0	0	0	0	0	0	0	0	0	0	0	0	0	0
ProteinGroup_105146	Firmicutes	K00134	Clostridioides	0	0	0	0	0	0	0	0	0	0	0	0	0	0	0	0	0	0	0	0	0	0	6.975831	10.21607	10.38825	9.446136	0	0	0	0	0	0	0	0	0	0	0	0	0	0	13.08765	9.410191	5.969474	6.03119	3.66428	6.864896
ProteinGroup_105172	Actinobacteria	K02030	Coriobacteriaceae bacterium 68-1-3	0	0	0	0	0	0	0	0	0	0	0	0	0	0	0	0	0	0	0	0	0	0	0	0	0	0	0	0	0	0	0	0	0	0	0	0	0	5.859851	0	0	0	0	0	0	0	0
ProteinGroup_105199	Bacteroidetes	K00226	Bacteroides	0	0	0	0	0	0	0	0	0	6.096065	25.7932	25.17554	9.652723	19.7845	10.00063	8.038863	0	0	6.855071	0	0	0	0	0	0	0	0	0	0	0	5.754514	13.4148	0	0	3.849027	11.61032	15.58226	5.859851	50.08993	50.59382	0	0	0	0	0	0
ProteinGroup_105203	Firmicutes	K01785	butyrate-producing bacterium SS3/4	0	0	0	0	0	0	0	0	0	0	0	0	0	0	0	0	0	0	0	0	0	0	0	0	0	0	0	0	0	0	0	0	0	0	0	0	0	0	0	0	0	0	0	0	0	0
ProteinGroup_105207	Firmicutes	K00134	Veillonella	0	0	0	0	0	0	0	0	0	0	0	0	0	0	0	0	0	0	0	0	29.80305	61.46272	0	0	0	0	107.7529	117.215	46.59924	29.63018	0	0	0	0	0	0	0	0	0	0	0	0	0	0	0	0
ProteinGroup_105219	Bacteroidetes	K00133	Bacteroides	0	0	0	0	0	0	0	0	0	0	0	0	0	0	0	0	0	0	0	0	0	0	0	0	0	0	0	0	0	0	6.7136	7.665599	0	0	3.608463	5.805158	0	0	22.13796	28.86443	0	3.150615	8.260462	8.77864	0	0
ProteinGroup_105257	Fusobacteria		Fusobacterium	0	0	0	0	0	0	8.810039	0	0	0	0	0	0	0	0	0	0	0	0	0	0	0	0	0	0	0	0	0	0	0	0	0	0	0	0	0	0	0	0	0	0	0	0	0	0	0
ProteinGroup_105280	Bacteroidetes	K01940	Bacteroides	0	0	0	0	0	0	0	0	0	0	0	0	0	0	5.333668	15.07287	0	9.679003	20.92601	0	0	0	0	0	0	0	0	0	0	0	0	0	0	0	0	0	0	0	0	0	0	0	0	0	0	0
ProteinGroup_105290	Proteobacteria		Geobacter	0	0	0	0	0	0	0	0	0	0	0	0	0	0	0	0	0	0	0	0	0	0	0	0	0	0	0	0	0	0	4.795429	7.080032	51.05805	46.66541	0	0	108.0455	88.45058	60.39677	48.52061	0	0	0	0	0	0
ProteinGroup_10530	Firmicutes	K01006	butyrate-producing bacterium SS3/4	0	0	0	0	0	0	0	0	0	0	0	0	0	0	0	0	0	0	0	0	0	0	2.507929	1.1987	0	0	0	0	0	0	0	0	0	0	0	0	0	0	0	0	0	0	0	0	0	0
ProteinGroup_105331	Fusobacteria	K00134	Fusobacterium	12.9271	8.08553	0	6.013212	3.373963	5.536931	20.63965	0	0	2.765547	0	0	0	0	0	0	0	0	0	0	0	0	0	0	0	0	0	0	0	0	0	0	0	0	0	0	0	0	0	0	0	4.032939	1.048691	2.103903	0	0
ProteinGroup_10535	Bacteroidetes		Bacteroides	0	0	0	0	0	0	0	0	0	0	0	0	0	0	0	0	0	0	0	0	5.519083	8.780388	5.897748	6.133854	6.155037	9.256977	18.45274	11.217	10.85318	18.10379	0	0	0	0	0	0	0	0	0	0	0	0	0	0	0	0
ProteinGroup_105397	Proteobacteria	K01867	Escherichia	0	0	0	0	0	0	0	0	0	0	0	0	0	0	0	0	0	0	0	0	0	0	23.59099	11.93615	0	6.171318	0	0	0	0	0	0	0	0	0	0	0	0	0	0	0	0	0	0	0	0
ProteinGroup_1054	Firmicutes	K01197	Clostridium	0	0	0	0	0	0	0	0	0	0	0	0	0	0	0	0	5.796026	12.5827	0	0	5.519083	3.205539	0	0	0	0	0	0	0	0	32.60892	34.49519	6.134044	7.166474	57.32031	70.54879	0	0	3.06673	0	0	0	9.680229	14.72732	59.57584	63.59934
ProteinGroup_105416	Proteobacteria	K04087	Escherichia	0	0	0	0	0	0	0	0	0	0	0	0	0	0	0	0	0	0	0	0	0	0	14.74437	10.94147	0	0	0	0	0	0	0	0	0	0	0	0	0	0	0	0	0	0	0	0	0	0
ProteinGroup_105432	Actinobacteria		Olsenella	60.57453	62.43788	72.31575	60.14692	82.55408	87.10247	30.35892	61.40852	62.02406	88.8289	0	0	0	0	0	0	0	0	0	0	0	0	0	0	0	0	0	0	0	0	0	0	0	0	0	0	0	0	0	0	0	0	0	0	0	0
ProteinGroup_105443	Firmicutes	K02058	Anaerostipes	0	0	0	0	0	0	0	0	0	0	33.72957	36.25277	68.53434	80.12722	172.0108	124.6024	110.1245	116.148	63.65423	50.43413	0	0	0	0	0	0	0	0	0	0	0	0	0	0	0	0	0	0	0	0	0	0	0	0	0	0
ProteinGroup_105446	Bacteroidetes	K19265	Alistipes	0	0	0	0	7.195794	4.345771	0	0	7.498296	8.128087	0	0	0	0	0	0	0	0	0	0	0	0	0	0	0	0	0	0	0	0	0	0	4.089363	0	0	6.772684	0	0	0	0	16.98189	14.76851	25.16859	18.65461	1.921801	0
ProteinGroup_105455	Firmicutes	K00948	Carnobacterium	0	0	0	0	0	0	0	0	0	0	0	0	0	0	0	0	0	0	0	0	0	0	0	0	0	0	0	0	0	0	0	0	0	0	0	0	0	0	0	0	0	0	0	0	0	0
ProteinGroup_105466	Proteobacteria	K00611	Citrobacter	0	0	0	0	0	0	0	0	0	0	0	0	0	0	0	0	0	0	0	0	0	1.032155	0	0	0	0	0	0	0	0	0	0	0	0	0	0	0	0	0	0	0	0	0	0	0	0
ProteinGroup_10548	Bacteroidetes	K00029	Bacteroides	0	0	0	0	0	0	0	0	0	3.516961	54.56253	58.2971	50.19416	50.45047	24.98866	31.60205	13.12888	8.603558	13.71014	16.13892	0	0	0	0	0	0	0	0	0	0	0	1.018087	2.323501	1.218788	0	0	0	0	6.133461	3.891833	0	0	0	0	0	0
ProteinGroup_1055	Firmicutes	K03466	Virgibacillus	0	0	0	0	0	0	0	0	0	0	0	0	0	7.913799	0	0	0	0	0	0	0	0	0	0	0	0	0	0	0	0	0	0	0	0	0	0	0	0	0	0	0	0	0	0	0	0
ProteinGroup_105502	Bacteroidetes	K00648	Bacteroides	0	0	0	0	0	0	0	0	0	0	0	0	0	0	0	0	0	0	0	0	0	0	0	0	0	0	0	0	0	0	2.877257	4.790999	0	0	2.88677	0	0	0	3.322291	4.294436	0	0	4.840114	4.909108	0	0
ProteinGroup_105503	Bacteroidetes	K12257	Bacteroides	0	0	0	0	0	0	0	0	0	0	0	0	0	0	3.000188	3.014574	0	0	0	0	0	0	0	0	0	0	0	0	0	0	0	0	0	0	0	0	0	0	0	0	0	0	0	0	0	0
ProteinGroup_105509	Firmicutes	K02747	Erysipelotrichaceae bacterium I46	0	0	0	0	0	0	0	0	0	0	0	0	0	0	0	0	0	0	0	0	0	0	0	0	0	0	0	0	0	0	0	0	0	0	0	0	0	0	0	0	0	0	0	0	0	0
ProteinGroup_105521	Firmicutes	K19265	[Eubacterium] rectale	0	0	0	0	0	0	0	0	0	0	0	0	0	0	0	0	0	0	0	0	0	0	0	0	0	0	0	0	0	0	0	0	0	0	0	0	13.63448	0	0	0	0	0	0	0	0	0
ProteinGroup_105528	Bacteroidetes		Paludibacter	0	0	0	0	0	0	0	0	0	0	0	0	0	0	0	0	0	0	0	0	0	0	0	0	0	0	0	0	0	0	0	0	0	2.047564	1.924514	0	0	0	0	0	0	0	0	0	0	0
ProteinGroup_105534	Fusobacteria	K00625	Fusobacterium	0	0	0	0	0	0	0	0	5.355926	0	0	0	0	0	0	0	0	0	0	0	0	0	0	0	0	0	0	0	0	0	0	0	0	0	0	0	0	0	0	0	0	0	0	0	0	0
ProteinGroup_105557	Actinobacteria		Olsenella	0	0	0	0	0	0	0	0	0	0	0	0	0	0	0	0	0	0	0	0	0	0	0	0	0	0	0	0	0	0	0	5.12074	1.462024	0	0	6.30532	13.96916	6.048567	8.683391	8.756623	6.992542	12.79937	38.72092	31.58937	108.6876	99.31268
ProteinGroup_105561	Actinobacteria		Bifidobacterium	0	0	0	0	0	0	0	0	0	0	0	2.014043	0	0	0	0	0	0	0	0	0	0	0	0	0	0	0	0	0	0	0	0	0	0	0	0	0	0	0	0	0	0	0	0	0	0
ProteinGroup_105562	Firmicutes	K03569	Lactobacillus	0	1.339205	0	0	2.273996	3.510046	0	0	0	0	0	0	0	0	0	0	0	0	0	0	0	0	0	0	0	0	0	0	0	0	0	0	0	0	0	0	0	0	0	0	0	0	0	0	0	0
ProteinGroup_105564	Firmicutes	K03621	Streptococcus	0	0	0	0	0	0	0	0	0	0	0	0	0	0	0	2.009716	0	0	0	0	0	0	0	0	0	0	0	0	0	0	0	0	0	0	0	0	0	0	0	0	0	0	0	0	0	0
ProteinGroup_105567	Firmicutes	K03569	Lactobacillus	0	1.694932	0	0	1.217308	2.694787	0	1.091855	0	0	0	0	0	0	0	0	0	0	0	0	0	0	0	0	0	0	0	0	0	0	0	0	0	0	0	0	0	0	0	0	0	0	0	0	0	0
ProteinGroup_105600	Firmicutes	K00134	Acidaminococcus	0	0	0	0	0	0	0	0	0	0	0	0	0	0	0	0	0	0	0	0	0	0	0	0	0	0	0	0	0	0	0	0	0	0	7.216926	3.593669	0	0	18.12778	12.21373	0	0	0	0	0	0
ProteinGroup_105635	Bacteroidetes	K01924	Bacteroides	0	0	0	0	0	0	0	0	0	0	0	0	0	1.483837	0	0	0	0	0	0	0	0	0	0	0	0	0	0	0	0	0	0	0	0	0	0	0	0	0	0	0	0	0	0	0	0
ProteinGroup_105656	Firmicutes	K03569	Leuconostoc	0	2.276649	0	0	0	0	0	0	0	0	0	0	0	0	0	0	0	0	0	0	0	0	0	0	0	0	0	0	0	0	0	0	0	0	0	0	0	0	0	0	0	0	0	0	0	0
ProteinGroup_105703	Firmicutes	K00134	Dialister	0	0	0	0	0	0	0	0	5.49489	1.382774	0	0	0	0	0	0	0	0	0	0	0	0	0	0	0	0	0	0	0	0	0	0	0	0	0	0	0	0	0	0	0	0	0	0	0	0
ProteinGroup_105710	Bacteroidetes	K06217	Bacteroides	0	0	0	0	0	0	0	0	0	0	0	0	0	0	0	0	0	0	0	0	0	0	0	0	0	0	0	0	0	0	0	0	0	0	0	0	0	0	10.22243	8.756623	0	0	0	0	0	0
ProteinGroup_105711	Bacteroidetes	K00175	Bacteroides	0	0	0	0	0	0	0	0	0	0	18.84888	32.50248	0	9.892249	8.500533	4.946993	0	0	8.160799	5.648622	0	0	0	0	0	0	0	0	0	0	36.17123	25.65503	14.31277	16.38051	27.71299	27.467	44.16483	37.32942	22.26219	39.00678	0	0	0	0	0	0
ProteinGroup_105763	Actinobacteria	K03070	Actinomyces	0	0	0	0	0	0	0	0	0	0	0	0	0	7.913799	0	0	0	0	0	0	0	0	0	0	0	0	0	0	0	0	0	0	0	0	0	0	0	0	0	0	0	0	0	0	0	0
ProteinGroup_105775	Firmicutes	K03569	Lactobacillus	54.75006	25.42398	90.36808	85.43899	76.6904	63.3275	45.02909	61.14389	39.63385	53.84858	0	0	0	0	0	0	0	0	0	0	0	0	0	0	0	0	0	0	0	0	0	0	0	0	0	0	0	0	0	0	0	0	0	0	0	0
ProteinGroup_105790	Bacteroidetes		Odoribacter	0	0	0	0	0	0	0	0	0	0	0	0	0	0	0	0	0	0	0	0	0	0	0	0	0	0	0	0	0	0	0	0	0	0	0	0	0	0	0	0	5.993607	3.938269	0	0	5.765404	4.892257
ProteinGroup_105798	Proteobacteria	K00024	Ferrimonas	0	0	0	0	0	0	0	0	0	0	0	0	0	0	0	0	0	0	0	0	0	0	0	0	0	0	0	0	0	0	7.672686	8.623799	24.53618	28.6659	7.698054	6.772684	84.72853	62.50508	56.22339	70.05299	0	0	0	0	0	0
ProteinGroup_105806	Firmicutes	K01867	butyrate-producing bacterium SM4/1	0	0	0	0	0	0	0	0	0	0	0	0	8.687451	4.946124	0	0	14.49006	9.679003	4.896479	0	0	0	0	0	0	0	0	0	0	0	0	0	0	0	0	0	0	0	0	0	0	0	0	0	0	0
ProteinGroup_105812	Proteobacteria	K19234	Escherichia	0	0	0	0	0	0	0	0	0	0	0	0	0	0	0	0	0	0	0	0	0	0	6.880706	7.957432	0	0	0	0	0	0	0	0	0	0	0	0	0	0	0	0	0	0	0	0	0	0
ProteinGroup_105864	Proteobacteria	K00344	Caulobacter	0	0	0	0	0	0	0	0	0	0	0	0	0	0	0	0	0	0	0	0	0	0	0	0	0	0	0	0	0	0	0	0	0	0	0	0	0	0	8.177948	0	0	0	0	0	0	0
ProteinGroup_105871	Bacteroidetes	K01993	Barnesiella	0	0	0	0	0	0	0	0	0	0	0	0	0	0	0	0	0	0	0	0	0	0	0	0	0	0	0	0	0	0	0	0	0	4.095128	0	0	0	0	0	0	0	0	0	0	0	0
ProteinGroup_105898	Proteobacteria	K07263	Aeromonas	4.659579	2.276649	0	0	0	0	0	0	0	0	0	0	0	0	0	0	0	0	0	0	0	0	0	0	0	0	0	0	0	0	0	0	0	0	0	0	0	0	0	0	0	0	0	0	0	0
ProteinGroup_1059	Proteobacteria	K03043	Pandoraea	0	0	0	0	0	0	0	0	1.20204	0	0	0	0	0	0	0	0	0	0	0	0	0	0	0	0	0	0	0	0	0	0	0	0	0	0	0	0	0	0	0	0	0	0	0	0	0
ProteinGroup_105900	Firmicutes	K03569	Lactobacillus	0	0	1.518281	0	0	0	0	0	0	0	0	0	0	0	0	0	0	0	0	0	0	0	0	0	0	0	0	0	0	0	0	0	0	0	0	0	0	0	0	0	0	0	0	0	0	0
ProteinGroup_10592	Firmicutes	K05349	Paenibacillus	0	0	0	0	0	0	0	0	0	0	0	0	0	0	0	0	0	0	0	0	0	7.80479	10.81254	7.957432	0	0	0	0	0	0	0	0	0	0	0	0	0	0	0	0	0	0	0	0	0	0
ProteinGroup_10596	Bacteroidetes		Bacteroides	0	0	0	0	0	0	0	0	0	0	0	0	0	0	0	0	0	0	0	0	0	0	0	0	0	0	0	0	0	3.017298	0	0	0	0	0	0	0	0	0	0	0	0	0	0	0	0
ProteinGroup_10597	Bacteroidetes		Bacteroides	0	0	0	0	0	0	0	0	0	0	8.928415	9.063193	3.861089	13.84915	0	0	0	7.743202	8.813663	7.060778	0	0	0	0	0	0	0	0	0	0	15.34537	20.1222	0	0	13.47159	22.2531	30.19063	15.62627	20.44487	7.783665	0	0	0	0	0	0
ProteinGroup_10599	Proteobacteria	K00656	Escherichia	0	12.52157	12.77564	12.76675	28.78318	29.33395	0	2.963607	12.85422	14.22415	0	0	0	0	0	0	0	0	0	0	177.0231	169.3825	497.2164	517.559	256.7306	246.4967	49.00729	50.50651	131.6406	120.7591	4.795429	4.790999	15.33511	0	0	0	0	0	67.46807	103.1336	48.94779	52.18207	6.77616	7.854573	111.9678	105.3466
ProteinGroup_106008	Firmicutes	K02112	Clostridium	0	0	0	0	0	0	0	0	0	0	15.09206	8.882129	0	8.446489	8.679961	7.368184	6.133104	3.60084	11.63888	6.209185	0	0	0	0	0	0	0	0	0	0	0	0	0	0	0	0	0	0	0	0	0	0	0	0	0	0
ProteinGroup_106011	Proteobacteria	K10001	Escherichia	0	0	0	0	0	0	0	0	0	0	0	0	0	0	0	0	0	0	0	0	0	0	2.948874	1.989358	0	0	0	0	0	0	0	0	0	0	0	0	0	0	0	0	0	0	0	0	0	0
ProteinGroup_106016	Actinobacteria	K01537	Coriobacterium	0	0	0	0	0	0	0	0	0	0	0	0	0	0	0	0	0	0	0	0	0	0	0	0	0	0	0	0	0	0	0	0	0	0	0	0	0	0	0	0	0	0	0	0	17.29621	21.52593
ProteinGroup_106038	Firmicutes	K03574	Anaerostipes	0	0	0	0	0	0	0	0	0	0	0	0	0	0	0	0	0	0	0	0	0	0	0	0	0	0	0	0	0	0	0	1.9164	0	0	0	3.870105	0	0	0	0	0	0	0	0	0	0
ProteinGroup_106040	Actinobacteria		Coriobacterium	0	0	0	0	0	0	0	0	0	0	0	0	0	0	0	0	0	0	0	0	0	0	0	0	0	0	0	0	0	0	0	0	0	0	0	0	0	0	0	0	0	0	0	0	0	4.892257
ProteinGroup_106042	Bacteroidetes	K03778	Bacteroides	0	0	0	0	0	0	0	0	0	0	0	0	0	0	0	0	0	0	0	0	0	0	28.50578	24.86697	0	0	0	0	0	0	0	0	0	0	0	0	0	0	0	0	0	0	0	0	0	0
ProteinGroup_106051	Firmicutes	K03621	Tetragenococcus	17.47342	20.48984	10.81016	9.820573	39.06288	42.37127	22.51454	13.83017	20.35252	22.35224	0	0	0	0	0	0	0	0	0	0	0	0	0	0	0	0	0	0	0	0	0	0	0	0	0	0	0	0	0	0	0	0	0	0	0	0
ProteinGroup_106057	Bacteroidetes	K18785	Parabacteroides	0	0	0	0	0	0	0	0	0	0	16.86478	20.14043	0	26.70907	0	4.019432	0	0	0	6.052095	0	0	0	0	0	0	0	0	0	0	13.4272	10.5402	14.31277	14.33295	4.811284	7.74021	22.3995	12.69634	4.088974	5.837749	0	0	0	0	0	0
ProteinGroup_106070	Proteobacteria	K01620	Shigella	0	0	0	0	0	0	0	0	0	0	0	0	0	0	0	0	0	0	0	0	0	0	0	4.973395	0	0	0	0	0	0	0	0	0	0	0	0	0	0	0	0	0	0	0	0	0	0
ProteinGroup_10608	Firmicutes	K00525	Blautia	0	0	0	0	0	0	0	0	0	0	0	0	7.722179	0	0	0	5.796026	7.743202	0	0	0	0	0	0	0	0	0	0	0	0	0	0	0	0	0	0	0	0	0	0	0	0	0	0	0	0
ProteinGroup_106080	Bacteroidetes	K00024	Parabacteroides	0	0	0	0	7.709779	3.259328	0	0	0	0	34.72161	33.23171	34.7498	50.45047	14.00088	15.07287	3.864017	7.743202	14.68944	7.060778	0	0	0	0	0	0	0	0	0	0	5.754514	6.707399	0	0	2.88677	0	4.869456	0	2.044487	0	0	0	0	0	0	0
ProteinGroup_106089	Firmicutes		Dehalobacter	0	0	0	0	0	0	0	0	0	0	0	0	0	0	0	0	0	0	6.855071	8.06946	0	0	0	0	0	0	0	0	0	0	0	0	0	0	0	0	0	0	0	0	0	0	0	0	0	0
ProteinGroup_106092	Firmicutes	K00611	Blautia	0	0	2.021006	1.981344	1.075599	0	0	0	0	0	0	0	0	0	0	0	0	0	0	0	1.471755	0	0	0	0	0	0	2.039455	0	0	0	0	0	0	0	0	0	0	0	0	0	0	0	0	0	0
ProteinGroup_106098	Firmicutes	K01714	Acidaminococcus	0	0	2.948225	0	0	0	0	0	3.213555	6.096065	13.88864	16.11234	19.30545	23.7414	21.00132	17.08258	0	7.743202	0	0	9.93435	8.780388	4.91479	6.962753	0	0	0	0	0	0	0	0	0	0	0	0	0	0	0	0	0	0	0	0	0	0
ProteinGroup_106101	Firmicutes	K02529	Melissococcus	31.45216	36.42639	34.39596	43.21052	76.06982	69.15984	30.34569	34.57542	47.13215	43.68847	0	0	0	0	0	0	0	0	0	0	0	0	0	0	0	0	0	0	0	0	0	0	0	0	0	0	0	0	0	0	0	0	0	0	0	0
ProteinGroup_106115	Firmicutes	K01488	Lactobacillus	0	0	0	8.838516	9.251735	8.691542	0	0	7.498296	8.128087	0	0	0	0	0	0	0	0	0	0	0	0	0	0	0	0	0	0	0	0	0	0	0	0	0	0	0	0	0	0	0	0	0	0	0	0
ProteinGroup_106126	Actinobacteria		Olsenella	0	0	0	0	0	0	0	0	0	0	0	0	0	0	0	0	0	0	0	0	0	0	0	0	0	0	0	0	0	0	0	0	0	0	0	0	0	0	0	0	0	0	0	0	0	3.913805
ProteinGroup_106163	Actinobacteria	K00134	Eggerthella	8.35812	19.78155	25.93379	23.89673	21.84643	17.71498	53.93883	22.86789	12.93248	44.07412	0	0	0	0	0	0	0	0	0	0	0	0	0	0	0	1.048553	0	0	0	0	0	0	7.156384	9.214038	0	0	0	0	0	0	3.030815	3.9763	8.799154	11.8345	56.36351	32.70979
ProteinGroup_106182	Firmicutes	K00850	Blautia	0	0	0	0	0	0	0	0	0	0	0	0	11.23057	17.77513	0	0	16.26107	19.09742	3.777284	0	0	0	0	0	0	0	0	0	0	0	0	0	0	0	0	0	0	0	0	0	0	0	0	0	0	0
ProteinGroup_106208	Firmicutes	K00611	Pediococcus	204.7898	191.889	350.6445	330.8844	235.5561	244.3121	152.0758	270.4749	170.9752	212.9708	0	0	0	0	0	0	0	0	0	0	0	0	0	0	0	0	0	0	0	0	0	0	0	0	0	0	0	0	0	0	0	0	0	0	0	0
ProteinGroup_106221	Firmicutes	K00134	Enterococcus	84.57994	56.71375	16.60314	14.52911	14.32716	20.53052	12.60361	28.13845	0	0	0	0	0	0	0	0	0	0	0	0	32.30795	30.36215	43.0315	53.20741	0	0	59.28545	61.24411	67.36934	57.00658	0	0	0	0	0	0	0	0	0	0	0	0	8.376717	4.382911	0	0
ProteinGroup_106225	Firmicutes	K03778	Oenococcus	0	0	0	0	0	0	0	0	0	0	0	0	0	0	0	0	0	0	0	0	0	0	0	0	0	0	0	0	0	0	0	0	0	0	0	0	0	0	0	0	0	0	0	0	8.648106	11.74142
ProteinGroup_106237	Firmicutes	K00571	Pediococcus	0	0	3.930967	4.910287	8.223765	0	0	0	4.28474	0	0	0	0	0	0	0	0	0	0	0	0	0	0	0	0	0	0	0	0	0	0	0	0	0	0	0	0	0	0	0	0	0	0	0	0	0
ProteinGroup_106238	Firmicutes	K08092	Erysipelotrichaceae bacterium I46	0	0	0	0	0	0	0	0	0	0	9.920461	7.04915	0	0	16.001	11.05344	0	0	3.917184	0	0	0	0	0	0	0	0	0	0	0	0	0	0	0	0	0	0	0	0	0	0	0	0	0	0	0
ProteinGroup_106280	Firmicutes	K00948	Pediococcus	8.154264	22.76649	9.827418	13.7488	14.39159	21.93193	12.72561	8.890821	9.640666	6.096065	0	0	0	0	0	0	0	0	0	0	0	0	0	0	0	0	0	0	0	0	0	0	0	0	0	0	0	0	0	0	0	0	0	0	0	0
ProteinGroup_106307	Firmicutes	K02793,K02794	Enterococcus	0	0	6.879193	12.76675	10.27971	0	0	4.939345	3.213555	0	0	0	0	0	0	0	0	0	0	0	0	0	0	0	0	0	0	0	0	0	0	0	0	0	0	0	0	0	0	0	0	0	0	0	0	0
ProteinGroup_106314	Firmicutes		Cellulosilyticum	0	0	0	0	0	0	0	0	0	0	0	0	0	0	0	0	0	0	0	0	17.66107	63.41392	5.897748	0	0	0	0	0	20.7308	18.80623	0	0	0	0	0	0	0	0	0	0	0	0	0	0	0	0
ProteinGroup_106315	Proteobacteria	K00134	Citrobacter	0	13.17475	0	0	4.20304	3.790395	5.897789	5.2151	0	0	0	0	0	0	0	0	0	0	0	0	0	0	49.54905	58.00743	8.316301	9.356975	0	0	9.482616	8.027882	0	0	0	0	0	0	0	0	0	0	0	0	0	0	0	0
ProteinGroup_106320	Firmicutes		Veillonella	0	0	0	0	0	0	5.144005	0	0	2.213854	0	0	0	0	0	0	0	0	0	0	0	0	0	0	0	0	0	0	0	0	1074.786	754.4647	718.7055	659.3156	997.6324	789.1466	247.87	245.9606	556.7376	1249.554	0	0	0	0	0	0
ProteinGroup_10634	Firmicutes	K01681	Anaerostipes	0	0	0	0	0	0	0	0	0	0	10.7958	12.02529	0	0	11.6674	6.717406	0	0	0	0	0	0	0	0	0	0	0	0	0	0	0	0	0	0	0	0	0	0	0	0	0	0	0	0	0	0
ProteinGroup_106347	Firmicutes		Erysipelotrichaceae bacterium I46	0	0	0	0	0	0	0	0	0	0	33.00322	9.508966	1.477793	13.73371	24.62991	4.544395	5.44444	4.963909	17.95993	17.6878	0	0	5.753509	8.309615	0	0	0	0	2.276686	9.685913	0	0	1.477874	0	0	0	0	0	0	0	0	0	20.73607	11.86141	0	0
ProteinGroup_106349	Firmicutes	K01012	Cellulosilyticum	0	0	0	0	0	0	0	0	0	0	0	0	0	0	0	0	0	0	0	0	2.207633	22.43877	3.931832	12.93083	0	0	0	0	0	0	0	0	0	0	0	0	0	0	0	0	0	0	0	0	0	0
ProteinGroup_10636	Proteobacteria	K00029	Escherichia	0	0	0	0	0	0	0	0	0	0	0	0	0	0	0	0	0	0	0	0	0	0	25.55691	34.81376	10.25839	13.37119	0	0	0	0	0	0	0	0	0	0	0	0	0	0	0	0	0	0	0	0
ProteinGroup_106374	Actinobacteria		Bifidobacterium	0	0	0	0	0	0	0	0	0	0	0	3.021064	0	0	0	0	0	2.903701	0	0	0	0	0	0	0	0	0	0	0	0	0	0	0	0	0	0	0	0	0	0	0	0	0	0	0	0
ProteinGroup_106383	Proteobacteria	K00616	Marichromatium	0	0	0	0	0	0	0	0	0	0	0	0	0	0	0	0	0	0	0	0	0	0	0	0	0	0	0	0	0	0	0	0	0	0	0	0	6.817238	9.766419	3.06673	0	0	0	0	0	0	0
ProteinGroup_10641	Bacteroidetes	K02014	Bacteroides	0	0	0	0	0	0	0	0	0	0	0	0	0	0	0	0	0	0	0	0	0	0	0	0	0	0	0	0	0	0	0	0	0	0	0	0	0	0	0	0	3.596164	4.135183	2.904069	7.854573	0	7.827611
ProteinGroup_10643	Firmicutes	K01681	Eubacterium	0	0	0	0	0	0	0	0	0	0	0	0	0	0	0	0	0	0	0	0	5.992147	11.72024	0	2.320918	0	0	0	0	0	0	0	0	0	0	0	0	0	0	0	0	0	0	0	0	0	0
ProteinGroup_10646	Firmicutes	K01681	Eubacterium	0	0	0	0	0	0	0	0	0	0	0	0	0	0	0	0	0	0	0	0	13.40349	18.54943	0	6.631193	0	0	0	0	0	0	0	0	0	0	0	0	0	0	0	0	0	0	0	0	0	0
ProteinGroup_106472	Bacteroidetes	K00024	Parabacteroides	0	0	0	0	7.709779	3.259328	0	0	4.28474	0	0	0	0	0	0	0	0	0	0	0	0	0	0	0	0	0	0	0	0	0	0	0	0	0	0	0	0	0	0	0	19.97869	18.70678	3.111502	6.381841	4.804503	6.84916
ProteinGroup_106478	Bacteroidetes	K00024	Bacteroides	0	0	0	0	0	0	0	0	0	0	0	0	0	0	0	0	0	0	0	0	9.93435	5.853592	131.7164	159.1486	0	2.057106	0	0	6.219241	10.88781	0	0	0	0	0	0	0	0	0	0	0	0	25.92918	22.09099	0	0
ProteinGroup_106489	Proteobacteria	K01956	Klebsiella	0	0	0	0	0	0	0	0	0	0	0	0	0	0	0	0	0	0	0	0	0	0	4.91479	0	0	0	0	0	0	0	0	0	0	0	0	0	0	0	0	0	0	0	0	0	0	0
ProteinGroup_106494	Bacteroidetes		Bacteroides	0	0	0	0	0	0	0	0	0	0	0	4.603526	3.861089	0	0	3.014574	9.660043	8.711103	16.64803	12.10419	25.38778	14.63398	12.77845	10.94147	0	0	0	7.138094	0	0	0	0	0	0	0	0	0	0	0	0	0	0	23.71656	24.54554	0	0
ProteinGroup_106513	Bacteroidetes		Bacteroides	0	0	0	0	0	0	0	0	0	0	0	0	0	0	0	0	0	0	0	0	0	0	0	0	0	0	0	0	0	0	10.74176	4.551449	0	0	0	0	0	0	0	0	0	0	3.38808	0	0	0
ProteinGroup_106604	Firmicutes	K00134	[Eubacterium] rectale	0	0	0	0	0	0	0	0	0	0	0	0	0	0	0	0	0	0	0	0	0	0	0	0	0	0	0	0	0	0	0	0	0	0	0	0	0	0	0	0	0	0	0	0	0	0
ProteinGroup_106635	Bacteroidetes		Bacteroides	0	0	0	0	0	0	0	0	0	0	19.84092	14.52988	5.791634	0	11.00069	4.019432	0	0	0	0	0	0	0	0	0	0	0	0	0	0	2.68544	10.77975	0	0	4.811284	10.64279	0	0	0	4.864791	0	0	0	0	0	0
ProteinGroup_106640	Firmicutes	K19510	Erysipelotrichaceae bacterium I46	0	0	0	0	0	0	0	0	0	0	0	0	0	0	0	0	0	0	0	0	0	0	0	0	0	0	0	0	0	0	0	0	0	0	0	0	0	0	0	0	0	0	0	0	0	0
ProteinGroup_10666	Firmicutes	K00656	Faecalibacterium	0	0	0	0	0	0	0	0	0	0	0	0	0	0	0	0	0	0	2.203416	4.841676	0	0	0	0	0	0	0	0	0	0	0	0	0	0	0	0	0	0	0	0	0	0	0	0	0	0
ProteinGroup_106662	Firmicutes	K00625	Blautia	0	0	0	0	0	0	0	0	0	0	4.588213	0	0	1.005442	0	0	0	0	0	0	22.51786	18.22829	0	19.42242	0	0	0	0	0	0	0	0	0	0	0	0	0	0	0	0	0	0	0	0	0	0
ProteinGroup_106678	Firmicutes		Lactobacillus	22.133	10.24492	18.67209	20.6232	23.64332	21.72885	16.64118	4.939345	17.13896	15.24016	0	0	0	0	0	0	0	0	0	0	0	0	0	0	0	0	0	0	0	0	0	0	0	0	0	0	0	0	0	0	0	0	0	0	0	0
ProteinGroup_106716	Bacteroidetes		Bacteroides	0	0	0	0	0	0	0	0	0	0	0	0	0	0	3.000188	0	0	0	0	0	0	0	0	0	0	0	0	0	0	0	0	0	0	0	0	0	0	0	0	0	0	0	0	0	0	0
ProteinGroup_106721	Bacteroidetes		Bacteroides	0	0	0	0	0	0	0	0	0	0	0	0	0	4.946124	0	0	7.728034	9.679003	6.855071	9.078143	0	0	0	0	0	0	0	0	0	0	0	0	0	0	0	0	0	0	0	0	0	0	0	0	0	0
ProteinGroup_106736	Proteobacteria	K00097	Pluralibacter	0	0	0	0	0	0	0	0	0	0	0	0	0	0	0	0	0	0	0	0	0	0	7.863664	2.984037	0	0	0	0	0	0	0	0	0	0	0	0	0	0	0	0	0	0	0	0	0	0
ProteinGroup_10678	Bacteroidetes	K05349	Bacteroides	0	0	0	0	0	0	0	0	0	0	0	0	0	0	0	0	0	0	0	0	28.69923	29.26796	0	0	0	0	0	0	0	0	0	0	0	0	0	0	0	0	0	0	0	0	0	0	0	0
ProteinGroup_106875	Proteobacteria	K00134	Klebsiella	0	0	0	0	0	0	0	0	0	0	0	0	0	0	0	0	0	0	0	0	0	0	2.42463	8.680835	0	0	0	0	0	0	0	0	0	0	0	0	0	0	0	0	0	0	0	0	0	0
ProteinGroup_106890	Actinobacteria	K03040	Bifidobacterium	0	0	0	0	4.993	1.458937	0	0	0	4.344323	38.6898	54.37916	10.81105	22.70271	24.0015	25.0098	84.38331	81.78758	17.62733	19.16497	0	0	0	0	0	0	0	0	0	0	0	0	0	0	0	0	0	0	0	0	0	0	0	0	0	0
ProteinGroup_106898	Bacteroidetes	K01711	Porphyromonas	0	0	0	0	0	0	0	0	0	0	15.0791	21.80281	0	0	23.00144	17.08258	3.864017	2.903701	5.288198	8.06946	0	0	0	0	0	0	0	0	0	0	0	0	0	0	0	0	0	0	0	0	0	0	0	0	0	0
ProteinGroup_10691	Firmicutes	K01190	Faecalibacterium	0	0	0	0	0	0	0	0	0	0	0	0	0	0	0	0	0	0	0	0	0	12.68278	14.74437	17.90422	0	7.199871	0	0	0	0	0	0	0	0	0	0	0	0	0	0	0	0	0	0	0	0
ProteinGroup_106911	Proteobacteria	K10540	Shigella	0	0	0	0	0	0	0	0	0	0	0	0	0	0	0	0	0	0	0	0	0	0	2.948874	3.978716	0	0	0	0	0	0	0	0	0	0	0	0	0	0	4.088974	2.918874	0	0	0	0	0	0
ProteinGroup_106967	Bacteroidetes		Bacteroides	0	0	0	0	0	0	0	0	0	0	0	0	0	0	0	4.019432	0	0	0	0	0	0	0	0	0	0	0	0	0	0	0	0	0	0	0	0	0	0	0	0	0	0	0	0	0	0
ProteinGroup_106988	Firmicutes		Cellulosilyticum	0	0	0	0	0	0	0	0	0	0	0	0	0	0	0	0	0	0	0	0	0	0	0	0	0	0	0	0	0	0	0	0	0	0	2.974248	0	0	0	0	0	0	0	0	0	0	0
ProteinGroup_10699	Firmicutes	K01847	Selenomonas	30.28726	42.11801	0	2.946172	62.70621	56.49502	53.83913	58.28427	68.55585	67.05672	0	0	0	0	0	0	0	0	0	0	0	0	0	0	0	0	0	0	0	0	0	0	0	0	0	0	0	0	0	0	0	0	0	0	0	0
ProteinGroup_107028	Bacteroidetes		Odoribacter	0	0	0	0	0	0	0	0	0	0	0	0	0	0	0	0	0	0	0	0	0	0	0	0	0	0	0	0	0	0	2.877257	5.749199	24.53618	35.83237	19.24514	18.383	0	0	11.24468	3.891833	0	0	0	0	0	0
ProteinGroup_107062	Actinobacteria	K00057	Bifidobacterium	0	0	0	0	0	0	0	0	0	0	0	5.035107	0	0	0	0	0	0	0	0	0	0	0	0	0	0	0	0	0	0	0	0	0	0	0	0	0	0	0	0	0	0	0	0	0	0
ProteinGroup_107069	Firmicutes	K00611	Blautia	0	0	0	0	0	0	0	0	0	0	0	0	8.687451	29.21305	0	0	0	13.5506	7.834367	13.11287	0	0	0	0	0	0	0	0	0	0	0	0	0	0	0	0	0	0	0	0	0	0	0	0	0	0
ProteinGroup_10708	Bacteroidetes		Bacteroides	0	0	0	0	0	0	0	0	0	0	0	0	0	0	0	0	0	0	0	0	0	0	0	0	5.129197	7.199871	32.00476	28.55238	11.40194	13.85722	0	0	0	0	0	0	0	0	0	0	0	0	0	0	0	0
ProteinGroup_10709	Bacteroidetes		Bacteroides	0	0	0	0	0	0	0	0	0	0	0	0	0	0	0	0	0	0	0	0	0	0	0	0	0	0	0	0	0	0	0	0	0	0	0	0	0	0	0	0	0	0	0	0	0	0
ProteinGroup_107095	Bacteroidetes		Bacteroides	0	0	0	0	0	0	0	0	0	0	0	0	0	0	0	0	0	0	0	0	6.6229	5.853592	0	0	0	0	0	0	0	0	3.836343	5.749199	0	0	0	0	0	0	0	0	0	0	0	0	0	0
ProteinGroup_107121	Firmicutes		Megamonas	0	0	0	0	0	0	0	0	0	0	0	0	0	0	0	0	0	7.468727	0	0	0	0	5.753509	5.539743	0	0	0	0	0	3.228638	0	0	0	0	0	0	0	0	0	0	0	0	0	0	0	0
ProteinGroup_10713	Proteobacteria	K03694	Klebsiella	0	0	0	0	0	0	0	0	0	0	0	0	0	0	0	0	0	0	0	0	0	0	17.69324	20.88826	0	0	0	0	0	0	0	0	0	0	0	0	0	0	0	0	0	0	0	0	0	0
ProteinGroup_107141	Firmicutes	K03569	Leuconostoc	17.47342	19.35152	17.68935	23.56938	32.89506	23.90174	18.59897	18.76951	17.13896	11.17612	0	0	0	0	0	0	0	0	0	0	0	0	0	0	0	0	0	0	0	0	0	0	0	0	0	0	0	0	0	0	0	0	0	0	0	0
ProteinGroup_10721	Bacteroidetes		Barnesiella	0	0	0	0	0	0	0	0	0	0	0	0	0	0	0	0	0	0	0	0	0	0	0	0	0	0	0	0	0	0	0	0	0	0	0	0	0	0	0	0	0	9.845673	13.55232	12.76368	4.804503	6.84916
ProteinGroup_107224	Firmicutes	K01951	Faecalitalea	0	0	0	0	0	0	0	0	0	0	12.8966	13.69549	0	0	11.14356	11.27017	0	0	0	0	0	11.21939	3.538649	3.647156	0	0	0	0	0	0	0	0	0	0	0	0	0	0	0	0	0	0	0	0	0	0
ProteinGroup_107238	Firmicutes	K03569	[Eubacterium] rectale	0	0	0	0	0	0	0	0	0	0	0	0	0	0	0	0	0	0	0	0	0	0	0	0	0	0	0	0	0	0	0	0	0	0	0	0	0	2.929926	0	0	0	0	0	0	0	0
ProteinGroup_107279	Proteobacteria	K07404	Escherichia	0	0	0	0	0	0	0	0	0	0	0	0	0	0	0	0	0	0	0	0	0	0	2.948874	6.962753	0	0	0	0	0	0	0	0	0	0	0	0	0	0	0	0	0	0	0	0	0	0
ProteinGroup_10730	Bacteroidetes	K00527	Bacteroides	0	0	0	0	0	0	0	0	0	0	0	0	0	0	0	0	0	0	0	0	0	0	0	0	0	0	0	0	0	0	0	0	0	0	0	0	0	0	3.06673	0	0	0	0	0	0	0
ProteinGroup_107316	Proteobacteria	K01889	Citrobacter	0	0	0	0	0	0	0	0	0	0	0	0	0	0	0	0	0	0	0	0	0	0	11.7955	13.92551	0	0	0	0	0	0	0	0	0	0	0	0	0	0	0	0	0	0	0	0	0	0
ProteinGroup_107348	Firmicutes	K01424	Lachnoclostridium	0	0	0	0	2.055941	0	0	0	0	0	0	0	0	0	0	0	0	0	0	0	0	0	0	0	0	0	0	0	0	0	0	0	0	0	0	0	0	0	0	0	0	0	0	0	0	0
ProteinGroup_107375	Bacteroidetes	K03924	Bacteroides	0	0	0	0	0	0	0	0	0	0	0	0	0	0	0	0	0	0	0	0	0	0	0	0	0	0	0	0	0	0	0	3.066239	3.578192	0	0	5.321395	0	0	0	0	0	0	7.392175	9.818216	0	0
ProteinGroup_107385	Bacteroidetes		Bacteroides	0	0	0	0	0	0	0	0	0	0	0	4.028086	0	0	0	0	0	0	0	0	0	0	0	0	0	0	0	0	0	0	0	0	0	0	0	0	0	0	0	0	0	0	0	0	0	0
ProteinGroup_107386	Firmicutes	K19510	Listeria	6.989369	7.968273	29.48225	23.56938	15.41956	10.86443	6.852253	3.951476	0	2.032022	0	0	0	0	0	0	0	0	0	0	0	0	0	0	0	0	0	0	0	0	0	0	0	0	0	0	0	0	0	0	0	0	0	0	0	0
ProteinGroup_107411	Firmicutes	K00625	Blautia	0	0	1.105585	1.37488	1.541956	0	0	0	2.14237	0	91.64026	68.05516	80.1176	60.3265	125.99	106.2241	21.25209	15.93809	22.17817	27.23443	95.59052	79.33158	64.87523	58.16254	0	0	8.00119	8.157822	6.219241	3.959205	0	0	0	0	0	0	0	0	0	0	0	0	0	0	0	0
ProteinGroup_107413	Firmicutes	K02341	Roseburia	0	0	0	0	0	0	0	0	0	0	10.91251	15.10532	19.30545	14.83837	24.0015	29.14088	0	0	0	0	15.45343	12.68278	7.863664	9.94679	0	0	0	0	0	0	0	0	0	0	0	0	0	0	0	0	0	0	0	0	0	0
ProteinGroup_107420	Firmicutes	K00574	Lactobacillus	0	6.504712	6.879193	7.856459	12.49796	11.00023	0	9.87869	10.44405	11.17612	0	0	0	0	0	0	0	0	0	0	0	0	0	0	0	0	0	0	0	0	0	0	0	0	0	0	0	0	0	0	0	0	0	0	0	0
ProteinGroup_10743	Firmicutes	K01681	Eubacterium	0	0	0	0	0	0	0	0	0	0	0	0	0	0	0	0	0	0	0	0	0	0	0	0	0	0	0	0	0	0	0	0	0	0	0	0	0	0	0	0	0	0	0	0	0	1.367323
ProteinGroup_107436	Firmicutes	K19510	Lachnoclostridium	0	0	0	0	0	0	0	0	0	0	0	0	0	0	0	0	0	0	0	0	0	0	0	0	0	0	0	0	0	0	0	0	0	0	0	0	0	0	0	0	0	0	0	0	0	0
ProteinGroup_107439	Firmicutes	K01785	Pediococcus	8.154264	4.553299	9.827418	7.856459	20.55941	15.2102	0	6.915083	8.569481	13.20814	0	0	0	0	0	0	0	0	0	0	0	0	0	0	0	0	0	0	0	0	0	0	0	0	0	0	0	0	0	0	0	0	0	0	0	0
ProteinGroup_107450	Firmicutes	K00625	Blautia	0	0	0	0	0	0	0	0	0	0	0	0	0	0	0	0	0	0	0	0	0	0	0	0	0	0	0	0	0	0	0	0	0	0	0	0	0	0	0	0	0	0	0	0	0	7.757721
ProteinGroup_107455	Actinobacteria	K00948	Olsenella	0	6.829948	0	0	7.195794	6.518656	0	0	10.71185	4.064044	0	0	0	0	0	0	0	0	0	0	0	0	0	0	0	0	0	0	0	0	0	0	0	0	0	0	0	0	0	0	0	0	0	0	0	0
ProteinGroup_107457	Bacteroidetes	K00057	Bacteroides	0	0	0	0	0	0	0	0	0	0	0	0	0	0	0	0	0	0	0	0	0	0	0	0	0	0	0	0	0	0	0	0	0	0	0	0	0	0	0	0	0	0	0	2.618191	0	0
ProteinGroup_10747	Firmicutes		Blautia	0	0	0	0	0	0	0	0	0	0	0	0	0	0	3.000188	4.823318	0	0	0	0	0	0	0	0	0	0	0	0	0	0	0	0	0	0	0	0	0	0	0	0	0	0	0	0	0	0
ProteinGroup_107472	Bacteroidetes	K01756	Parabacteroides	0	0	0	0	0	0	0	0	0	0	0	0	0	0	0	0	0	0	0	0	0	0	0	0	0	0	0	0	0	0	0	0	0	0	0	0	0	0	0	1.033768	0	0	0	0	0	0
ProteinGroup_107473	Bacteroidetes	K03924	Bacteroides	0	0	0	0	0	0	0	0	0	0	0	0	0	0	0	0	0	0	0	0	0	0	8.846622	24.86697	0	0	0	0	0	0	0	0	3.578192	0	0	0	0	0	0	0	0	0	31.32874	39.27286	0	0
ProteinGroup_107474	Firmicutes	K00625	Blautia	0	0	0	0	0	0	0	0	0	0	0	0	0	0	0	0	0	0	0	0	0	0	0	0	0	0	0	0	0	0	2.877257	3.193999	0	0	0	0	0	0	0	0	0	0	0	0	0	0
ProteinGroup_107477	Euryarchaeota	K00074	Methanobrevibacter	0	0	5.896451	4.910287	0	0	0	0	0	0	0	0	0	0	0	0	0	0	0	0	0	0	0	0	0	0	0	0	0	0	0	0	0	0	0	0	0	0	0	0	0	0	0	0	0	0
ProteinGroup_107482	Actinobacteria	K00611	Eggerthella	0	0	0	0	7.195794	9.777984	0	0	3.213555	4.064044	0	0	0	0	0	0	0	0	0	0	0	0	0	0	0	0	0	0	0	0	0	4.471599	0	0	0	0	0	0	0	0	0	0	0	0	0	0
ProteinGroup_107514	Actinobacteria	K03040	Bifidobacterium	25.62769	50.08629	31.44774	31.42583	29.958	51.77676	14.6834	14.81804	35.34911	27.15202	0	0	2.702763	4.006361	0	4.131083	19.94515	18.87406	0	0	0	0	0	0	0	0	0	0	0	0	0	0	0	0	0	0	0	0	0	0	0	0	0	0	0	2.935354
ProteinGroup_10752	Firmicutes	K01681	Eubacterium	0	0	0	0	0	0	0	0	0	0	0	0	0	0	0	0	0	0	0	0	0	0	0	0	0	0	0	0	0	0	0	0	0	0	0	0	0	0	0	0	0	0	0	0	11.53081	15.04055
ProteinGroup_107541	Firmicutes	K00625	Blautia	1.60173	0	0	0	0	0	0	0	0	0	0	0	0	0	0	0	0	0	0	0	0	0	0	0	0	0	0	0	0	0	0	0	0	0	0	0	0	0	0	0	0	0	2.904069	0	0	8.724525
ProteinGroup_10756	Firmicutes	K12257	Blautia	0	0	0	0	0	0	0	0	0	0	0	0	0	0	5.000313	5.02429	0	0	0	0	0	0	0	0	0	0	0	0	0	0	0	0	0	0	0	0	0	0	0	0	0	0	0	0	0	0
ProteinGroup_10757	Firmicutes		Lactobacillus	0	0	0	0	4.111882	0	0	0	4.28474	0	0	0	0	0	0	0	0	0	0	0	0	0	0	0	0	0	0	0	0	0	0	0	0	0	0	0	0	0	0	0	0	0	0	0	0	0
ProteinGroup_10758	Bacteroidetes		Bacteroides	0	0	0	0	0	0	0	0	0	0	0	0	0	0	0	0	0	0	0	0	0	4.877994	0	0	0	0	0	0	0	6.928609	0	0	0	0	0	0	0	0	0	0	0	0	0	0	0	0
ProteinGroup_107597	Firmicutes	K01273	Clostridioides	0	0	0	0	0	0	0	0	0	0	0	0	0	0	0	0	0	0	0	0	0	0	0	0	0	0	0	0	0	0	0	0	0	0	0	0	0	0	0	0	0	0	0	0	0	3.913805
ProteinGroup_107617	Firmicutes	K18471	Faecalibacterium	0	0	0	0	0	0	0	0	0	0	0	0	0	0	10.00063	9.043721	0	0	0	0	0	0	0	0	0	0	0	0	0	0	0	0	0	0	0	0	0	0	0	0	0	0	0	0	0	0
ProteinGroup_107748	Proteobacteria	K00134	Escherichia	10.48405	30.73477	38.32693	29.46172	40.09085	33.67972	6.852253	9.87869	14.99659	15.24016	144.1195	32.78945	12.83373	16.34725	31.61934	14.22633	10.83899	4.890849	7.988532	15.18076	150.1191	158.047	953.4692	952.9025	202.0904	198.5107	185.0275	154.9986	213.5273	129.664	210.8529	22.82298	0	0	0	0	0	0	27.74567	39.11146	245.3487	325.9649	217.0168	196.2466	103.981	119.8849
ProteinGroup_10778	Firmicutes	K01681	Blautia	0	0	0	0	0	0	0	0	2.14237	0	0	1.36084	9.867228	17.34235	0	0	9.660043	13.4017	3.427536	0	0	0	0	0	0	0	0	0	0	0	0	0	0	0	0	0	0	0	0	0	0	0	0	0	0	0
ProteinGroup_107796	Actinobacteria	K00611	Slackia	0	0	0	0	0	0	0	0	0	0	0	0	0	0	0	0	0	0	0	0	0	0	0	0	0	0	0	0	0	0	8.631772	5.749199	6.134044	0	0	0	59.40736	47.85545	13.28917	5.837749	4.994673	0	0	0	52.84953	40.11651
ProteinGroup_107846	Bacteroidetes		Bacteroides	0	0	0	0	0	0	0	0	0	0	0	0	0	0	0	0	0	0	0	0	0	0	0	0	0	0	0	0	0	0	10.54994	13.4148	0	0	8.660311	7.74021	13.63448	0	35.77852	40.86424	0	0	0	0	0	0
ProteinGroup_107863	Actinobacteria	K10005	Olsenella	0	0	0	0	0	0	0	0	0	0	0	0	0	0	0	0	0	0	0	0	0	0	0	0	0	0	0	0	0	0	0	0	0	0	0	0	0	0	0	0	0	0	0	0	13.45261	21.52593
ProteinGroup_10787	Firmicutes	K01190	Faecalibacterium	4.659579	0	4.913709	3.928229	4.111882	7.605099	0	4.939345	0	0	0	0	0	0	0	0	0	0	0	0	0	0	0	0	0	0	0	0	0	0	0	0	0	0	0	0	0	0	0	0	0	0	0	0	0	0
ProteinGroup_107942	Firmicutes	K03778	Acidaminococcus	0	0	0	0	0	0	0	0	0	0	0	0	0	0	0	0	0	0	0	0	0	0	0	0	0	0	0	0	0	0	47.95429	40.24439	16.35745	17.40429	25.01868	32.89589	37.00786	28.32261	85.86845	72.97186	0	0	0	0	0	0
ProteinGroup_107944	Proteobacteria	K01914	Escherichia	0	0	0	0	0	0	0	0	0	0	0	0	0	0	0	0	0	0	0	0	0	0	0	0	0	0	0	0	0	0	0	0	0	0	0	0	0	0	6.133461	5.837749	0	0	0	0	0	0
ProteinGroup_107950	Firmicutes		Lactobacillus	0	0	0	0	5.139853	0	0	0	0	0	0	0	0	0	0	0	0	0	0	0	0	0	0	0	0	0	0	0	0	0	0	0	0	0	0	0	0	0	0	0	0	0	0	0	0	0
ProteinGroup_107958	Proteobacteria	K03087	Klebsiella	0	0	0	0	0	0	0	0	0	0	0	0	0	0	0	0	0	0	0	0	0	0	0	2.984037	0	0	0	0	0	0	0	0	0	0	0	0	0	0	0	0	0	0	0	0	0	0
ProteinGroup_107960	Bacteroidetes	K19265	Bacteroides	0	0	0	0	0	0	0	0	0	0	0	2.014043	0	0	0	0	0	0	0	0	0	0	0	0	0	0	0	0	0	0	0	0	0	0	0	0	0	0	10.22243	13.62141	0	0	0	0	0	0
ProteinGroup_107975	Firmicutes		Butyrivibrio	0	0	0	0	0	0	0	0	0	0	0	0	0	0	0	0	0	0	0	0	9.93435	9.755987	0	0	0	0	6.000893	0	0	0	0	0	0	0	0	0	0	0	0	0	0	0	0	0	0	0
ProteinGroup_108074	Bacteroidetes	K02111	Barnesiella	0	0	0	0	0	0	0	0	0	0	0	0	0	0	0	0	0	0	0	0	0	0	0	0	0	0	0	0	0	0	0	0	0	0	0	1.935053	0	0	3.06673	0	0	0	0	0	0	0
ProteinGroup_108085	Firmicutes	K03778	Coprococcus	0	0	0	0	0	0	0	0	0	0	0	0	0	0	0	0	0	0	0	0	0	0	0	0	0	0	0	0	0	0	0	0	0	0	0	0	0	0	0	0	0	0	0	0	0	0
ProteinGroup_108099	Firmicutes	K03040	Clostridioides	0	0	0	0	0	0	0	0	0	0	0	0	0	0	0	0	0	0	0	0	0	0	0	0	0	0	0	0	0	0	0	0	0	0	0	0	0	0	0	0	0	0	0	0	2.882702	5.870708
ProteinGroup_10810	Bacteroidetes		Bacteroides	0	0	0	0	0	0	0	0	0	0	0	0	0	0	0	0	0	0	0	0	0	0	17.69324	20.72248	0	0	63.55945	67.30203	28.53534	41.2364	0	0	0	0	0	0	0	0	0	0	0	0	0	0	0	0
ProteinGroup_10811	Proteobacteria	K01584	Escherichia	0	0	0	0	0	0	0	0	0	0	0	0	0	0	0	0	0	0	0	0	5.519083	3.902395	0	0	0	0	0	0	0	0	0	0	0	0	0	0	0	0	0	0	0	0	0	0	0	0
ProteinGroup_108112	Bacteroidetes	K03040	Bacteroides	0	6.829948	0	0	0	0	11.74672	0	27.85081	35.56038	56.54663	59.41426	16.40963	55.39659	53.00332	41.19918	21.25209	24.19751	46.02691	53.46017	8.830533	16.58518	94.36397	88.52643	10.25839	12.34264	19.00283	13.25646	12.43848	19.79603	70.86578	68.99039	172.5884	199.3917	98.06528	78.29325	35.06008	33.20582	121.4208	156.448	62.93288	112.2407	187.7964	185.5643	37.47512	35.22425
ProteinGroup_108122	Fusobacteria		Sebaldella	0	0	0	0	0	0	0	0	0	0	0	0	0	0	0	0	0	0	0	0	0	0	0	0	0	0	0	0	0	0	0	0	0	0	0	0	0	0	0	0	0	0	0	0	15.37441	7.827611
ProteinGroup_108138	Firmicutes	K01784	Leuconostoc	0	0	8.844676	4.910287	35.97897	20.64241	5.873359	16.79377	5.355926	19.30421	0	0	0	0	0	0	0	0	0	0	0	0	0	0	0	0	0	0	0	0	0	0	0	0	0	0	0	0	0	0	0	0	0	0	0	0
ProteinGroup_10821	Actinobacteria	K00656	Olsenella	0	6.829948	13.75839	11.97476	10.27971	0	0	19.75738	9.334613	11.88733	0	0	0	0	0	0	0	0	0	0	0	0	0	0	0	0	0	0	0	0	0	0	0	0	0	0	0	0	0	0	0	0	0	0	0	0
ProteinGroup_10825	Bacteroidetes		Parabacteroides	4.193621	4.553299	0	0	0	0	2.93668	0	2.499432	0	24.80115	39.27384	0	8.903024	8.000501	6.029148	0	0	0	0	0	0	0	0	0	0	0	0	0	0	10.54994	7.290651	3.067022	4.095128	12.99047	19.04817	8.765021	1.953284	15.33365	17.51325	0	0	0	2.19928	0	1.246308
ProteinGroup_108318	Bacteroidetes	K01993	Bacteroides	0	0	0	0	0	0	0	0	0	0	0	0	0	0	0	0	0	0	0	0	33.1145	43.90194	0	0	0	3.085659	12.00179	13.25646	0	0	0	0	0	0	0	0	0	0	0	0	2.605916	1.175129	0	0	0	0
ProteinGroup_10832	Bacteroidetes	K00951	Bacteroides	0	0	0	0	0	0	0	0	0	0	0	0	0	0	0	0	0	0	0	0	0	0	0	0	0	0	0	0	0	0	0	0	0	0	0	4.465506	0	0	18.5497	6.141798	0	0	0	0	0	0
ProteinGroup_108349	Actinobacteria	K00674	Bifidobacterium	0	0	0	0	0	0	0	0	0	0	0	6.042128	0	0	0	0	0	6.775302	0	0	0	0	0	0	0	0	0	0	0	0	0	0	0	0	0	0	0	0	0	0	0	0	0	0	0	0
ProteinGroup_10836	Bacteroidetes		Bacteroides	0	0	0	0	0	0	0	0	0	0	0	0	0	0	0	0	0	0	0	0	0	0	0	0	0	0	0	0	0	0	0	0	0	0	0	0	0	0	0	0	0	3.938269	15.48837	13.7455	0	10.76296
ProteinGroup_108361	Bacteroidetes	K02357	Bacteroides	0	0	0	0	0	0	0	0	0	0	25.05835	30.75993	0	0	64.69636	64.32286	7.728034	10.6469	16.29548	15.13024	0	0	6.880706	12.93083	0	0	0	0	0	0	0	0	0	0	0	0	0	0	0	0	0	0	65.82556	54.00019	2.882702	2.935354
ProteinGroup_108375	Bacteroidetes	K02357	Bacteroides	0	0	0	0	0	0	0	0	0	0	0	0	0	0	0	0	0	0	0	0	0	0	0	0	0	0	0	0	0	0	0	0	11.24575	10.23782	2.88677	0	0	0	21.5974	22.86452	0	0	0	0	0	0
ProteinGroup_108411	Firmicutes	K00927	Pediococcus	0	0	1.007833	1.013305	0	0	0	0	0	0	0	0	0	0	0	0	0	0	0	0	0	0	0	0	0	0	0	0	0	0	0	0	0	0	0	0	0	0	0	0	0	0	0	0	0	0
ProteinGroup_10842	Actinobacteria	K00700	Coriobacterium	0	0	0	0	0	0	0	0	0	0	0	0	0	0	0	0	0	0	0	0	0	0	0	0	0	0	0	0	0	0	0	0	0	0	0	0	0	0	0	0	0	0	0	0	7.687205	8.806062
ProteinGroup_108480	Firmicutes	K17213	Desulfosporosinus	0	0	0	0	0	0	0	0	0	0	0	0	0	0	0	0	0	0	0	0	0	0	0	0	0	0	0	0	0	0	0	0	0	0	0	0	0	0	0	0	0	0	0	4.909108	10.56991	19.56903
ProteinGroup_10851	Firmicutes	K03046	Blautia	0	0	0	0	0	0	0	0	0	0	0	19.80475	91.84355	92.54039	0	0	74.03106	57.85531	29.37888	25.21706	0	0	0	0	0	0	0	0	0	0	0	0	0	0	0	0	0	0	0	0	0	0	0	0	0	0
ProteinGroup_108521	Firmicutes		Herbinix	0	0	0	0	0	0	0	0	0	0	0	0	0	0	3.000188	2.009716	0	0	0	0	0	0	0	0	0	0	0	0	0	0	0	0	0	0	0	0	0	0	0	0	0	0	0	0	0	0
ProteinGroup_108530	Firmicutes	K02341	Blautia	0	0	0	0	0	0	0	0	0	0	0	0	3.861089	0	0	0	0	5.807402	0	5.043413	0	0	0	0	0	0	0	0	0	0	0	0	0	0	0	0	0	0	0	0	0	0	0	0	0	0
ProteinGroup_10860	Firmicutes		Clostridium	0	0	0	0	0	0	0	0	0	0	0	0	7.722179	0	0	0	0	0	0	0	0	0	0	0	0	0	0	0	0	0	0	0	0	0	0	0	0	0	0	0	0	0	0	0	0	0
ProteinGroup_108607	Firmicutes	K01784	Leuconostoc	0	0	0	0	0	0	0	0	0	0	0	0	0	0	0	0	0	0	0	0	0	0	0	0	0	0	0	0	0	0	0	0	0	0	0	0	0	0	0	0	0	0	0	0	0	0
ProteinGroup_108612	Proteobacteria	K01754	Escherichia	0	0	0	0	0	0	0	0	0	0	0	0	0	0	0	0	0	0	0	0	0	0	28.50578	17.90422	3.077518	5.142765	0	0	0	0	0	0	0	0	0	0	0	0	0	0	0	0	0	0	1.921801	0
ProteinGroup_108633	Proteobacteria	K03040	Citrobacter	0	0	0	0	0	0	0	0	0	0	0	0	0	0	0	0	0	0	0	0	0	0	70.77297	81.56368	6.155037	10.28553	0	0	0	0	0	0	0	0	0	0	0	0	12.26692	0	0	0	0	0	0	19.56903
ProteinGroup_108655	Bacteroidetes	K02357	Parabacteroides	0	0	0	0	0	0	0	0	0	0	5.695079	17.5771	0	14.83837	21.53981	25.85996	0	0	9.166209	0	0	0	0	0	0	0	0	0	0	0	0	14.373	40.89363	32.76102	0	0	0	0	97.21109	103.9924	0	0	0	0	0	0
ProteinGroup_108697	Firmicutes	K00625	Lactobacillus	3.494684	11.38325	8.844676	6.874401	27.75521	29.33395	6.852253	12.8423	10.71185	9.144098	0	0	0	0	0	0	0	0	0	0	0	0	0	0	0	0	0	0	0	0	0	0	0	0	0	0	0	0	0	0	0	0	0	0	0	0
ProteinGroup_10871	Bacteroidetes	K12373	Bacteroides	0	0	0	0	0	0	0	0	6.427111	3.048033	16.86478	12.08426	0	4.946124	0	0	0	0	0	3.026048	0	0	0	0	0	0	0	0	0	0	13.4272	18.2058	6.134044	7.166474	5.773541	4.837631	11.68669	2.929926	21.46711	22.37804	0	0	0	0	0	0
ProteinGroup_108720	Firmicutes	K03778	Coprococcus	0	0	0	0	0	0	0	0	0	0	0	0	59.84688	44.51512	0	3.014574	57.96026	61.94562	11.75155	18.15629	0	0	0	0	0	0	0	0	0	0	0	0	0	0	0	0	0	0	0	0	0	0	0	0	0	0
ProteinGroup_108743	Firmicutes	K02793,K02794	Erysipelotrichaceae bacterium I46	0	0	0	0	0	0	0	0	0	0	0	0	0	0	0	0	0	1.071604	0	0	0	0	0	0	0	0	0	0	0	0	0	0	0	0	0	0	0	0	0	0	0	0	0	0	0	0
ProteinGroup_108757	Proteobacteria	K01902	Oligotropha	0	0	0	0	0	0	0	0	0	0	0	0	0	0	0	0	0	0	0	0	0	0	0	0	0	0	0	0	0	0	0	0	5.111703	8.190256	0	0	41.87732	24.41605	14.31141	18.48621	0	0	0	0	0	0
ProteinGroup_108760	Proteobacteria	K03778	Escherichia	0	0	0	0	0	0	0	0	0	0	0	0	0	0	0	0	0	0	0	0	0	0	0	1.989358	0	7.199871	0	0	0	0	0	0	0	0	0	0	0	0	0	0	0	0	0	0	0	0
ProteinGroup_108770	Firmicutes	K03737	Blautia	0	0	0	0	0	0	0	0	0	0	0	0	0	0	0	0	0	1.05366	0	0	0	0	0	0	0	0	0	0	0	0	0	0	0	0	0	0	0	0	0	0	0	0	0	0	0	0
ProteinGroup_108773	Firmicutes	K02793,K02794	Enterococcus	0	0	0	0	0	0	0	0	0	0	0	0	0	0	0	0	0	0	0	0	0	0	0	0	0	0	3.000446	0	0	0	0	0	0	0	0	0	0	0	0	0	0	0	0	0	0	0
ProteinGroup_108780	Firmicutes	K07080	Selenomonas	0	0	0	0	0	0	0	0	0	0	0	0	0	0	0	0	0	0	0	0	0	0	0	0	0	0	0	0	0	0	3.836343	6.707399	19.42447	16.38051	16.35836	11.61032	5.843347	2.929926	0	0	0	0	0	0	0	0
ProteinGroup_10882	Actinobacteria	K00688	Atopobium	0	0	0	0	0	0	0	0	0	0	0	0	0	0	0	0	0	0	0	0	0	0	0	0	0	0	0	0	0	0	0	0	0	0	0	0	0	0	0	0	0	0	0	0	1.921801	0
ProteinGroup_10884	Firmicutes		Erysipelotrichaceae bacterium I46	0	0	0	0	0	0	0	0	0	0	0	0	0	0	0	0	0	0	0	0	0	0	0	0	0	0	0	0	0	0	0	0	0	0	4.811284	5.805158	0	0	0	0	0	0	0	0	0	0
ProteinGroup_108842	Firmicutes	K03569	Carnobacterium	0	0	0	0	15.41956	18.27199	0	9.87869	1.309226	3.048033	0	0	0	0	0	0	0	0	0	0	0	0	0	0	0	0	0	0	0	0	0	0	0	0	0	0	0	0	0	0	0	0	0	0	0	0
ProteinGroup_108853	Firmicutes	K19510	Lachnoclostridium	0	0	0	0	0	0	0	0	0	0	0	0	0	0	0	0	0	0	0	0	0	0	2.948874	10.94147	0	0	0	0	0	0	0	0	0	0	0	0	0	0	0	0	0	0	0	0	0	0
ProteinGroup_10887	Firmicutes	K01681	Eubacterium	0	0	0	0	0	0	0	0	0	0	72.53607	66.16856	37.43112	24.2051	135.3418	127.9336	0	3.052609	4.406831	3.026048	41.31428	62.16388	10.81254	15.91486	0	0	0	0	0	0	0	0	0	0	0	0	0	0	0	0	0	0	0	0	0	0
ProteinGroup_108886	Firmicutes	K02190	Veillonella	0	0	0	0	0	0	6.852253	4.939345	29.99318	34.54437	0	0	0	0	0	0	0	0	0	0	0	0	0	0	0	0	0	0	0	0	0	0	0	0	0	0	0	0	0	0	0	0	0	0	0	0
ProteinGroup_108897	Proteobacteria		Variovorax	0	0	0	0	0	0	0	0	0	0	0	0	0	0	0	0	0	0	0	0	0	0	0	0	0	0	0	0	0	0	0	0	0	0	2.88677	0	6.719849	6.836493	12.42833	11.94085	0	0	0	0	0	0
ProteinGroup_108927	Firmicutes	K00611	[Eubacterium] rectale	0	0	0	0	0	0	0	0	0	0	0	0	0	0	0	0	0	0	0	0	0	0	0	0	0	0	0	0	0	0	0	0	0	0	0	0	7.791129	12.69634	0	0	0	0	0	0	0	0
ProteinGroup_108932	Bacteroidetes		Bacteroides	0	0	0	0	0	0	0	0	0	0	219.2422	178.2428	127.4159	161.2437	79.00495	70.34006	112.0565	84.20733	106.7433	83.72065	0	0	0	0	0	0	0	0	0	0	0	0	0	0	0	0	0	0	0	0	0	0	0	0	0	0
ProteinGroup_108973	Bacteroidetes		Bacteroides	0	0	0	0	0	0	0	0	0	0	0	0	0	0	0	0	0	0	0	0	0	0	0	0	0	0	0	0	0	0	22.05897	20.1222	12.26809	10.23782	18.28288	18.383	3.895565	3.906567	0	0	0	0	0	0	0	0
ProteinGroup_108998	Firmicutes	K00850	Anaerostipes	0	0	0	0	0	0	0	0	0	0	1.106513	7.04915	0	0	16.44334	13.22523	10.94805	12.13598	0	0	0	0	0	0	0	0	0	0	0	0	0	0	0	0	0	0	0	0	0	0	0	0	0	0	0	0
ProteinGroup_109012	Firmicutes	K00611	Blautia	0	0	0	0	0	0	0	0	0	0	0	0	2.252302	5.790295	0	0	0	0	0	0	0	0	0	0	0	0	0	0	0	0	0	0	0	0	0	0	0	0	0	0	0	0	0	0	0	0
ProteinGroup_109028	Firmicutes	K07402	Blautia	0	0	0	0	0	0	0	0	0	0	0	0	0	0	0	0	0	0	0	0	0	2.926796	0	0	0	0	0	0	0	0	0	0	0	0	0	0	0	0	0	0	0	0	0	0	0	0
ProteinGroup_10904	Euryarchaeota	K01883	Thermococcus	0	0	0	0	0	0	0	0	0	0	0	0	0	0	0	0	0	0	0	0	0	0	0	0	0	0	0	0	0	0	0	0	0	0	0	0	0	0	5.111217	0	0	0	0	0	0	0
ProteinGroup_109051	Bacteroidetes	K01993	Bacteroides	0	0	0	0	0	3.259328	0	0	0	7.112076	0	0	0	0	0	0	0	0	0	0	0	0	0	0	0	0	0	0	0	0	18.04825	18.2058	21.46915	25.59455	12.37187	7.74021	0	0	0	0	27.36212	35.25386	16.45639	21.60008	15.37441	8.806062
ProteinGroup_109058	Firmicutes	K05878	Eubacterium	0	0	0	0	0	0	0	0	0	0	0	0	0	0	0	0	0	0	0	0	0	0	0	0	0	0	2.000298	0	0	0	0	0	0	0	0	0	0	0	0	0	0	0	0	0	0	0
ProteinGroup_10908	Bacteroidetes		Bacteroides	32.61705	33.01142	25.55129	20.6232	64.76215	51.06281	34.26126	31.61181	55.70163	74.1688	22.81706	20.14043	11.58327	9.892249	9.000564	15.07287	20.28609	11.6148	19.58592	28.24311	201.9984	167.803	23.59099	33.81908	17.43927	14.39974	19.00283	10.19728	46.64431	64.33709	0	0	0	0	0	0	0	0	0	0	14.98402	11.81481	8.712206	13.7455	9.609006	12.71987
ProteinGroup_1091	Firmicutes		Acidaminococcus	0	11.38325	4.913709	5.892344	17.4755	11.95087	18.59897	14.81804	27.85081	29.46432	0	0	0	0	0	0	0	0	0	0	0	0	0	0	0	0	0	0	0	0	0	0	0	0	0	0	0	0	0	0	0	0	0	0	0	0
ProteinGroup_109118	Firmicutes	K02687	Pediococcus	11.64895	11.38325	4.913709	0	22.61535	22.8153	0	6.915083	18.21015	11.17612	0	0	0	0	0	0	0	0	0	0	0	0	0	0	0	0	0	0	0	0	0	0	0	0	0	0	0	0	0	0	0	0	0	0	0	0
ProteinGroup_109195	Firmicutes	K03340	Blautia	0	0	0	0	0	0	0	0	0	0	18.79376	20.4761	43.43725	22.51941	8.964847	6.110623	60.85827	58.00649	28.39958	11.09551	0	0	0	0	0	0	0	0	0	0	1.918171	6.132479	0	0	0	0	0	0	0	0	0	0	0	0	0	0
ProteinGroup_109196	Firmicutes	K02032	Lactobacillus	17.47342	6.829948	16.70661	19.64115	26.72724	32.59328	0	26.67246	0	26.41628	0	0	0	0	0	0	0	0	0	0	0	0	0	0	0	0	0	0	0	0	0	0	0	0	0	0	0	0	0	0	0	0	0	0	0	0
ProteinGroup_109203	Bacteroidetes	K01993	Bacteroides	0	6.829948	0	0	6.167823	5.432214	0	0	0	0	0	0	0	0	0	0	0	0	0	0	0	0	0	0	0	0	0	0	0	0	4.010722	7.665599	0	0	2.061979	5.805158	0	0	8.177948	2.918874	0	0	0	0	0	0
ProteinGroup_109207	Firmicutes	K03340	Anaerostipes	0	0	0	0	0	0	0	0	0	0	0	0	0	0	0	0	0	0	0	0	0	0	0	0	0	0	0	0	0	0	0	0	0	0	3.849027	4.837631	0	0	0	0	0	0	0	0	16.33531	17.61212
ProteinGroup_109227	Firmicutes	K02357	Blautia	0	0	0	0	0	0	0	0	0	0	27.64502	42.73229	153.3868	150.7144	17.09721	10.55529	238.622	198.4122	85.94166	85.51058	0	0	0	0	0	3.085659	0	0	0	0	1.918171	0	0	0	0	0	0	0	0	0	0	0	0	0	0	0
ProteinGroup_109248	Firmicutes	K02031	Caldanaerobacter	0	0	0	0	0	0	0	0	0	0	0	0	0	23.7414	11.00069	26.12631	0	0	4.896479	8.06946	0	4.877994	6.880706	0	0	0	0	0	0	0	0	0	0	0	0	0	0	0	0	0	0	0	0	0	0	0
ProteinGroup_109262	Bacteroidetes		Barnesiella	0	0	0	0	0	0	0	0	0	0	0	0	0	0	0	0	0	0	0	0	0	0	0	0	0	0	0	0	0	0	31.64983	31.62059	9.201066	7.166474	27.90545	25.15568	0	0	0	0	0	0	0	0	0	0
ProteinGroup_109293	Firmicutes	K03340	Anaerostipes	0	0	0	0	0	0	0	0	0	0	24.85627	28.70894	5.791634	20.01726	58.03935	54.00049	7.728034	10.6469	10.77225	0	82.53432	69.93502	9.501927	16.05514	14.36175	13.37119	6.000893	0	73.09928	58.90186	0	0	0	0	0	0	0	0	0	0	0	0	0	0	0	0
ProteinGroup_109300	Firmicutes	K03340	Blautia	0	0	0	0	0	0	0	0	0	0	0	0	0	0	0	0	0	0	0	0	9.93435	12.68278	25.55691	28.84569	0	0	0	0	0	0	0	0	0	0	0	0	0	0	0	0	0	0	0	0	0	0
ProteinGroup_10931	Proteobacteria	K02014	Escherichia	0	0	0	0	0	0	0	0	0	0	0	0	0	0	0	0	0	0	0	0	18.76488	20.48757	10.81254	14.92018	0	0	38.00565	50.98639	19.69426	35.63285	0	0	0	0	0	0	0	0	0	0	0	0	0	0	3.843603	5.870708
ProteinGroup_109315	Firmicutes	K03340	Blautia	0	0	0	0	3.083912	0	0	0	0	0	0	0	0	0	0	0	0	0	0	0	0	0	0	0	0	0	0	0	0	0	0	0	0	0	0	0	0	0	0	0	0	0	0	0	7.366905	0
ProteinGroup_10933	Firmicutes	K00691	Enterococcus	48.92558	39.84136	23.5858	31.42583	169.6151	173.8308	64.60695	71.12657	98.54903	151.3856	0	0	0	0	0	0	0	0	0	0	0	0	0	0	0	0	0	0	0	0	0	0	0	0	0	0	0	0	0	0	0	0	0	0	0	0
ProteinGroup_10934	Firmicutes	K00656	Anaerostipes	0	0	0	0	0	0	0	0	0	0	58.46303	44.81245	55.00359	0	82.48257	42.86552	40.04046	34.19459	38.68162	26.10695	0	0	0	0	0	0	0	0	0	0	0	0	0	0	0	0	0	0	0	0	0	0	0	0	0	0
ProteinGroup_109340	Fusobacteria	K05878	Fusobacterium	0	5.691623	0	0	0	0	0	0	4.28474	4.064044	0	0	0	0	0	0	0	0	0	0	0	0	0	0	0	0	0	0	0	0	0	0	0	0	0	0	0	0	0	0	0	0	0	0	0	0
ProteinGroup_109341	Firmicutes	K18785	Halanaerobium	0	0	0	0	0	0	0	0	0	0	7.936369	8.056171	7.722179	29.67675	0	0	19.32009	33.87651	12.73085	11.09551	0	0	0	0	0	0	0	0	0	0	0	0	0	0	0	0	0	0	0	0	0	0	0	0	0	0
ProteinGroup_109351	Firmicutes	K03778	Leuconostoc	0	4.553299	0	5.892344	12.33565	11.95087	2.93668	3.951476	4.28474	4.064044	0	0	0	0	0	0	0	0	0	0	0	0	0	0	0	0	0	0	0	0	0	0	0	0	0	0	0	0	0	0	0	0	0	0	0	0
ProteinGroup_10937	Firmicutes	K00688	Lachnoclostridium	0	0	0	0	0	0	0	0	0	0	0	0	0	0	0	0	4.830021	7.743202	0	0	0	0	0	0	0	0	0	0	0	0	0	0	0	0	0	0	0	0	0	0	0	0	0	0	0	0
ProteinGroup_109380	Bacteroidetes	K06217	Bacteroides	0	0	0	0	0	0	0	0	0	0	0	0	0	0	0	0	0	0	0	0	0	0	0	0	0	0	0	0	0	0	0	0	3.067022	0	0	0	0	0	0	0	0	0	0	0	0	0
ProteinGroup_109412	Firmicutes	K03340	Blautia	0	0	0	0	0	0	0	0	0	0	0	0	0	0	0	0	0	0	0	0	5.641152	0	3.276527	2.61422	0	0	0	0	3.480918	1.111356	0	0	0	0	0	0	0	0	0	0	0	0	0	0	0	0
ProteinGroup_109443	Firmicutes	K00016	Pediococcus	0	0	0	0	4.111882	2.172885	1.003675	0	3.620907	0	0	0	0	0	0	0	0	0	0	0	0	0	0	0	0	0	0	0	0	0	0	0	0	0	0	0	0	0	0	0	0	0	0	0	0	0
ProteinGroup_10945	Bacteroidetes		Bacteroides	0	0	0	0	8.223765	6.518656	0	0	19.01354	18.2882	0	0	0	0	0	0	0	0	0	0	0	0	0	0	0	0	0	0	0	0	0	0	0	0	0	0	0	0	0	0	0	0	9.504225	9.927308	5.765404	0
ProteinGroup_109450	Firmicutes	K03340	Blautia	0	0	0	0	0	0	0	0	0	0	0	0	0	0	0	0	0	0	0	0	1.233677	3.23488	0	1.22422	0	0	0	0	1.160306	3.334068	0	1.53312	0	0	0	0	0	0	0	0	0	0	0	0	2.242101	3.913805
ProteinGroup_109479	Proteobacteria		Shigella	0	0	0	0	0	0	0	0	0	0	0	0	0	0	0	0	0	0	0	0	0	0	0	11.93615	0	0	0	0	0	0	0	0	0	0	0	0	0	0	0	0	0	0	0	0	0	0
ProteinGroup_109480	Firmicutes	K00024	Streptococcus	0	0	0	5.892344	0	0	0	0	0	0	0	0	0	0	0	0	0	0	0	0	0	0	0	0	0	0	0	0	0	0	0	0	0	0	0	0	0	0	0	0	0	0	0	0	6.406004	0
ProteinGroup_109486	Actinobacteria	K02793,K02794	Atopobium	41.93621	89.92765	59.94725	85.43899	71.95794	64.10012	56.77581	83.96887	69.62703	89.40896	0	0	0	0	0	0	0	0	0	0	0	0	0	0	0	0	0	0	0	0	0	0	0	0	0	0	0	0	0	0	0	0	0	0	0	0
ProteinGroup_109521	Firmicutes	K00948	Carnobacterium	59.40963	60.33121	68.79193	47.13875	92.51735	90.90581	29.3668	78.04165	63.19992	66.04071	0	0	0	0	0	0	0	0	0	0	0	0	0	0	0	0	0	0	0	0	0	0	0	0	0	0	0	0	0	0	0	0	0	0	0	0
ProteinGroup_109555	Proteobacteria		Klebsiella	0	0	0	0	0	0	0	0	0	0	0	0	0	0	0	0	0	0	0	0	17.66107	10.73159	0	0	0	0	0	0	0	0	0	0	0	0	0	0	0	0	0	0	0	0	0	0	0	0
ProteinGroup_109566	Firmicutes	K02529	Lactobacillus	0	0	0	4.910287	0	0	0	0	0	0	0	0	0	0	0	0	0	0	0	0	0	0	0	0	0	0	0	0	0	0	0	0	0	0	0	0	0	0	0	0	0	0	0	0	0	0
ProteinGroup_109599	Bacteroidetes	K01993	Bacteroides	0	0	0	0	0	0	0	0	0	0	0	0	0	0	0	0	0	0	0	0	0	0	2.948874	3.978716	0	0	7.001041	4.078911	0	0	0	0	0	0	0	0	0	0	0	0	0	0	0	0	0	0
ProteinGroup_109600	Firmicutes	K03340	Blautia	0	0	0	0	1.370627	0	0	0	0	0	0	0	0	0	0	0	0	0	0	0	0	0	0	0	0	0	0	0	0	0	0	0	0	0	0	0	0	0	0	0	0	0	0	0	0	0
ProteinGroup_109654	Firmicutes	K14534	Flavonifractor	6.989369	4.553299	0	0	3.083912	3.259328	0	14.81804	11.78304	19.30421	0	0	0	0	0	0	0	0	0	0	0	0	0	0	0	0	0	0	0	0	0	0	0	0	0	0	0	0	0	0	0	0	1.936046	0	0	0
ProteinGroup_10966	Firmicutes	K00688	Roseburia	0	0	0	0	0	0	0	0	0	0	43.65003	45.31596	47.29834	52.42892	75.0047	70.34006	2.898013	3.871601	4.896479	9.078143	51.87938	79.99909	9.82958	12.93083	0	0	0	0	0	25.73483	0	0	0	0	0	0	0	0	0	0	0	0	0	0	0	0
ProteinGroup_109686	Firmicutes	K05878	Megasphaera	20.96811	45.53299	0	0	14.39159	20.64241	36.21905	13.83017	18.21015	16.25617	0	0	0	0	0	0	0	0	0	0	0	0	0	0	0	0	0	3.059183	0	0	0	0	0	0	0	0	0	0	0	0	0	0	0	0	2.882702	2.935354
ProteinGroup_109714	Firmicutes	K00850	[Eubacterium] rectale	0	0	0	0	0	0	0	0	0	0	0	0	0	0	0	0	0	0	0	0	0	0	0	0	0	0	0	0	0	0	0	0	0	0	0	0	9.495439	15.21934	0	0	0	0	0	0	0	0
ProteinGroup_109737	Firmicutes	K02793,K02794	Anaerostipes	0	0	0	0	0	0	0	0	0	0	0	0	0	0	0	0	0	0	0	0	0	0	0	0	0	0	0	0	0	0	0	0	0	0	0	0	0	0	0	0	0	0	0	0	0	5.870708
ProteinGroup_109746	Firmicutes	K03340	Blautia	0	0	0	0	0	0	0	0	0	0	0	0	0	0	0	0	0	0	0	0	0	0	0	0	0	0	0	0	0	0	0	0	0	0	0	0	0	0	0	0	0	0	0	0	0	0
ProteinGroup_109782	Actinobacteria	K00948	Coriobacterium	0	0	0	0	0	0	0	0	0	0	0	0	0	0	0	0	0	0	0	0	0	0	0	0	0	0	0	0	0	0	0	0	8.178725	5.11891	0	2.902579	7.791129	4.883209	4.088974	0	0	0	3.872092	0	21.13981	17.61212
ProteinGroup_109786	Firmicutes	K01698	Blautia	0	0	0	0	0	0	0	0	0	0	0	0	0	0	0	0	0	0	0	0	0	0	0	0	0	0	0	0	0	0	0	0	0	0	0	0	0	0	0	0	0	0	0	0	0	0
ProteinGroup_10980	Bacteroidetes		Bacteroides	0	0	0	0	0	0	0	0	0	0	0	0	0	0	0	0	0	0	0	0	0	4.877994	0	0	49.24029	50.3991	9.001339	7.138094	0	0	0	0	0	0	0	0	0	0	0	0	0	0	0	0	0	0
ProteinGroup_109851	Firmicutes	K00067	Eubacterium	0	0	0	0	12.33565	10.86443	10.76783	0	4.28474	5.080055	0	0	0	0	0	0	0	0	0	0	0	0	0	0	0	0	0	0	0	0	0	0	0	0	0	0	0	0	0	0	0	0	0	0	0	0
ProteinGroup_109868	Firmicutes	K03340	Anaerostipes	0	0	0	0	0	0	0	0	0	0	1.984092	3.180068	0	0	9.000564	8.219223	0	0	0	0	0	0	0	0	0	0	0	0	0	0	0	0	0	0	0	0	0	0	0	0	0	0	0	0	0	0
ProteinGroup_10988	Bacteroidetes		Odoribacter	0	0	0	0	0	0	0	0	0	0	0	0	0	0	0	0	0	0	0	0	0	0	0	0	0	0	0	0	0	0	0	0	0	0	0	0	0	0	0	0	0	0	0	0	0	0
ProteinGroup_109907	Actinobacteria	K03070	Coriobacterium	0	0	0	0	0	0	0	0	0	0	0	0	0	0	0	0	0	0	0	0	0	0	0	0	0	0	0	0	0	0	0	0	0	0	0	0	0	0	0	0	0	0	0	0	0	4.566106
ProteinGroup_109916	Firmicutes		Faecalibacterium	0	0	0	0	0	0	0	0	0	0	0	0	0	0	0	0	0	0	0	0	0	0	0	0	0	0	0	0	0	0	0	0	0	0	0	0	0	6.836493	0	0	0	0	4.840114	6.872751	18.25711	15.65522
ProteinGroup_10992	Bacteroidetes		Bacteroides	0	0	0	0	0	0	0	0	0	0	19.84092	34.23873	7.722179	4.946124	0	4.019432	0	0	0	4.03473	0	0	0	0	0	0	0	0	0	0	0	0	0	0	0	0	7.791129	7.813135	15.33365	5.837749	0	0	0	0	0	0
ProteinGroup_109942	Bacteroidetes	K07114	Bacteroides	0	0	0	0	0	0	0	0	0	0	0	0	0	0	0	0	0	0	0	0	0	0	0	0	0	0	0	0	0	0	0	3.832799	0	0	0	0	0	0	0	0	0	0	0	0	0	0
ProteinGroup_109947	Firmicutes	K01878	Pediococcus	3.106386	0	4.717161	0	2.17016	8.963152	0	0	4.28474	0	0	0	0	0	0	0	0	0	0	0	0	0	0	0	0	0	0	0	0	0	0	0	0	0	0	0	0	0	0	0	0	0	0	0	0	0
ProteinGroup_109998	Actinobacteria	K02058	Bifidobacterium	72.22348	79.68273	96.3087	109.0084	107.9369	116.2494	46.00798	59.27214	56.77281	51.81656	29.76138	37.25979	93.63142	60.34272	64.00401	54.26233	86.94038	97.75793	34.27536	37.32125	0	0	0	0	0	0	0	0	0	0	0	0	0	0	0	2.902579	71.09406	74.22478	19.42263	25.29691	0	0	0	0	18.25711	28.37509
ProteinGroup_109999	Firmicutes	K00850	Erysipelotrichaceae bacterium I46	0	0	0	0	0	0	0	0	0	0	0	0	0	0	0	0	0	0	0	0	0	0	3.931832	0	0	0	0	0	0	0	0	0	0	0	0	0	0	0	0	0	0	0	0	0	0	0
ProteinGroup_110	Firmicutes	K17624	Bacillus	0	0	0	0	0	0	0	0	0	0	0	0	0	0	0	0	0	0	0	0	0	0	0	0	0	0	0	0	0	0	49.87246	64.19939	2.044681	0	34.75608	39.66858	0	0	0	0	0	0	0	0	0	0
ProteinGroup_110008	Firmicutes	K00625	[Eubacterium] rectale	0	0	0	0	0	0	0	0	0	0	0	0	0	0	0	0	0	0	0	0	0	0	0	0	0	0	0	0	0	0	0	0	0	0	0	0	29.21674	17.57955	0	0	0	0	0	0	0	0
ProteinGroup_110029	Bacteroidetes	K00850	Bacteroides	0	0	0	0	0	0	0	0	2.856494	2.257802	7.518665	6.487542	2.895817	13.18967	4.500282	8.306826	1.062605	2.581067	3.67236	6.72455	0	0	0	0	0	0	0	0	0	0	0	0	0	0	0	0	0	0	0	0	0	0	12.26162	6.218204	0	0
ProteinGroup_110035	Proteobacteria	K01963	Enterobacteriaceae bacterium strain FGI 57	0	0	0	0	0	0	0	0	0	0	0	0	0	0	0	0	0	0	0	0	0	0	7.863664	10.94147	0	0	0	0	0	0	0	0	0	0	0	0	0	0	0	0	0	0	0	0	0	0
ProteinGroup_11004	Actinobacteria	K00688	Atopobium	0	0	0	0	3.083912	8.691542	0	0	0	4.064044	0	0	0	0	0	0	0	0	0	0	0	0	0	0	0	0	0	0	0	0	0	0	0	0	0	0	0	0	0	0	0	0	0	0	0	0
ProteinGroup_110072	Firmicutes	K00948	Pediococcus	12.81384	12.52157	28.49951	28.47966	14.39159	18.62183	15.66229	26.67246	12.85422	13.20814	0	0	0	0	0	0	0	0	0	0	0	0	0	0	0	0	0	0	0	0	0	0	0	0	0	0	0	0	0	0	0	0	0	0	0	0
ProteinGroup_110097	Firmicutes		Cellulosilyticum	0	0	0	0	0	0	0	0	0	0	0	0	0	0	0	0	0	0	0	0	0	0	0	0	0	0	0	0	0	0	0	0	0	0	0	0	0	0	0	0	0	0	0	0	0	0
ProteinGroup_110103	Firmicutes	K02793,K02794	Anaerostipes	0	0	0	0	0	0	0	0	0	0	50.59435	70.4915	8.687451	7.913799	139.0087	134.651	126.5466	118.948	12.73085	13.11287	0	0	0	0	0	0	0	0	0	0	0	0	0	0	0	0	0	0	0	0	0	0	0	0	0	0
ProteinGroup_110126	Bacteroidetes		Bacteroides	0	0	0	0	0	0	0	0	0	0	0	0	0	0	0	0	0	0	0	0	0	0	20.64212	31.82973	0	0	0	0	0	0	0	0	0	0	0	0	0	0	0	0	0	0	0	0	0	0
ProteinGroup_110351	Firmicutes	K00134	[Eubacterium] rectale	0	0	0	0	0	0	0	0	0	0	0	0	0	0	0	0	0	0	0	0	0	0	0	0	0	0	0	0	0	0	0	0	0	0	0	0	0	0	0	0	0	0	0	0	1.57763	4.196759
ProteinGroup_110365	Firmicutes		butyrate-producing bacterium SS3/4	0	0	0	0	0	0	0	0	0	0	0	0	0	0	0	0	0	0	0	0	29.80305	30.24356	0	0	0	0	0	0	0	0	0	0	0	0	0	0	0	0	0	0	0	0	0	0	0	0
ProteinGroup_110406	Proteobacteria	K17743	Paraglaciecola	0	0	0	0	0	0	0	0	0	0	0	0	0	0	0	0	0	0	0	0	0	0	0	0	0	0	0	0	0	0	0	0	0	0	0	0	24.34728	19.53284	11.24468	6.810707	0	0	0	0	0	0
ProteinGroup_11041	Bacteroidetes	K03628	Bacteroides	0	0	0	0	0	0	0	0	0	0	0	0	0	0	0	0	0	0	0	0	0	0	0	0	0	0	0	0	0	0	0	0	0	0	0	0	0	0	0	0	0	0	12.5843	13.09095	0	0
ProteinGroup_11042	Bacteroidetes	K00951	Bacteroides	0	0	0	0	0	0	0	0	0	0	0	0	0	0	0	0	0	0	0	0	0	0	0	0	0	0	0	0	0	0	0	0	0	0	0	0	0	0	0	0	0	0	7.744183	8.836395	0	0
ProteinGroup_11044	Firmicutes	K03737	Thermoanaerobacter	0	0	0	0	0	0	0	0	0	0	0	0	0	0	0	0	0	0	0	0	0	0	0	0	0	0	0	0	0	0	0	0	0	0	0	0	0	0	0	0	0	0	0	0	1.00179	3.042094
ProteinGroup_110490	Firmicutes		Blautia	0	0	0	0	0	0	0	0	0	0	0	0	0	0	2.000125	3.014574	0	0	0	0	0	0	0	0	0	0	0	0	0	0	0	0	0	0	0	0	0	0	0	0	0	0	0	0	0	0
ProteinGroup_110493	Bacteroidetes	K03110	Bacteroides	0	0	0	0	0	0	0	0	0	0	0	0	0	0	0	0	0	0	0	0	0	0	0	0	0	0	0	0	0	0	0	0	0	0	0	0	0	0	14.31141	7.662046	0	0	0	0	0	0
ProteinGroup_110497	Euryarchaeota	K03146	Methanocella	0	0	0	0	0	0	0	0	0	0	0	0	0	0	0	0	0	0	0	0	0	0	0	0	0	0	0	0	0	0	0	0	15.33511	16.38051	0	0	63.30293	77.15471	8.177948	2.918874	0	0	0	0	0	0
ProteinGroup_110524	Tenericutes		Candidatus Izimaplasma	0	0	0	0	0	0	0	0	0	0	0	0	0	0	0	0	0	0	0	0	0	0	0	0	0	0	0	0	0	0	0	4.790999	17.37979	18.42808	3.849027	5.805158	69.14627	41.9956	27.60057	19.45916	0	0	0	0	0	0
ProteinGroup_110525	Bacteroidetes		Bacteroides	0	0	0	0	0	0	0	0	0	0	0	0	0	0	0	0	0	0	0	0	0	0	0	0	0	0	0	0	0	0	0	2.935761	0	0	0	0	0	0	0	0	0	0	0	0	0	0
ProteinGroup_110527	Bacteroidetes	K00850	Bacteroides	0	0	0	0	1.782809	0	0	1.030555	0	0	25.60465	27.37494	12.61289	48.14228	16.50103	11.19998	11.49545	7.097936	17.42702	10.42305	0	0	0	0	0	0	0	0	0	0	0	0	0	0	2.309416	5.079513	13.63448	7.813135	57.3703	54.61758	0	2.25044	0	0	7.046605	7.827611
ProteinGroup_11057	Actinobacteria	K15533	Bifidobacterium	4.659579	4.553299	0	5.892344	3.083912	3.259328	0	0	0	0	0	0	0	0	0	6.029148	0	11.6148	0	0	0	0	0	0	0	0	0	0	0	0	0	0	0	0	0	0	0	0	0	0	0	0	0	0	0	0
ProteinGroup_110607	Proteobacteria	K01759	Bdellovibrio	0	0	0	0	0	0	0	0	0	0	0	0	0	0	0	0	0	0	0	0	0	0	0	0	0	0	0	0	0	0	0	0	0	0	0	0	6.817238	7.813135	7.155704	3.891833	0	0	0	0	0	0
ProteinGroup_110610	Firmicutes	K01698	Blautia	0	0	0	0	0	0	0	0	0	0	0	0	7.722179	9.892249	0	0	12.55806	9.679003	0	3.026048	0	0	0	0	0	0	0	0	0	0	0	0	0	0	0	0	0	0	0	0	0	0	0	0	0	0
ProteinGroup_11063	Actinobacteria	K00700	Bifidobacterium	0	0	0	0	0	0	0	0	0	0	25.7932	33.23171	0	0	7.000439	7.034006	23.1841	30.00491	0	0	0	0	0	0	0	0	0	0	0	0	0	0	0	0	0	0	0	0	0	0	0	0	0	0	0	0
ProteinGroup_110634	Firmicutes	K10823	Roseburia	0	0	0	0	0	0	0	0	0	0	0	0	45.3678	8.903024	0	0	13.52406	21.29381	0	12.10419	0	0	0	0	0	0	0	0	0	0	0	0	0	0	0	0	0	0	0	0	0	0	0	0	0	0
ProteinGroup_110648	Actinobacteria	K00384	Coriobacterium	0	0	0	0	0	0	0	0	0	0	0	0	0	0	0	0	0	0	0	0	0	0	0	0	0	0	0	0	0	0	0	0	0	0	0	0	0	0	0	0	0	0	0	0	1.921801	0
ProteinGroup_110671	Bacteroidetes		Bacteroides	0	0	0	0	0	0	0	0	0	0	5.952276	5.035107	0	5.935349	6.000376	5.02429	0	0	0	0	0	0	0	0	0	0	0	0	0	0	0	0	0	0	0	0	0	0	0	0	0	0	0	0	0	0
ProteinGroup_11068	Firmicutes	K00656	Blautia	0	10.24492	0	0	0	0	0	0	0	0	0	0	0	0	0	0	4.41401	0	0	0	0	0	0	0	0	0	0	0	0	0	0	0	10.87399	0	0	0	0	0	0	0	0	0	0	0	0	0
ProteinGroup_110681	Bacteroidetes	K06158	Barnesiella	0	0	0	0	0	0	0	0	0	0	0	0	0	0	0	0	0	0	0	0	0	0	0	0	0	0	0	0	0	0	0	0	0	6.142692	0	0	0	0	0	0	0	0	0	0	0	0
ProteinGroup_110699	Proteobacteria	K10254	Ochrobactrum	8.154264	15.93655	7.861934	0	48.89752	36.54398	45.96883	17.78164	29.55698	34.54437	0	0	0	0	0	0	0	0	0	0	0	0	0	0	0	0	0	0	0	0	0	0	0	0	0	0	0	0	0	0	0	0	0	0	0	0
ProteinGroup_11070	Bacteroidetes	K01194	Winogradskyella	0	0	0	0	0	0	0	0	0	0	0	0	0	0	0	0	0	0	0	0	0	0	0	0	0	0	0	0	0	0	0	0	0	0	0	0	0	2.929926	0	0	0	0	0	0	0	0
ProteinGroup_110741	Bacteroidetes	K00845	Bacteroides	0	0	0	0	0	0	0	0	17.13896	12.19213	0	0	0	0	0	0	0	0	0	0	0	0	0	0	0	0	0	0	0	0	6.7136	9.581998	0	0	0	0	0	0	3.577852	0	0	0	19.79069	24.54554	5.765404	5.870708
ProteinGroup_110750	Bacteroidetes	K00850	Bacteroides	0	0	0	0	8.914044	4.539247	0	0	15.67967	15.58865	8.542619	9.439442	14.41473	0	0	17.271	10.62605	5.807402	10.23809	4.03473	0	0	12.77845	14.92018	0	3.085659	0	0	0	0	13.4272	12.4566	16.35745	0	8.275408	6.530803	0	0	6.008797	1.491669	18.97976	14.62786	32.26743	28.82528	18.89771	0
ProteinGroup_110766	Firmicutes	K01442	Listeria	16.30853	18.21319	30.465	26.51555	24.67129	30.4204	22.51454	19.75738	12.85422	24.38426	0	0	0	0	0	0	0	0	0	0	0	0	0	0	0	0	0	0	0	0	0	0	0	0	0	0	0	0	0	0	0	0	0	0	0	0
ProteinGroup_11077	Firmicutes	K12132	Blautia	0	0	0	0	0	0	0	0	0	0	0	0	0	0	0	0	2.34601	0	0	0	0	0	0	0	0	0	0	0	0	0	0	0	0	0	0	0	0	0	0	0	0	0	0	0	0	0
ProteinGroup_110779	Bacteroidetes	K07223	Bacteroides	0	0	0	0	0	0	0	0	0	0	0	0	0	0	0	0	0	0	0	0	0	6.829191	42.26719	33.81908	0	0	3.000446	0	6.219241	9.898013	0	0	0	0	0	0	0	0	0	0	0	0	0	0	0	0
ProteinGroup_1108	Firmicutes	K01206	Clostridium	0	0	0	0	0	0	0	0	0	0	0	0	0	0	0	0	0	0	0	0	13.2458	18.53638	0	0	0	0	6.000893	9.177549	6.219241	12.86742	0	0	0	0	0	0	0	0	0	0	0	0	0	0	0	0
ProteinGroup_110816	Actinobacteria	K00625	Atopobium	0	0	0	0	0	0	0	0	0	0	0	0	0	0	0	0	0	0	0	0	0	0	0	0	0	0	0	0	0	0	0	0	0	0	0	0	0	0	0	0	0	0	0	0	16.33531	21.52593
ProteinGroup_11086	Bacteroidetes	K01681	Bacteroides	0	0	0	0	0	0	0	0	0	0	0	0	0	0	0	0	0	0	0	2.017365	0	0	0	0	0	0	0	0	0	0	0	0	0	0	0	0	0	0	0	0	0	0	0	0	0	0
ProteinGroup_11092	Firmicutes		Flavonifractor	0	4.553299	0	0	0	2.172885	0	0	9.640666	11.17612	0	0	0	0	0	0	0	0	0	0	0	0	0	0	0	0	0	0	0	0	0	0	0	0	0	0	0	0	0	0	0	0	0	0	0	0
ProteinGroup_110984	Bacteroidetes	K00645	Bacteroides	0	0	0	0	0	0	0	0	0	0	0	0	0	0	0	0	0	0	0	0	0	0	0	0	0	0	0	0	0	0	0	0	0	0	0	0	0	0	0	0	0	0	6.77616	3.927286	0	0
ProteinGroup_11099	Firmicutes	K00656	Anaerostipes	0	0	0	0	0	0	0	0	0	0	0	0	16.46043	0	30.34569	25.51355	0	0	0	0	0	0	0	0	0	0	0	0	0	0	0	0	0	0	0	0	0	0	0	0	0	0	0	0	0	0
ProteinGroup_11100	Firmicutes	K00656	Blautia	0	0	0	0	0	0	0	0	0	0	17.69173	15.87857	17.94476	0	53.01529	31.89661	6.037342	5.588461	5.956443	5.929926	0	0	0	7.791652	0	0	0	0	0	0	0	0	2.416442	0	0	0	5.843347	3.97082	0	0	0	0	0	0	0	0
ProteinGroup_11103	Chloroflexi	K05349	Herpetosiphon	0	0	0	0	0	5.432214	0	0	5.355926	3.048033	0	0	0	0	0	0	0	0	0	0	0	0	0	0	0	0	0	0	0	0	31.64983	37.36979	0	5.11891	38.49027	32.89589	0	0	5.111217	0	2.996804	2.953702	0	0	0	0
ProteinGroup_111058	Bacteroidetes	K03442	Bacteroides	0	0	0	0	3.700694	0	0	0	4.418639	0	0	0	0	0	0	0	0	0	0	0	0	0	0	0	0	0	0	0	0	0	0	5.749199	9.201066	0	0	0	0	0	0	0	32.96484	42.33639	13.06831	14.85005	15.43093	31.31044
ProteinGroup_11106	Firmicutes	K00691	Pediococcus	284.2343	242.4632	404.8896	368.2715	332.0345	330.2786	176.2008	201.5253	163.8913	249.9387	0	0	0	0	0	0	0	0	0	0	0	0	0	0	0	0	0	0	0	0	0	0	0	0	0	0	0	0	0	0	0	0	0	0	0	0
ProteinGroup_11110	Firmicutes	K03046	Blautia	0	0	0	0	0	0	0	0	0	0	0	0	0	0	0	0	0	0	0	0	0	0	0	0	0	0	0	0	0	0	0	0	0	0	0	0	0	0	0	0	0	0	0	0	0	0
ProteinGroup_11112	Firmicutes	K00656	Faecalibacterium	0	0	0	0	0	0	0	0	0	0	0	0	0	0	0	0	0	0	0	0	1.110673	0	0	0	0	0	0	0	0	0	3.836343	8.464099	0	0	0	0	0	0	0	0	0	0	0	0	0	0
ProteinGroup_111164	Chloroflexi	K10439	Anaerolineaceae bacterium oral taxon 439	0	0	0	0	0	0	0	0	0	0	0	3.021064	0	0	0	0	0	0	0	0	0	0	0	0	0	0	0	0	0	0	0	0	0	0	0	0	0	0	0	0	0	0	0	0	0	0
ProteinGroup_11117	Actinobacteria	K00700	Bifidobacterium	10.48405	0	14.74113	11.78469	11.30768	4.345771	0	0	4.28474	4.064044	0	0	0	0	0	0	0	0	0	0	0	0	0	0	0	0	0	0	0	0	0	0	0	0	0	0	0	0	0	0	0	0	0	0	0	0
ProteinGroup_111173	Actinobacteria	K00917	Coriobacterium	0	0	0	0	0	0	0	0	0	0	0	0	0	0	0	0	0	0	0	0	0	0	0	0	0	0	0	0	0	0	0	0	0	0	0	0	0	0	0	0	0	0	0	0	2.088914	0
ProteinGroup_111185	Bacteroidetes		Bacteroides	0	0	0	0	0	0	0	0	0	0	0	0	0	0	0	0	0	0	0	0	0	0	0	0	0	0	0	0	0	0	0	0	0	0	0	0	0	0	0	0	0	1.969135	0	0	0	0
ProteinGroup_11119	Firmicutes	K00656	Erysipelotrichaceae bacterium I46	0	0	0	0	0	0	0	0	0	0	0	0	1.989164	0	0	0	0	0	0	0	0	0	55.3733	60.85095	6.155037	4.488231	0	0	2.476179	6.971644	0	0	0	0	0	0	0	0	0	0	0	0	0	0	0	0
ProteinGroup_111199	Firmicutes	K01442	Blautia	0	0	0	0	0	0	0	0	0	0	10.91251	13.09128	38.61089	0	31.00194	28.13602	0	0	6.855071	0	44.15266	15.60958	0	11.93615	0	0	0	0	5.182701	5.938808	0	0	0	0	0	0	0	0	0	0	0	0	0	0	0	0
ProteinGroup_11120	Firmicutes	K05366	Pediococcus	0	0	0	0	3.083912	0	0	0	0	0	0	0	0	0	0	0	0	0	0	0	0	0	0	0	0	0	0	0	0	0	0	0	0	0	0	0	0	0	0	0	0	0	0	0	0	0
ProteinGroup_11121	Actinobacteria		Bifidobacterium	17.47342	18.21319	19.65484	18.65909	13.36362	9.777984	0	0	0	0	0	0	0	0	0	0	0	0	0	0	0	0	0	0	0	0	0	0	0	0	0	0	0	0	0	0	0	0	0	0	0	0	0	0	0	0
ProteinGroup_111211	Firmicutes	K00926	Roseburia	0	0	0	0	0	0	0	0	0	0	12.8966	11.07724	10.89824	18.79527	24.0015	30.14574	0	0	3.917184	0	12.14198	7.80479	7.273889	13.92551	0	0	0	0	0	0	0	0	0	0	0	0	0	0	0	0	0	0	0	0	0	0
ProteinGroup_111219	Firmicutes		Clostridium	0	0	0	0	0	0	0	0	0	0	0	0	0.9773382	0	0	0	0	0	0	0	0	0	0	0	0	0	0	0	0	0	0	0	0	0	0	0	0	0	0	0	0	0	0	0	0	0
ProteinGroup_111220	Firmicutes	K00850	Roseburia	0	0	0	0	0	0	0	0	0	0	0	0	0	0	0	0	0	0	0	0	0	0	0	0	0	0	0	0	0	0	0	0	0	0	0	0	0	0	0	0	0	0	0	0	0	2.166571
ProteinGroup_111229	Firmicutes	K07080	Dialister	0	0	0	0	0	0	0	0	5.355926	4.064044	0	0	0	0	0	0	0	0	0	0	0	0	0	0	0	0	0	0	0	0	0	0	0	0	0	0	0	0	0	0	0	0	0	0	0	0
ProteinGroup_11124	Firmicutes	K00656	Blautia	0	0	0	0	0	0	0	0	0	0	14.28011	20.23587	0	1.524441	0	15.10712	4.009444	9.183313	9.778086	7.406046	0	0	0	0	0	0	0	3.874965	0	0	11.14015	12.63911	0	0	0	0	0	0	0	0	0	0	0	3.927286	39.92307	26.8714
ProteinGroup_111250	Firmicutes	K03522	Anaerostipes	0	0	0	0	0	0	0	0	0	0	0	0	0	0	16.001	15.07287	0	0	0	0	0	0	0	0	0	0	0	0	0	0	0	0	0	0	0	0	0	0	0	0	0	0	0	0	0	0
ProteinGroup_111265	Firmicutes		Lactobacillus	0	0	0	1.964115	0	0	0	0	0	0	0	0	0	0	0	0	0	0	0	0	0	0	0	0	0	0	0	0	0	0	0	0	0	0	0	0	0	0	0	0	0	0	0	0	0	0
ProteinGroup_111279	Bacteroidetes		Bacteroides	0	0	0	0	0	0	0	0	0	0	0	0	0	0	0	0	0	0	0	0	0	0	0	0	0	0	0	0	0	0	0	0	0	0	0	0	0	0	0	0	0	0	2.904069	0	0	0
ProteinGroup_111326	Firmicutes	K03698	Lactobacillus	0	3.414974	1.965484	0	7.195794	8.691542	0	2.963607	9.640666	7.112076	0	0	0	0	0	0	0	0	0	0	0	0	0	0	0	0	0	0	0	0	0	0	0	0	0	0	0	0	0	0	0	0	0	0	0	0
ProteinGroup_111334	Firmicutes		Streptococcus	0	0	0	0	0	0	0	0	0	0	0	0	0	0	0	0	0	0	0	0	0	0	0	0	0	0	0	0	0	0	0	1.9164	0	0	0	0	0	0	0	0	0	0	0	0	0	0
ProteinGroup_111352	Firmicutes		Lactobacillus	0	0	0	0	0	5.432214	0	0	0	3.048033	0	0	0	0	0	0	0	0	0	0	0	0	0	0	0	0	0	0	0	0	0	0	0	0	0	0	0	0	0	0	0	0	0	0	0	0
ProteinGroup_11140	Bacteroidetes		Bacteroides	0	0	1.965484	3.928229	0	0	0	4.939345	0	0	13.88864	8.056171	17.3749	3.9569	4.000251	4.019432	8.694038	7.743202	7.834367	8.06946	0	0	0	0	0	0	0	0	0	0	6.7136	17.2476	0	0	32.71673	39.66858	71.09406	58.59851	69.51256	83.6744	0	0	0	0	0	0
ProteinGroup_111409	Firmicutes	K02119	[Eubacterium] sulci	0	0	0	0	0	0	0	0	0	0	0	0	6.756906	0	0	0	0	5.807402	0	0	0	0	0	0	0	0	0	0	0	0	0	0	0	0	0	0	0	0	0	0	0	0	0	0	0	0
ProteinGroup_11141	Firmicutes	K05349	Mahella	0	0	0	0	0	0	0	0	0	0	0	0	0	0	0	0	0	0	0	0	0	0	3.931832	2.984037	0	0	0	0	0	0	0	0	0	0	0	0	0	0	0	0	0	0	0	0	0	0
ProteinGroup_11142	Firmicutes	K00656	Erysipelotrichaceae bacterium I46	4.659579	0	0	0	0	8.691542	0	0	0	0	119.8789	119.4704	107.3296	160.0663	275.1841	305.3817	35.33714	33.30516	49.86095	29.96427	346.5916	291.704	129.4228	134.2719	12.31007	20.19704	32.00476	15.49986	43.13159	57.36544	0	0	0	0	0	0	0	2.844378	0	0	0	0	0	0	9.26072	17.73838
ProteinGroup_111429	Firmicutes	K01442	Listeria	25.62769	18.21319	20.63758	16.69497	54.48244	56.49502	10.76783	18.76951	36.42029	50.80055	0	0	0	0	0	0	0	0	0	0	0	0	0	0	0	0	0	0	0	0	0	0	0	0	0	0	0	0	0	0	0	0	0	0	0	0
ProteinGroup_111490	Actinobacteria	K01223	Coriobacterium	6.989369	3.414974	24.56854	26.51555	10.27971	6.518656	0	2.963607	6.427111	9.144098	0	0	0	0	0	0	0	0	0	0	0	0	0	0	0	0	0	0	0	0	0	0	0	0	0	0	0	0	0	0	0	0	0	0	0	0
ProteinGroup_111493	Firmicutes	K10708	Faecalitalea	4.659579	10.24492	23.5858	24.55143	23.64332	22.8153	10.76783	14.81804	5.355926	13.20814	0	0	0	0	0	0	0	0	0	0	0	0	0	0	0	0	0	0	0	0	0	0	0	0	0	0	0	0	0	0	0	0	0	0	0	0
ProteinGroup_11150	Firmicutes	K00656	[Eubacterium] rectale	0	0	0	0	0	0	0	0	0	0	0	0	0	0	0	0	0	0	0	0	0	0	0	0	0	0	0	0	0	0	0	0	0	0	0	0	64.72631	57.8172	9.200191	0	0	0	0	0	0	0
ProteinGroup_111503	Cyanobacteria		Cyanothece	0	0	0	0	0	0	0	0	0	0	0	0	0	0	0	0	0	0	0	0	0	0	0	0	0	0	0	0	0	0	0	0	0	0	0	0	7.791129	7.813135	9.200191	3.891833	0	0	0	0	0	0
ProteinGroup_111504	Firmicutes	K00162	Enterococcus	10.48405	7.968273	0	0	10.27971	10.86443	0	0	6.427111	11.17612	0	0	0	0	0	0	0	0	0	0	0	0	0	0	0	0	0	0	0	0	0	0	0	0	0	0	0	0	0	0	0	0	0	0	0	0
ProteinGroup_111518	Bacteroidetes	K00226	Bacteroides	0	0	0	0	0	0	0	0	3.213555	0	0	0	0	0	0	0	0	0	0	0	0	0	0	0	0	0	0	0	0	0	28.77257	15.3312	69.51916	70.64096	28.8677	30.96084	0	0	10.22243	6.810707	13.58551	9.845673	25.98048	29.16729	11.53081	6.84916
ProteinGroup_11154	Actinobacteria	K15533	Bifidobacterium	0	0	0	0	0	0	0	0	0	0	0	0	0	0	0	0	0	0	0	0	0	0	0	0	0	0	0	0	0	0	0	0	0	0	0	0	0	0	0	0	0	0	0	0	0	0
ProteinGroup_111547	Firmicutes		Pediococcus	8.154264	7.968273	15.72387	18.65909	16.44753	7.605099	8.810039	9.87869	0	0	0	0	0	0	0	0	0	0	0	0	0	0	0	0	0	0	0	0	0	0	0	0	0	0	0	0	0	0	0	0	0	0	0	0	0	0
ProteinGroup_11156	Firmicutes	K00656	Blautia	0	0	0	0	0	0	0	0	0	1.320814	0	0	0	0	0	0	0	0	0	0	0	0	0	0	0	0	0	0	0	0	14.75517	18.18298	0	0	0	0	0	3.200644	0	0	0	0	0	0	0	0
ProteinGroup_111566	Firmicutes		Veillonella	0	0	0	0	0	0	0	0	3.213555	0	0	0	0	0	0	0	0	0	0	0	0	0	0	0	0	0	0	0	0	0	0	0	0	0	0	0	0	0	0	0	0	0	0	0	0	0
ProteinGroup_111634	Bacteroidetes	K00226	Bacteroides	0	0	0	0	0	0	4.894466	0	5.355926	3.048033	0	0	0	0	0	0	0	0	0	0	5.519083	15.60958	50.13086	42.7712	6.155037	6.171318	4.000595	4.078911	4.14616	5.938808	0	0	0	0	0	0	0	0	0	0	3.396377	0	4.996247	12.06922	0	0
ProteinGroup_111657	Bacteroidetes		Bacteroides	0	0	0	0	0	0	0	0	0	0	0	0	0	0	0	0	0	0	0	0	0	0	0	0	0	0	0	0	0	0	0	0	0	0	0	0	0	0	0	0	0	0	9.680229	7.854573	0	0
ProteinGroup_11177	Firmicutes	K00937	Lactobacillus	0	0	3.930967	1.964115	5.139853	0	0	0	0	0	0	0	0	0	0	0	0	0	0	0	0	0	0	0	0	0	0	0	0	0	0	0	0	0	0	0	0	0	0	0	0	0	0	0	0	0
ProteinGroup_111796	Bacteroidetes	K02523	Bacteroides	0	0	0	0	0	0	0	0	0	0	0	0	0	0	0	0	0	0	0	0	0	0	0	0	0	0	0	0	0	0	0	0	3.067022	0	0	0	0	0	0	0	0	0	0	0	0	0
ProteinGroup_111809	Firmicutes	K01442	Enterococcus	0	0	0	0	0	0	0	0	0	0	0	0	0	0	0	0	0	0	0	0	0	0	0	0	0	0	0	6.118366	0	0	0	0	0	0	0	0	0	0	0	0	0	0	0	0	0	0
ProteinGroup_111815	Firmicutes	K03340	Veillonella	0	0	0	0	2.741255	4.345771	0	0	0	0	0	0	0	0	0	0	0	0	0	0	0	0	0	0	0	0	0	0	0	0	0	0	0	0	0	0	0	0	0	0	0	0	0	0	0	0
ProteinGroup_111833	Firmicutes	K10823	Caldanaerobacter	0	0	0	0	0	0	0	0	0	0	2.976138	4.028086	1.930545	0	18.00113	25.12145	0	0	0	0	3.31145	7.80479	0	0	0	0	0	0	0	0	0	0	0	0	0	0	0	0	0	0	0	0	0	0	0	0
ProteinGroup_111855	Bacteroidetes		Bacteroides	0	0	0	0	0	0	0	0	0	0	0	0	0	0	0	0	0	0	0	0	0	0	0	0	0	0	0	0	0	0	0	0	0	0	0	0	0	0	0	0	0	0	1.69404	1.963643	0	0
ProteinGroup_111858	Firmicutes	K00625	Lactobacillus	25.62769	37.56471	75.54349	46.15669	56.97894	49.97636	26.96406	44.45411	47.13215	51.34242	0	0	0	0	0	0	0	0	0	0	0	0	0	0	0	0	0	0	0	0	0	0	0	0	0	0	0	0	0	0	0	0	0	0	0	0
ProteinGroup_111862	Firmicutes	K00850	butyrate-producing bacterium SS3/4	0	0	0	0	0	0	0	0	0	0	0	0	0	0	0	0	0	0	0	0	0	0	0	0	0	0	0	0	0	0	0	0	0	0	0	0	0	0	0	0	0	0	0	0	0	8.945841
ProteinGroup_11187	Bacteroidetes	K02014	Bacteroides	0	0	0	0	0	0	0	0	0	0	0	0	0	0	0	0	0	0	0	0	48.56793	43.90194	0	1.989358	16.41343	18.51395	20.00298	19.37483	7.255781	8.908212	0	0	0	0	0	0	0	0	0	0	2.397443	2.756788	0	0	0	0
ProteinGroup_111883	Firmicutes	K06023	Lactobacillus	0	0	0	7.856459	0	0	0	0	0	0	0	0	0	0	0	0	0	0	0	0	0	0	0	0	0	0	0	0	0	0	0	0	0	0	0	0	0	0	0	0	0	0	0	0	0	0
ProteinGroup_111893	Actinobacteria	K00364	Bifidobacterium	0	11.38325	2.948225	1.964115	22.89571	15.88922	0	9.87869	16.06778	8.128087	0	0	0	0	0	0	0	0	0	0	0	0	0	0	0	0	0	0	0	0	0	0	0	0	0	0	0	0	0	0	0	0	0	0	0	0
ProteinGroup_111897	Firmicutes		Blautia	0	4.553299	4.913709	0	5.139853	5.432214	0	0	0	0	0	0	0	0	0	0	0	0	0	0	0	0	0	0	0	0	0	0	0	0	0	0	0	0	0	0	0	0	0	0	0	0	0	0	0	0
ProteinGroup_111907	Firmicutes		Lachnoclostridium	0	0	0	0	0	0	0	0	0	0	6.062504	11.55885	13.80759	17.52704	10.71496	0	8.694038	3.871601	0	0	0	0	0	0	0	0	0	0	0	0	0	0	0	0	0	0	0	0	0	0	0	0	0	0	0	0
ProteinGroup_111908	Bacteroidetes	K01921	Bacteroides	0	0	0	0	0	0	0	0	0	0	0	0	0	0	0	0	0	0	0	0	0	0	0	0	0	0	0	0	0	0	0	0	0	0	2.88677	0	0	0	15.33365	10.70254	0	0	0	0	0	0
ProteinGroup_111932	Actinobacteria	K05838	Bifidobacterium	0	5.691623	7.861934	1.964115	0	0	0	0	0	0	0	0	0	0	0	0	0	0	0	0	0	0	0	0	0	0	0	0	0	0	0	0	0	0	0	0	0	0	0	0	0	0	0	0	0	0
ProteinGroup_111935	Firmicutes	K00845	Pediococcus	0	2.52961	2.086436	0	3.292991	3.706687	0	2.147541	2.593396	2.271083	0	0	0	0	0	0	0	0	0	0	0	0	0	0	0	0	0	0	0	0	0	0	0	0	0	0	0	0	0	0	0	0	0	0	0	0
ProteinGroup_111944	Proteobacteria	K13634	Escherichia	0	0	0	0	0	0	0	0	0	0	0	0	0	0	0	0	0	0	0	0	0	0	2.948874	0	0	0	0	0	0	0	0	0	0	0	0	0	0	0	0	0	0	0	0	0	0	0
ProteinGroup_111946	Firmicutes	K00948	Lactobacillus	69.89369	69.43781	82.38652	76.60047	115.1327	127.1138	92.01596	74.97926	73.91177	94.48901	0	0	0	0	0	0	0	0	0	0	0	0	0	0	0	0	0	0	0	0	0	0	0	0	0	0	0	0	0	0	0	0	0	0	0	0
ProteinGroup_111975	Proteobacteria	K03100	Shigella	0	0	0	0	0	0	0	0	0	0	0	0	0	0	0	0	0	0	0	0	0	0	0	2.984037	0	0	0	0	0	0	0	0	0	0	0	0	0	0	0	0	0	0	0	0	0	0
ProteinGroup_111978	Firmicutes	K00847	Blautia	0	0	0	0	0	0	0	0	0	0	0	7.04915	0	0	18.00113	16.07773	0	0	0	0	5.519083	9.162144	0	4.973395	0	0	0	0	0	0	0	0	0	0	0	0	0	0	0	0	0	0	0	0	0	0
ProteinGroup_111982	Firmicutes	K01698	Veillonella	6.989369	13.6599	0	0	9.251735	17.38308	23.49344	5.927214	0	9.144098	0	0	0	0	0	0	0	0	0	0	0	0	0	0	0	0	0	0	0	0	13.4272	18.2058	18.40213	12.28538	0	3.870105	3.895565	0	15.33365	7.783665	0	0	0	0	0	0
ProteinGroup_111991	Bacteroidetes		Bacteroides	0	0	0	0	0	0	0	0	0	0	0	0	0	0	0	0	0	0	0	0	0	0	0	0	0	0	0	0	0	0	0	0	0	0	4.811284	5.805158	0	0	0	0	0	0	0	0	0	0
ProteinGroup_112023	Firmicutes	K00850	Roseburia	5.824474	0	0	0	0	0	0	0	0	0	0	0	0	0	0	0	0	0	0	0	0	3.104178	17.82029	13.75499	0	0	4.000595	0	0	0	0	0	0	0	0	0	3.165146	0	0	0	0	0	0	0	0	0
ProteinGroup_112027	Firmicutes	K00847	Anaerostipes	0	0	0	0	0	0	0	0	0	0	0	0	0	0	4.000251	0	0	0	0	0	0	0	0	0	0	0	0	0	0	0	0	0	0	0	0	0	0	0	0	0	0	0	0	0	0	0
ProteinGroup_112079	Firmicutes	K00845	Leuconostoc	16.30853	54.38662	65.72275	52.04904	61.46916	59.30699	54.81802	22.54918	22.04386	36.33733	0	0	0	0	0	0	0	0	0	0	0	0	0	0	0	0	0	0	0	0	0	0	0	0	0	0	0	0	0	0	0	0	0	0	0	0
ProteinGroup_112111	Actinobacteria	K00364	Bifidobacterium	0	0	2.948225	0	1.775586	1.493859	0	0	0	0	0	0	0	0	0	0	0	0	0	0	0	0	0	0	0	0	0	0	0	0	0	0	0	0	0	0	0	0	0	0	0	0	0	0	0	0
ProteinGroup_112115	Firmicutes	K03286	Veillonella	0	0	0	0	0	0	0	0	0	0	0	0	0	0	0	0	0	0	0	0	0	0	0	0	0	0	5.000744	0	0	0	0	0	0	0	0	0	0	0	0	0	0	0	0	0	0	0
ProteinGroup_112120	Bacteroidetes	K00604	Parabacteroides	0	0	0	0	0	0	0	0	0	0	0	0	0	0	0	0	0	0	0	0	0	0	0	0	0	0	0	0	0	0	0	0	0	0	0	0	0	0	4.088974	0	0	0	0	0	0	0
ProteinGroup_112125	Bacteroidetes	K01847	Prevotella	0	0	0	0	0	0	0	0	0	0	0	0	0	0	2.666834	0	0	0	0	0	0	0	0	0	0	0	0	0	0	0	0	0	0	0	0	0	0	0	0	0	0	0	0	0	0	0
ProteinGroup_112152	Bacteroidetes	K01921	Bacteroides	0	0	0	0	0	0	0	0	0	0	0	0	0	0	0	0	0	0	0	0	0	0	0	0	0	0	0	0	0	0	0	0	0	0	0	0	0	0	0	0	0	0	3.872092	0	0	0
ProteinGroup_11216	Firmicutes	K01187	[Eubacterium] rectale	0	0	0	0	0	0	0	0	0	0	0	0	0	0	0	0	0	0	0	0	0	0	0	0	0	0	0	0	0	0	0	0	0	0	0	0	2.921674	0	0	0	0	0	0	0	0	0
ProteinGroup_112223	Firmicutes	K00016	Enterococcus	1.181777	0	0	0	0	3.267015	0	0.9925398	0	0	0	0	0	0	0	0	0	0	0	0	0	0	0	0	0	0	0	0	0	0	0	0	0	0	0	0	0	0	0	0	0	0	0	0	0	0
ProteinGroup_112225	Proteobacteria		Escherichia	0	0	0	0	0	0	0	0	0	0	0	0	0	0	0	0	0	0	0	0	0	0	0	0	0	4.114212	0	0	0	0	0	0	0	0	0	0	0	0	0	0	0	0	0	0	0	0
ProteinGroup_11229	Firmicutes		Flavonifractor	0	0	0	0	0	0	0	0	9.640666	9.144098	0	0	0	0	0	0	0	0	0	0	0	0	0	0	0	0	0	0	0	0	0	0	0	0	0	0	0	0	0	0	0	0	0	0	0	0
ProteinGroup_112292	Bacteroidetes		Tannerella	0	0	0	0	0	0	0	0	0	0	83.33187	73.51256	20.27072	10.88147	13.00081	15.07287	56.99425	34.84441	49.94409	36.31257	0	0	0	0	0	0	0	0	0	0	0	0	0	0	0	0	0	0	0	0	0	0	0	0	0	0
ProteinGroup_1123	Firmicutes		Clostridium	0	0	0	0	0	0	0	0	0	0	0	0	0	0	0	0	0	0	0	0	0	0	0	0	0	0	0	0	0	0	66.17692	68.03219	7.156384	8.190256	145.3008	152.8692	0	0	27.60057	31.13466	0	0	0	0	0	0
ProteinGroup_11230	Actinobacteria	K05349	Microlunatus	0	0	0	0	0	2.172885	0	0	0	0	0	0	0	0	0	0	0	0	0	0	0	0	0	0	0	0	0	0	0	0	0	0	0	0	0	0	0	0	0	0	0	0	0	0	0	0
ProteinGroup_112368	Firmicutes	K00847	Blautia	0	0	0	0	0	0	0	0	0	0	0	0	0	0	0	0	0	0	0	0	0	0	0	0	0	0	0	0	0	0	0	0	0	0	0	0	0	0	0	0	0	0	0	0	3.843603	0
ProteinGroup_112418	Firmicutes		Lachnoclostridium	0	0	0	0	0	0	0	0	0	0	14.77046	14.6237	36.38657	28.96653	12.28648	13.06315	10.62605	16.45431	7.834367	10.08683	0	0	0	0	0	0	0	0	0	0	0	0	0	0	0	0	0	0	0	0	0	0	0	0	0	0
ProteinGroup_112426	Firmicutes	K01698	Veillonella	0	0	0	0	0	0	0	0	0	0	0	0	0	0	0	0	0	0	0	0	15.45343	11.70718	0	0	0	0	23.00342	23.45374	0	0	0	0	0	0	0	0	0	0	0	0	0	0	0	0	0	0
ProteinGroup_112437	Firmicutes		Veillonella	0	0	0	0	0	0	0	0	0	0	0	0	0	0	0	0	0	0	0	0	2743.293	2409.036	53.83432	67.4796	1203.662	1242.952	5159.025	6256.605	3410.574	3802.444	0	0	0	0	0	0	0	0	0	0	0	0	0	0	0	0
ProteinGroup_11245	Firmicutes	K05349	Anaerococcus	0	0	0	0	0	0	0	0	0	0	0	0	0	0	0	0	0	0	0	0	5.519083	0	0	4.973395	0	0	0	0	0	0	0	0	0	0	0	0	0	0	0	0	0	0	0	0	0	0
ProteinGroup_112488	Firmicutes	K00134	Ruminococcus	38.9018	47.90342	22.40127	13.62088	38.1567	28.5839	60.28903	43.42573	36.38963	55.6674	0	0	0	0	0	0	0	0	0	0	0	0	0	0	0	0	0	0	0	0	0	0	0	0	0	0	0	0	0	0	0	6.153546	13.18246	19.43414	100.3098	67.61978
ProteinGroup_11249	Actinobacteria	K00962	Coriobacterium	0	0	0	0	0	0	0	0	0	0	0	0	0	0	0	0	0	0	0	0	0	0	0	0	0	0	0	0	0	0	0	0	0	0	0	0	0	0	0	0	0	0	0	0	23.06162	28.37509
ProteinGroup_112508	Proteobacteria	K01738	Escherichia	0	0	0	0	0	0	0	0	0	0	0	0	0	0	0	0	0	0	0	0	0	0	8.846622	16.90954	14.36175	13.37119	0	0	0	0	0	0	0	0	0	0	0	0	0	0	0	0	0	0	0	0
ProteinGroup_112516	Firmicutes		Blautia	0	0	0	0	0	0	0	0	0	0	0	0	0	0	0	2.009716	0	4.839501	0	0	0	0	0	0	0	0	0	0	0	0	0	0	0	0	0	0	0	0	0	0	0	0	0	0	0	0
ProteinGroup_112517	Firmicutes	K01624	Blautia	0	0	0	0	0	0	0	0	0	0	0	0	0	0	0	0	0	0	0	0	0	0	0	0	0	0	0	0	0	0	0	0	0	0	0	0	0	0	0	0	0	0	0	0	0	0
ProteinGroup_11254	Bacteroidetes	K05349	Bacteroides	0	0	0	0	0	0	0	0	0	0	0	0	0	0	0	0	0	0	0	0	0	0	6.880706	5.968074	0	0	0	0	0	0	0	0	0	0	0	0	0	0	0	0	0	0	0	0	0	0
ProteinGroup_112547	Firmicutes	K10823	Thermoanaerobacterium	0	0	0	0	0	0	0	0	0	0	0	0	0	0	0	0	0	0	0	0	0	0	0	2.984037	0	0	0	0	0	0	0	0	0	0	0	0	0	0	0	0	0	0	0	0	0	0
ProteinGroup_112595	Firmicutes	K00016	Lactobacillus	243.4461	187.8236	474.6643	522.4545	497.5378	458.4711	585.3782	418.8518	310.6437	328.1715	0	0	0	0	0	0	0	0	0	0	0	0	0	0	0	0	0	0	0	0	0	0	0	0	0	0	0	0	0	0	0	0	0	0	0	0
ProteinGroup_112597	Firmicutes		Jeotgalibacillus	0	0	0	0	0	0	0	0	0	0	0	0	0	0	0	0	0	0	0	0	0	0	8.846622	7.957432	0	0	0	0	0	0	0	0	0	0	0	0	0	0	0	0	0	0	0	0	0	0
ProteinGroup_112613	Bacteroidetes	K18785	Barnesiella	0	0	0	0	0	0	0	0	0	0	0	0	0	0	0	0	0	0	0	0	0	0	0	0	0	0	0	0	0	0	0	0	0	0	0	0	0	0	0	0	0	0	0	3.927286	0	0
ProteinGroup_112620	Proteobacteria	K09835	Methylomicrobium	0	0	0	0	0	0	0	0	0	0	0	0	0	0	0	0	0	0	0	0	0	0	0	0	0	0	0	0	0	0	0	0	0	0	0	0	12.66059	7.813135	0	0	0	0	0	0	0	0
ProteinGroup_112631	Bacteroidetes	K01809	Bacteroides	0	0	0	0	0	0	0	0	0	0	0	0	0	0	0	5.02429	0	0	0	0	0	0	4.91479	0	0	0	0	0	0	0	0	0	0	0	0	0	0	0	0	0	0	0	10.64825	12.76368	0	0
ProteinGroup_112634	Firmicutes	K00850	Enterococcus	0	0	0	0	0	0	0	0	0	0	0	0	0	0	0	0	0	0	0	0	0	0	4.91479	3.978716	0	0	5.000744	2.039455	0	0	0	0	0	0	0	0	0	0	0	0	0	0	0	0	1.601501	1.467677
ProteinGroup_11267	Bacteroidetes	K00232	Marivirga	0	0	0	0	0	0	0	0	0	0	0	0	0	0	0	0	0	0	0	0	0	0	0	0	0	0	0	0	0	0	0	0	0	0	0	0	7.791129	3.906567	3.06673	0	0	0	0	0	0	0
ProteinGroup_112675	Firmicutes	K00847	Lactobacillus	18.63832	17.07487	17.68935	18.65909	50.37056	30.4204	12.72561	2.963607	28.922	22.35224	0	0	0	0	0	0	0	0	0	0	0	0	0	0	0	0	0	0	0	0	0	0	0	0	0	0	0	0	0	0	0	0	0	0	0	0
ProteinGroup_112684	Firmicutes		Ruminococcus	0	0	0	0	0	0	0	0	0	0	0	17.11936	27.02763	42.53667	15.00094	16.07773	0	0	0	5.043413	0	0	0	0	0	0	0	0	0	0	0	0	0	0	0	0	0	0	0	0	0	0	0	0	0	0
ProteinGroup_112734	Fusobacteria	K03522	Fusobacterium	0	0	0	0	0	0	0	0	3.213555	0	0	0	0	0	0	0	0	0	0	0	0	0	0	0	0	0	0	0	0	0	0	0	0	0	0	0	0	0	0	0	0	0	0	0	0	0
ProteinGroup_112748	Proteobacteria	K02793,K02794	Shigella	0	0	0	0	0	0	0	0	0	0	0	0	0	0	0	0	0	0	0	0	17.66107	0	46.19902	62.66477	27.69766	23.65672	0	3.059183	12.43848	14.84702	0	0	0	0	0	0	0	0	0	0	0	0	0	0	0	0
ProteinGroup_11284	Firmicutes	K00703	Anaerostipes	0	6.829948	6.879193	7.856459	6.167823	4.345771	0	0	10.71185	4.064044	0	0	0	0	0	0	0	0	0	0	0	0	0	0	0	0	0	0	0	0	0	0	0	0	0	0	0	0	0	0	0	0	0	0	0	0
ProteinGroup_112876	Firmicutes	K01273	Oscillibacter	0	0	0	0	0	0	0	0	0	0	0	0	0	0	0	0	0	0	0	0	0	0	0	0	0	0	0	0	0	0	0	0	0	0	0	0	0	0	0	0	0	0	0	0	0	4.892257
ProteinGroup_112886	Firmicutes		Clostridium	0	0	0	0	0	0	0	0	0	0	0	11.07724	0	0	0	0	0	2.903701	0	0	0	0	0	0	0	0	0	0	0	0	0	0	0	0	0	0	0	0	0	0	0	0	0	0	0	0
ProteinGroup_112941	Bacteroidetes	K00845	Bacteroides	0	0	0	0	0	0	0	0	0	0	16.86478	19.13341	11.58327	8.903024	6.000376	0	0	0	0	0	0	0	0	0	0	0	0	0	0	0	0	0	0	0	0	0	0	0	4.088974	8.756623	0	0	0	0	0	0
ProteinGroup_11295	Firmicutes		Veillonella	0	3.414974	0	0	0	0	0	0	0	0	0	0	0	0	0	0	0	0	0	0	0	0	0	0	0	0	0	0	0	0	0	0	0	0	0	0	0	0	0	0	0	0	0	0	0	0
ProteinGroup_112967	Bacteroidetes	K01880	Parabacteroides	0	0	0	0	0	0	0	0	0	0	0	0	0	0	0	0	0	0	0	0	0	0	0	0	0	0	0	0	0	0	0	0	0	0	1.732062	0	0	0	0	0	0	0	0	0	0	0
ProteinGroup_112968	Firmicutes	K07533	Lactobacillus	3.494684	3.414974	5.896451	8.838516	0	3.259328	9.788932	0	2.14237	0	0	0	0	0	0	0	0	0	0	0	0	0	0	0	0	0	0	0	0	0	0	0	0	0	0	0	0	0	0	0	0	0	0	0	0	0
ProteinGroup_113010	Firmicutes	K00033	Pediococcus	0	0	0	0	0	0	0	1.01132	2.161671	0	0	0	0	0	0	0	0	0	0	0	0	0	0	0	0	0	0	0	0	0	0	0	0	0	0	0	0	0	0	0	0	0	0	0	0	0
ProteinGroup_113062	Firmicutes	K03040	Acidaminococcus	0	0	0	0	0	0	0	0	0	0	0	0	0	0	0	0	0	0	0	0	0	0	0	0	0	0	0	0	0	0	0	0	0	0	2.88677	3.870105	0	0	6.133461	7.783665	0	0	0	0	0	0
ProteinGroup_113096	Bacteroidetes		Bacteroides	0	0	0	0	0	0	0	0	0	0	0	0	0	0	0	0	0	0	0	0	0	0	0	0	0	0	0	0	0	0	0	0	0	0	0	0	0	0	0	0	0	0	0	0	3.843603	4.892257
ProteinGroup_1131	Firmicutes		Ruminococcus	166.58	170.7487	286.9606	318.1866	268.3003	278.1293	325.9714	254.8702	138.1829	169.6738	0	0	0	0	0	0	0	0	0	0	0	0	0	0	0	0	0	0	0	0	0	0	0	0	0	0	0	0	0	0	0	0	0	0	0	0
ProteinGroup_113111	Firmicutes	K03340	Veillonella	0	0	0	0	0	0	0	0	0	0	0	0	0	0	0	0	0	1.035428	0	0	0	0	0	0	0	0	0	0	0	0	0	0	0	0	0	0	0	0	2.044487	0	0	0	0	0	0	0
ProteinGroup_11312	Bacteroidetes	K01681	Bacteroides	0	0	0	0	0	0	0	0	0	0	0	0	0	0	0	0	0	0	0	0	0	0	6.880706	10.94147	0	0	0	0	0	0	0	0	0	0	0	0	0	0	0	0	0	0	0	0	0	0
ProteinGroup_113125	Firmicutes	K02073	Anaerostipes	0	0	0	0	0	0	0	0	0	0	0	0	0	0	0	0	0	0	0	0	0	0	0	0	0	0	0	0	0	0	0	0	0	0	0	0	0	0	0	0	0	0	0	0	13.45261	17.61212
ProteinGroup_113131	Firmicutes	K00009	Pediococcus	0	1.178979	2.177586	0	4.284409	3.329171	1.071491	0	0	0	0	0	0	0	0	0	0	0	0	0	0	0	0	0	0	0	0	0	0	0	0	0	0	0	0	0	0	0	0	0	0	0	0	0	0	0
ProteinGroup_11316	Bacteroidetes		Bacteroides	0	0	0	0	0	0	0	0	1.338981	0	0	0	0	0	0	0	0	0	0	0	0	0	0	0	0	0	0	0	0	0	0	0	0	0	0	0	0	0	0	0	0	0	2.11205	2.836374	0	0
ProteinGroup_113201	Bacteroidetes	K07304	Maribacter	0	0	0	0	0	0	0	0	0	0	0	0	0	0	0	0	0	0	0	0	0	0	0	0	0	0	0	0	0	0	0	0	0	0	0	0	25.32117	14.64963	9.200191	0	0	0	0	0	0	0
ProteinGroup_113226	Firmicutes	K00611	Anaerostipes	0	0	0	0	0	0	0	0	0	0	0	0	0	0	5.000313	4.019432	0	0	0	0	0	0	0	0	0	0	0	0	0	0	0	0	0	0	0	0	0	0	0	0	0	0	0	0	0	0
ProteinGroup_113231	Firmicutes	K00926	[Eubacterium] rectale	0	0	0	0	0	0	0	0	0	0	0	0	0	0	0	0	0	0	0	0	0	0	1.572733	0	0	0	0	0	0	0	0	0	0	0	0	0	0	0	0	0	0	0	0	0	0	0
ProteinGroup_11324	Firmicutes		Veillonella	0	0	0	0	0	0	0	0	0	0	0	0	0	0	0	0	0	0	0	0	0	0	0	0	0	0	0	0	0	0	10.54994	9.581998	0	0	0	0	3.895565	0	6.133461	11.6755	0	0	0	0	0	0
ProteinGroup_113264	Firmicutes	K00845	Streptococcus	0	0	0	0	0	0	0	0	0	0	0	0	0	0	0	0	0	0	0	0	0	0	0	0	0	0	0	0	0	0	0	0	0	0	0	0	0	0	0	0	0	0	0	0	0	0
ProteinGroup_113280	Firmicutes	K03040	Roseburia	0	0	0	0	0	0	0	0	0	0	0	0	0	0	0	0	0	0	0	0	0	0	0	0	0	0	0	0	0	0	0	0	0	0	0	0	0	0	0	0	0	0	0	0	0	0
ProteinGroup_113284	Firmicutes	K00847	[Eubacterium] rectale	0	0	0	0	0	0	0	0	0	0	0	0	0	0	0	0	0	0	0	0	0	14.25222	40.30128	51.72331	0	3.085659	0	0	0	0	0	0	0	0	0	0	0	0	0	0	0	0	0	0	0	0
ProteinGroup_113295	Firmicutes		Lactobacillus	0	3.414974	0	0	7.195794	9.777984	3.915573	2.963607	0	3.048033	0	0	0	0	0	0	0	0	0	0	0	0	0	0	0	0	0	0	0	0	0	0	0	0	0	0	0	0	0	0	0	0	0	0	0	0
ProteinGroup_113307	Firmicutes		Lachnoclostridium	0	0	0	0	0	0	0	0	0	0	0	0	0	0	0	0	0	0	0	0	0	0	0	0	0	0	0	0	0	0	0	0	0	0	0	0	0	0	0	0	0	0	0	0	0	0
ProteinGroup_113332	Bacteroidetes	K01923	Bacteroides	0	0	0	0	0	0	0	0	0	0	8.928415	10.57372	1.447908	5.935349	22.76078	29.18601	3.864017	5.807402	11.09869	9.683352	0	0	0	0	0	0	0	0	0	0	0	10.5402	0	0	0	11.61032	0	0	39.8675	24.81043	0	0	0	0	0	0
ProteinGroup_113356	Firmicutes	K06023	Lactobacillus	0	4.553299	0	4.910287	18.50347	16.29664	0	0	4.28474	10.16011	0	0	0	0	0	0	0	0	0	0	0	0	0	0	0	0	0	0	0	0	0	0	0	0	0	0	0	0	0	0	0	0	0	0	0	0
ProteinGroup_113369	Firmicutes		Enterococcus	0	0	0	0	0	0	0	0	0	0	0	0	0	0	0	0	0	0	0	0	0	2.926796	0	0	0	0	0	3.059183	0	0	0	0	0	0	0	0	0	0	0	0	0	0	0	0	0	0
ProteinGroup_113374	Lokiarchaeota		Lokiarchaeum	0	0	0	0	0	0	0	0	0	0	0	0	0	0	0	0	0	0	0	0	0	0	0	0	0	0	0	0	0	0	0	0	0	0	0	0	3.895565	0	0	0	0	0	0	0	0	0
ProteinGroup_113378	Firmicutes		Lactobacillus	0	0	1.965484	0	0	0	0	0	0	0	0	0	0	0	0	0	0	0	0	0	0	0	0	0	0	0	0	0	0	0	0	0	0	0	0	0	0	0	0	0	0	0	0	0	0	0
ProteinGroup_1134	Proteobacteria	K01952	Photorhabdus	0	0	0	0	0	0	0	0	0	0	0	0	0	0	0	0	0	0	0	0	0	0	0	0	0	0	0	0	0	0	0	1.9164	0	0	0	0	24.34728	12.69634	14.31141	7.783665	0	0	0	0	0	0
ProteinGroup_11342	Bacteroidetes	K00951	Bacteroides	0	0	0	0	0	0	0	0	0	0	0	0	0	0	0	0	0	0	0	0	0	0	0.9996183	0	0	0	0	0	0	0	0	0	0	0	0	0	0	0	0	0	0	0	0	0	0	0
ProteinGroup_113423	Bacteroidetes		Bacteroides	0	0	0	0	0	0	0	0	0	0	0	0	0	0	0	0	0	0	0	0	7.726716	7.80479	0	3.730046	3.077518	0	0	0	0	3.959205	0	0	0	0	0	0	0	0	0	0	0	0	5.08212	3.927286	0	0
ProteinGroup_113463	Firmicutes	K01190	Pediococcus	5.824474	6.829948	6.879193	15.71292	0	0	0	0	0	0	0	0	0	0	0	0	0	0	0	0	0	0	0	0	0	0	0	0	0	0	0	0	0	0	0	0	0	0	0	0	0	0	0	0	0	0
ProteinGroup_11347	Actinobacteria	K16147	Bifidobacterium	2.32979	4.553299	0	0	0	0	0	0	0	0	0	0	0	0	0	0	0	0	0	0	0	0	0	0	0	0	0	0	0	0	0	0	0	0	0	0	0	0	0	0	0	0	0	0	0	0
ProteinGroup_11348	Proteobacteria	K19611	Escherichia	0	0	0	0	0	0	0	0	0	0	0	0	0	0	0	0	0	0	0	0	0	0	0	0	0	0	0	0	0	0	0	0	0	0	0	0	2.921674	0	0	0	0	0	0	0	0	0
ProteinGroup_113489	Firmicutes		Blautia	0	0	0	0	0	0	0	0	0	0	0	0	0	0	0	0	0	0	0	0	0	4.877994	0	0	0	0	0	0	0	0	0	0	0	0	0	0	0	0	0	0	0	0	0	0	0	0
ProteinGroup_113525	Bacteroidetes	K00845	Bacteroides	0	0	0	0	0	0	0	0	3.213555	5.080055	10.91251	15.10532	0	0	15.00094	18.08744	0	0	0	0	0	0	22.60803	29.84037	11.28423	12.34264	0	3.059183	0	0	0	0	0	0	0	0	0	0	0	0	0	0	13.48318	16.69097	0	0
ProteinGroup_11355	Bacteroidetes		Bacteroides	0	0	0	0	0	0	0	0	0	0	0	0	0	0	0	0	0	0	0	0	17.66107	16.58518	0	0	0	6.171318	0	0	0	0	0	0	0	0	0	0	0	0	0	0	0	0	0	0	0	0
ProteinGroup_113596	Bacteroidetes		Alistipes	0	0	0	0	0	0	0	0	0	0	0	0	0	0	0	0	0	0	0	0	0	0	0	0	0	0	0	0	0	0	0	5.749199	0	0	0	0	0	0	0	0	0	0	0	0	0	0
ProteinGroup_113603	Bacteroidetes	K00145	Bacteroides	0	0	0	0	0	0	0	0	0	0	0	0	0	1.099139	0	0	0	0	1.142512	0	0	0	0	0	0	0	0	0	0	0	0	0	0	0	0	0	0	0	9.200191	0	0	0	2.973213	11.78186	3.706331	8.153761
ProteinGroup_113607	Bacteroidetes	K00145	Bacteroides	0	0	0	0	0	0	0	0	0	0	0	0	0	0	0	0	0	0	0	0	0	0	6.880706	6.962753	0	0	0	0	0	1.979603	0	0	0	0	0	0	0	0	0	0	0	0	8.712206	0	0	0
ProteinGroup_113616	Actinobacteria		Coriobacterium	0	0	0	0	0	0	0	0	0	0	0	0	0	0	0	0	0	0	0	0	0	0	0	0	0	0	0	0	0	0	0	0	0	0	0	0	0	0	0	0	0	0	0	0	5.765404	4.892257
ProteinGroup_11362	Bacteroidetes	K00962	Bacteroides	0	0	0	0	41.84775	40.23718	16.56589	16.5962	28.40969	34.76054	0	10.07021	0	0	9.000564	8.122602	0	0	2.937888	0	60.70991	112.1939	48.16494	49.73395	7.180876	13.37119	0	0	47.68085	49.49007	0	0	2.215071	0	0	0	0	0	0	0	0	0	54.96107	48.67822	7.495025	24.46128
ProteinGroup_11364	Firmicutes	K00951	Enterococcus	0	0	0	0	4.111882	0	0	1.481804	0	0	0	0	0	0	0	0	0	0	0	0	0	0	0	0	0	0	0	0	0	0	0	0	0	0	0	0	0	0	0	0	0	0	0	0	0	0
ProteinGroup_113644	Actinobacteria	K03695	Coriobacterium	0	0	0	0	0	0	0	0	0	0	0	0	0	0	0	0	0	0	0	0	0	0	0	0	0	0	0	0	0	0	0	0	0	0	0	0	0	0	0	0	0	0	0	0	20.95814	17.46054
ProteinGroup_113673	Bacteroidetes		Odoribacter	0	0	1.965484	0	0	0	0	0	0	0	0	0	0	0	0	0	0	0	0	0	0	0	0	0	0	0	0	0	0	0	0	0	0	0	0	0	0	0	0	0	0	0	0	0	0	0
ProteinGroup_113754	Bacteroidetes		Bacteroides	0	0	0	0	0	0	0	0	0	0	18.84888	27.18958	9.652723	9.892249	15.00094	10.04858	17.38808	11.6148	23.5031	16.13892	0	0	0	0	0	0	0	0	0	0	0	0	0	0	0	0	0	0	0	0	0	0	0	0	0	0
ProteinGroup_113776	Firmicutes	K01624	Megasphaera	0	0	0	0	2.21409	0	0	0	0	0	0	0	0	0	0	0	0	0	0	0	0	0	0	0	0	0	0	0	0	0	0	0	0	0	0	0	0	0	0	0	0	0	0	0	0	0
ProteinGroup_11387	Firmicutes	K00527	[Eubacterium] rectale	0	0	0	0	0	0	0	0	0	0	0	0	0	0	0	0	0	0	0	0	0	0	0	0	0	0	0	0	0	0	0	0	0	0	0	0	0	1.953284	0	0	0	0	0	0	0	0
ProteinGroup_113872	Firmicutes	K01644	Veillonella	0	0	0	0	0	0	0	0	0	5.080055	0	0	0	0	0	0	0	0	0	0	0	0	0	0	0	0	0	0	0	0	0	0	0	0	0	0	0	0	0	0	0	0	0	0	0	0
ProteinGroup_113887	Bacteroidetes	K05516	Bacteroides	0	0	0	0	0	0	0	0	0	0	0	0	0	6.924574	0	0	0	0	0	0	0	0	4.91479	8.952111	0	0	0	0	0	0	0	0	0	0	0	0	0	0	0	0	0	0	0	0	0	0
ProteinGroup_113889	Proteobacteria	K00845	Escherichia	0	0	0	0	0	0	0	0	0	0	0	0	0	0	0	0	0	0	0	0	0	0	29.48874	17.90422	0	0	0	0	0	0	0	0	0	0	0	0	0	0	0	0	0	0	0	0	0	0
ProteinGroup_113896	Firmicutes	K02371	Streptococcus	0	0	0	0	0	0	0	0	0	0	0	0	0	0	0	0	0	0	0	0	0	0	0	0	0	0	0	0	0	0	0	0	0	0	0	0	0	0	0	0	0	0	0	0	3.843603	0
ProteinGroup_113934	Bacteroidetes	K01425	Bacteroides	0	0	0	0	0	0	0	0	0	0	6.944322	0	0	0	0	0	0	0	5.875775	0	0	0	108.1254	90.51579	10.25839	10.28553	0	0	0	0	0	0	0	0	0	0	0	0	0	0	0	0	0	0	2.882702	4.892257
ProteinGroup_113960	Firmicutes	K00604	butyrate-producing bacterium SS3/4	0	0	0	0	0	0	0	0	0	0	0	0	0	0	0	0	0	0	0	0	4.415266	0	11.7955	11.93615	0	0	0	0	0	0	0	0	0	0	0	0	0	0	0	0	0	0	0	0	0	0
ProteinGroup_11397	Firmicutes	K12257	Blautia	0	0	0	0	0	0	0	0	0	0	0	0	6.756906	7.913799	0	0	4.830021	7.743202	0	0	0	0	0	0	0	0	0	0	0	0	0	0	0	0	0	0	0	0	0	0	0	0	0	0	0	0
ProteinGroup_113984	Firmicutes	K01625	butyrate-producing bacterium SS3/4	0	0	0	0	2.055941	0	0	0	0	0	102.1807	113.7934	45.3678	37.59055	148.0093	121.5878	2.898013	3.871601	11.75155	10.08683	91.17985	111.8521	3.880097	5.013182	0	0	5.143622	0	11.07802	12.50275	0	0	0	0	0	0	0	0	0	0	0	0	0	0	3.843603	5.032036
ProteinGroup_113986	Bacteroidetes	K13043	Bacteroides	0	0	0	0	0	0	0	0	0	0	3.968184	5.818346	7.722179	0	0	0	0	0	0	0	0	0	0	0	0	0	0	0	0	0	0	0	0	0	0	0	0	2.929926	11.24468	7.783665	0	0	0	0	0	0
ProteinGroup_1140	Firmicutes		Blautia	5.824474	4.553299	1.965484	0	0	0	0	0	0	0	0	9.063193	0	0	0	0	0	0	0	0	17.66107	26.34117	0	23.8723	0	0	0	0	9.328861	8.908212	0	0	0	0	0	0	0	0	0	0	0	0	0	0	0	0
ProteinGroup_114003	Actinobacteria		Bifidobacterium	2.32979	2.276649	5.896451	7.856459	5.139853	0	0	4.939345	3.213555	3.048033	0	0	0	0	0	0	0	0	0	0	0	0	0	0	0	0	0	0	0	0	0	0	0	0	0	0	0	0	0	0	0	0	0	0	0	0
ProteinGroup_114014	Firmicutes	K00018	Lachnoclostridium	0	0	0	0	0	0	0	0	0	0	0	0	5.791634	3.9569	0	0	4.830021	6.775302	1.958592	0	0	0	0	0	0	0	0	0	0	0	0	0	0	0	0	0	0	0	0	0	0	0	0	0	0	0
ProteinGroup_114026	Cyanobacteria	K00988	Arthrospira	0	0	0	0	0	0	0	0	0	0	0	0	0	0	0	0	0	0	0	0	0	0	0	0	0	0	0	0	0	0	0	0	0	0	0	0	21.42561	22.46276	0	2.918874	0	0	0	0	0	0
ProteinGroup_114058	Firmicutes	K00948	Lactobacillus	0	0	2.129274	0	0	0	0	1.086656	0	0	0	0	0	0	0	0	0	0	0	0	0	0	0	0	0	0	0	0	0	0	0	0	0	0	0	0	0	0	0	0	0	0	0	0	0	0
ProteinGroup_11406	Firmicutes	K06147	Clostridioides	0	0	0	0	0	0	0	0	0	0	0	0	0	0	0	0	0	0	0	0	0	0	5.897748	4.973395	0	0	0	0	0	0	0	0	0	0	0	0	0	0	0	0	0	0	0	0	0	0
ProteinGroup_114060	Firmicutes		Enterococcus	0	0	0	0	0	0	0	0	0	0	0	0	0	0	0	0	0	0	0	0	0	0	2.948874	5.968074	0	0	0	0	0	0	0	0	0	0	0	0	0	0	0	0	0	0	0	0	0	0
ProteinGroup_114087	Firmicutes	K01591	Blautia	0	0	0	0	0	0	0	0	0	0	26.78524	19.87542	19.5282	29.85754	51.05583	47.22832	3.634202	3.40227	3.182712	4.931337	52.40224	64.69229	17.69324	14.29851	0	0	4.000595	0	0	0	0	0	0	0	0	0	0	0	0	0	0	0	0	0	0	0
ProteinGroup_114098	Firmicutes	K01809	Oenococcus	0	0	4.913709	8.838516	6.167823	5.432214	0	4.939345	0	5.080055	0	0	0	0	0	0	0	0	0	0	0	0	0	0	0	0	0	0	0	0	0	0	0	0	0	0	0	0	0	0	0	0	0	0	0	0
ProteinGroup_114112	Actinobacteria	K00845	Olsenella	0	0	0	0	0	0	0	0	0	2.032022	0	0	0	0	0	0	0	0	0	0	0	0	0	0	0	0	0	0	0	0	0	0	0	0	0	0	0	0	0	0	0	0	0	0	0	0
ProteinGroup_114115	Proteobacteria	K03644	Klebsiella	0	0	0	0	0	0	0	0	0	0	0	0	0	0	0	0	0	0	0	0	0	0	5.897748	2.984037	0	0	0	0	0	0	0	0	0	0	0	0	0	0	0	0	0	0	0	0	0	0
ProteinGroup_114141	Firmicutes	K00197	Blautia	0	0	0	0	0	0	0	0	0	0	0	0	0	0	0	0	0	0	0	0	0	0	0	0	9.232555	10.28553	7.001041	3.059183	0	0	0	0	0	0	0	0	0	0	0	0	0	0	0	0	0	0
ProteinGroup_11416	Actinobacteria	K00705	Bifidobacterium	46.59579	53.50126	46.18886	48.12081	48.31462	43.45771	0	20.74525	17.13896	19.30421	0	1.161948	0	0	0	0	0	0	0	0	0	0	0	0	0	0	0	0	0	0	0	0	0	0	0	0	0	0	0	0	0	0	0	0	0	0
ProteinGroup_114179	Actinobacteria	K01921	Coriobacterium	0	0	0	0	0	0	0	0	0	0	0	0	0	0	0	0	0	0	0	0	0	0	0	0	0	0	0	0	0	0	0	0	0	0	0	0	0	0	0	0	0	0	0	0	0	5.870708
ProteinGroup_1142	Firmicutes		Streptococcus	0	0	0	0	0	0	0	0	0	0	0	0	0	0	0	0	0	0	0	0	0	0	0	0	0	0	0	0	0	0	0	0	0	0	0	0	0	0	0	0	0	0	0	0	11.01833	8.53398
ProteinGroup_114204	Firmicutes		Lactobacillus	12.81384	0	3.930967	8.838516	30.83912	23.90174	0	9.87869	13.92541	11.17612	0	0	0	0	0	0	0	0	0	0	0	0	0	0	0	0	0	0	0	0	0	0	0	0	0	0	0	0	0	0	0	0	0	0	0	0
ProteinGroup_114319	Firmicutes	K01624	Megasphaera	0	0	11.7929	8.838516	14.23344	10.86443	0	7.902952	19.28133	13.20814	0	0	0	0	0	0	0	0	0	0	0	0	0	0	0	0	0	0	0	0	0	0	0	0	0	0	0	0	0	0	0	0	0	0	0	0
ProteinGroup_114350	Firmicutes	K00948	Acidaminococcus	0	0	0	0	0	0	0	0	0	0	0	0	0	0	0	0	0	0	0	0	0	0	0	0	0	0	0	0	0	0	0	0	0	0	0	0	0	0	6.133461	0	0	0	0	0	0	0
ProteinGroup_114363	Firmicutes	K00016	Anaerostipes	3.494684	2.276649	0	0	3.083912	2.172885	0	0	4.28474	5.080055	0	0	0	0	0	0	0	0	0	0	0	0	0	0	0	0	0	0	0	0	0	0	0	0	0	0	0	0	0	0	0	0	0	0	0	0
ProteinGroup_114376	Firmicutes		Lactobacillus	0	5.691623	0	8.838516	13.36362	21.72885	2.93668	3.951476	12.85422	8.128087	0	0	0	0	0	0	0	0	0	0	0	0	0	0	0	0	0	0	0	0	0	0	0	0	0	0	0	0	0	0	0	0	0	0	0	0
ProteinGroup_114388	Actinobacteria	K00845	Coriobacteriaceae bacterium 68-1-3	0	0	0	0	0	0	0	0	0	0	0	0	0	0	0	0	0	0	0	0	0	0	0	0	0	0	0	0	0	0	0	0	0	0	0	0	0	0	0	0	0	0	0	0	49.96683	42.07341
ProteinGroup_114475	Unclassified Archaea	K11996	archaeon GW2011_AR20	0	0	0	0	0	0	0	0	0	0	0	0	0	0	0	0	0	0	0	0	0	0	0	0	0	0	0	0	0	0	0	0	0	0	0	0	4.869456	0	0	0	0	0	0	0	0	0
ProteinGroup_11448	Firmicutes	K00656	Clostridioides	0	0	0	0	0	0	0	0	0	0	0	0	0	0	0	0	0	0	0	0	0	1.06429	0	0	0	0	0	0	0	0	0	0	0	0	0	0	0	0	0	0	0	0	0	0	0	0
ProteinGroup_114495	Firmicutes	K04072	Enterococcus	0	0	0	0	0	0	0	0	0	0	0	0	0	0	0	0	0	2.903701	0	0	0	0	0	0	0	0	0	0	0	0	0	0	0	0	0	0	0	0	0	0	0	0	0	0	0	0
ProteinGroup_11450	Lokiarchaeota		Lokiarchaeum	6.989369	0	18.67209	23.56938	3.083912	9.777984	0	0	4.28474	4.064044	0	0	0	0	0	0	0	0	0	0	0	0	0	0	0	0	0	0	0	0	0	0	0	0	0	0	0	0	0	0	0	0	0	0	0	0
ProteinGroup_114572	Firmicutes	K00240	Veillonella	30.28726	45.53299	3.930967	5.892344	47.28665	35.85261	30.34569	30.62394	20.35252	26.41628	0	0	0	0	0	0	0	0	0	0	0	0	0	0	0	0	0	0	0	0	0	0	0	0	0	6.772684	4.869456	5.859851	31.68955	32.10762	0	0	0	0	0	0
ProteinGroup_114591	Bacteroidetes		Parabacteroides	0	0	0	0	0	0	0	0	0	0	0	0	0	0	0	0	0	0	0	0	0	0	0	0	0	0	0	0	0	0	54.66789	44.07719	0	0	0	6.772684	0	0	0	0	0	0	0	0	0	0
ProteinGroup_114648	Proteobacteria	K01953	Lacimicrobium	0	0	0	0	0	0	0	0	0	0	0	0	0	0	0	0	0	0	0	0	0	0	0	0	0	0	0	0	0	0	0	0	0	0	0	0	0	10.74306	0	0	0	0	0	0	0	0
ProteinGroup_114673	Bacteroidetes	K01815	Bacteroides	0	5.691623	0	0	0	0	0	0	0	0	23.80911	21.14745	0	2.967675	9.000564	8.038863	4.830021	7.743202	10.77225	7.060778	0	0	0	0	0	0	0	0	0	0	5.994286	7.665599	0	0	30.79222	15.48042	0	0	37.82301	24.32395	0	0	4.840114	5.89093	0	0
ProteinGroup_114722	Firmicutes	K06881	Blautia	0	0	0	0	0	0	0	0	0	0	0	0	1.930545	0	0	0	1.932009	2.903701	0	0	0	0	0	0	0	0	0	0	0	0	0	0	0	0	0	0	0	0	0	0	0	0	0	0	0	0
ProteinGroup_114724	Actinobacteria	K00016	Bifidobacterium	24.46279	19.35152	27.51677	21.51986	31.39983	32.59328	17.62008	15.8059	18.21015	29.46432	4.039045	9.818459	0	0	7.600476	7.420489	14.59356	12.38912	5.141303	0	0	0	0	0	0	0	0	0	0	0	0	0	0	0	0	0	0	0	0	0	0	0	0	0	0	0
ProteinGroup_114754	Firmicutes	K03040	Lachnoclostridium	0	0	0	0	0	2.172885	0	0	0	0	0	0	0	0	0	0	0	0	0	0	0	0	0	0	0	0	0	0	0	0	0	0	0	0	0	0	0	0	0	0	0	0	0	0	0	6.97962
ProteinGroup_114766	Firmicutes	K01625	butyrate-producing bacterium SS3/4	0	0	0	0	0	0	0	0	0	0	0	0	0	0	0	0	0	0	0	0	124.0644	105.7064	20.69385	36.76333	19.49095	18.51395	3.857717	0	8.61624	17.19129	0	0	0	0	0	0	0	0	0	0	0	0	0	0	9.609006	12.58009
ProteinGroup_114782	Bacteroidetes		Bacteroides	0	0	0	0	0	0	0	0	0	0	0	0	0	0	0	0	0	0	0	0	0	0	0	0	0	0	0	0	0	0	15.34537	19.164	0	0	11.54708	7.74021	0	0	0	0	0	0	0	0	0	0
ProteinGroup_114822	Firmicutes	K00609	Streptococcus	41.93621	56.91623	78.61934	83.47487	69.902	71.70522	45.02909	39.51476	49.27452	40.64044	0	0	0	0	0	0	0	0	0	0	0	0	0	0	0	0	0	0	0	0	0	0	0	0	0	0	0	0	0	0	0	0	0	0	0	0
ProteinGroup_114834	Bacteroidetes	K00850	Bacteroides	0	0	0	0	0	0	0	0	0	0	0	0	0	0	0	0	0	0	0	0	0	0	0	0	0	0	0	0	0	0	0	0	0	0	0	0	0	0	0	14.91669	0	6.751319	11.61627	16.99307	0	7.827611
ProteinGroup_114857	Firmicutes	K03040	Roseburia	0	0	0	0	0	0	0	0	0	0	0	0	0	0	0	0	0	0	0	0	0	0	0	0	0	0	0	0	0	0	0	0	0	0	0	0	0	0	0	0	0	0	0	0	0	3.000584
ProteinGroup_114891	Actinobacteria	K00926	Coriobacterium	0	0	0	0	0	0	0	0	0	0	0	0	0	0	0	0	0	0	0	0	0	0	0	0	0	0	0	0	0	0	0	4.790999	9.201066	0	0	0	0	0	0	0	0	0	0	0	15.37441	9.784514
ProteinGroup_11490	Firmicutes	K06147	Clostridioides	0	0	0	0	0	0	0	0	0	0	0	0	0	0	5.500345	9.043721	0	0	0	0	0	0	0	0	0	0	0	0	0	0	0	0	0	0	0	0	0	0	0	0	0	0	0	0	0	0
ProteinGroup_114918	Chlorobi	K01491	Chlorobaculum	0	0	0	0	0	0	0	0	0	0	0	0	0	0	0	0	0	0	0	0	0	0	0	0	0	0	0	0	0	0	0	0	0	0	0	0	3.895565	0	0	0	0	0	0	0	0	0
ProteinGroup_114928	Firmicutes	K00850	Pediococcus	147.8879	99.75319	234.4799	223.6535	245.0242	281.9957	189.9053	190.3477	144.9639	196.1646	0	0	0	0	0	0	0	0	0	0	0	0	0	0	0	0	0	0	0	0	0	0	0	0	0	0	0	0	0	0	0	0	0	0	0	0
ProteinGroup_114932	Actinobacteria	K00024	Bifidobacterium	0	0	0	2.049511	0	0	0	0	0	0	0	0	0	0	0	0	0	0	0	0	0	0	0	0	0	0	0	0	0	0	0	0	0	0	0	0	0	0	0	0	0	0	0	0	0	0
ProteinGroup_114956	Actinobacteria	K00609	Bifidobacterium	0	0	0	0	6.167823	4.345771	3.915573	0	0	0	0	0	0	0	0	0	0	0	0	0	0	0	0	0	0	0	0	0	0	0	0	0	0	0	0	0	0	0	0	0	0	0	0	0	0	0
ProteinGroup_11497	Firmicutes	K00951	Lactobacillus	0	0	0	0	0	0	0	0	0	0	0	0	0	0	0	0	0	0	0	0	0	0	0	1.492018	0	0	0	0	0	4.949007	0	0	0	0	0	0	0	0	0	0	0	0	0	0	0	0
ProteinGroup_114975	Firmicutes	K02115	Melissococcus	9.430101	6.829948	5.896451	5.892344	14.94511	20.38678	15.66229	0	8.569481	13.063	0	0	0	0	0	0	0	0	0	0	0	0	0	0	0	0	0	0	0	0	0	0	0	0	0	0	0	0	0	0	0	0	0	0	0	0
ProteinGroup_114979	Actinobacteria	K01624	Coriobacterium	0	0	0	0	0	0	0	0	0	0	0	0	0	0	0	0	0	0	0	0	0	0	0	0	0	0	0	0	0	0	0	5.749199	0	3.071346	2.88677	0	3.895565	9.766419	3.06673	5.837749	0	0	10.64825	11.78186	98.83408	85.75838
ProteinGroup_114987	Actinobacteria	K00615	Bifidobacterium	0	0	0	0	0	0	0	0	10.71185	0	0	0	0	0	0	0	0	0	0	0	0	0	0	0	0	0	0	0	0	0	0	0	0	0	0	0	0	0	0	0	0	0	0	0	0	0
ProteinGroup_114990	Actinobacteria	K01591	Bifidobacterium	0	0	0	0	0	0	0	0	0	0	5.952276	0	0	0	0	0	0	5.807402	0	0	0	0	0	0	0	0	0	0	0	0	0	0	0	0	0	0	0	0	0	0	0	0	0	0	0	0
ProteinGroup_115024	Actinobacteria	K00024	Bifidobacterium	0	0	0	0	1.49523	0	0	0	0	0	14.80983	16.3641	0	6.924574	11.40071	16.6961	30.80864	26.32689	1.713768	0	0	0	0	0	0	0	0	0	0	0	0	0	0	0	0	0	0	0	0	0	0	0	0	0	0	0
ProteinGroup_115032	Bacteroidetes		Bacteroides	0	0	0	0	0	0	0	0	0	0	53.57049	41.28788	6.756906	11.8707	12.00075	12.0583	29.94613	24.19751	22.52381	24.20838	0	0	0	0	0	0	0	0	0	0	0	0	0	0	0	0	0	0	0	0	0	0	0	0	0	0
ProteinGroup_11509	Bacteroidetes	K15987	Bacteroides	0	0	0	0	0	0	0	0	0	0	0	0	0	0	0	0	0	0	0	0	0	0	0	0	0	0	0	0	0	0	0	0	0	0	10.58482	8.707737	0	0	0	0	0	0	0	0	0	0
ProteinGroup_11516	Firmicutes	K00656	Erysipelothrix	0	0	0	0	0	0	0	0	0	0	0	0	0	0	0	0	0	0	0	0	0	0	4.91479	6.962753	0	0	7.001041	10.19728	0	4.949007	0	0	0	0	0	0	0	0	0	0	0	0	0	0	0	0
ProteinGroup_11522	Bacteroidetes	K01915	Bacteroides	0	0	0	0	4.934259	0	0	0	0	0	0	0	0	0	0	0	0	0	0	0	0	0	0	0	0	0	0	0	0	0	4.131446	3.177189	0	0	0	0	0	0	0	0	0	0	0	0	0	0
ProteinGroup_11524	Firmicutes	K07407	Turicibacter	0	0	0	0	0	0	0	0	0	0	0	0	0	0	0	0	0	0	0	0	4.415266	4.877994	0	0	0	0	0	0	0	0	0	0	0	0	0	0	0	0	0	0	0	0	0	0	0	0
ProteinGroup_115246	Firmicutes	K01874	Blautia	0	0	0	0	0	0	0	0	0	0	0	0	0	0	0	0	0	0	0	0	0	0	3.145466	0	0	0	0	0	0	0	0	0	0	0	0	0	0	0	0	0	0	0	0	0	0	0
ProteinGroup_115277	Bacteroidetes	K03110	Bacteroides	0	0	0	0	0	0	0	0	0	0	0	0	0	0	0	0	0	0	0	0	0	0	0	0	0	0	0	0	0	0	0	0	6.134044	7.166474	0	0	0	0	0	0	0	0	0	0	0	0
ProteinGroup_115292	Firmicutes		Blautia	0	0	0	0	0	0	0	0	0	0	0	0	0	0	0	0	0	0	0	2.017365	0	0	0	0	0	0	0	0	0	0	0	0	0	0	0	0	0	0	0	0	0	0	0	0	0	0
ProteinGroup_115305	Firmicutes	K03040	[Eubacterium] rectale	0	0	0	0	0	0	0	0	0	0	0	0	0	0	0	0	0	0	0	0	0	0	0	0	0	0	0	0	0	0	0	0	0	0	0	0	40.90343	30.2759	0	0	0	0	0	0	0	0
ProteinGroup_11533	Firmicutes		Streptococcus	0	0	0	0	0	0	0	0	0	0	0	0	0	0	0	0	0	0	0	0	0	0	0	0	0	0	0	0	0	1.001538	0	0	0	0	0	0	0	0	0	0	0	0	0	0	0	0
ProteinGroup_115337	Spirochaetes	K00384	Leptospira	0	0	0	0	0	0	0	0	0	0	0	0	0	0	0	0	0	0	0	0	0	0	0	0	0	0	0	0	0	0	0	0	0	0	0	0	17.53004	11.7197	0	6.810707	0	0	0	0	0	0
ProteinGroup_115342	Firmicutes	K06217	Pediococcus	0	0	0	0	0	7.725815	0	5.268635	0	9.144098	0	0	0	0	0	0	0	0	0	0	0	0	0	0	0	0	0	0	0	0	0	0	0	0	0	0	0	0	0	0	0	0	0	0	0	0
ProteinGroup_11535	Firmicutes	K03046	Blautia	0	0	0	0	0	0	0	0	0	0	0	0	0	0	0	0	0	0	0	0	0	0	0	0	0	0	0	0	0	0	0	0	0	0	0	0	0	0	0	0	0	0	0	0	0	0
ProteinGroup_115393	Firmicutes	K00845	[Eubacterium] rectale	0	0	0	0	0	0	0	0	0	0	0	0	0	0	0	0	0	0	0	0	0	0	0	0	0	0	0	0	0	0	0	0	0	0	0	0	14.60837	10.74306	0	0	0	0	0	0	0	0
ProteinGroup_115403	Firmicutes	K03040	Roseburia	0	0	0	0	0	0	0	0	0	0	0	0	0	0	0	0	0	0	0	0	14.87438	23.04622	62.5989	55.0389	3.077518	3.085659	0	0	0	0	0	0	0	0	0	0	0	0	0	0	0	0	0	0	0	4.044266
ProteinGroup_115409	Firmicutes	K03040	Roseburia	0	0	0	0	0	0	0	0	0	0	67.74715	101.864	48.79907	31.86345	158.9987	146.2696	0	0	7.997583	14.45778	92.19583	187.6831	28.81619	27.51945	0	0	0	0	2.07308	8.908212	0	0	0	0	0	0	0	0	0	0	0	0	0	0	0	0
ProteinGroup_115435	Proteobacteria	K01962	Shigella	0	0	0	0	0	0	0	0	0	0	0	0	0	0	0	0	0	0	0	0	0	0	15.72733	18.8989	0	3.085659	0	0	0	0	0	0	0	0	0	0	0	0	0	0	0	0	0	0	0	0
ProteinGroup_115444	Firmicutes	K02033	Lactobacillus	0	0	0	0	3.083912	0	0	0	0	0	0	0	0	0	0	0	0	0	0	0	0	0	0	0	0	0	0	0	0	0	0	0	0	0	0	0	0	0	0	0	0	0	0	0	0	0
ProteinGroup_115449	Firmicutes	K03040	Blautia	0	0	0	0	0	0	0	0	0	0	16.57677	15.71093	75.61178	49.25299	0	6.697598	87.06114	89.72436	50.76017	34.96766	0	0	0	0	0	0	0	0	0	0	0	0	0	0	0	0	0	0	0	0	0	0	0	0	8.047543	0
ProteinGroup_115461	Firmicutes	K02357	Clostridioides	0	0	0	0	0	0	0	0	0	0	0	0	0	0	0	0	0	0	0	0	0	0	0	0	0	0	0	0	0	0	0	0	0	0	0	0	0	0	0	0	0	0	0	0	2.882702	5.870708
ProteinGroup_115504	Bacteroidetes		Bacteroides	0	0	0	0	0	0	0	0	0	0	0	0	0	0	0	0	0	0	0	0	0	0	0	1.989358	0	0	0	0	0	0	0	0	0	0	0	0	0	0	0	0	0	0	0	0	0	0
ProteinGroup_115510	Bacteroidetes		Flavobacterium	0	0	0	0	0	0	0	0	0	0	0	0	0	0	0	0	0	0	0	0	0	0	7.863664	6.962753	0	0	0	0	0	0	0	0	0	0	0	0	0	0	0	0	0	0	0	0	0	0
ProteinGroup_115528	Firmicutes	K00016	Pediococcus	87.36711	71.71445	140.5321	125.7033	135.6921	115.1629	78.28668	134.3502	82.0739	103.6331	0	0	0	0	0	0	0	0	0	0	0	0	0	0	0	0	0	0	0	0	0	0	0	0	0	0	0	0	0	0	0	0	0	0	0	0
ProteinGroup_11555	Bacteroidetes	K01278	Parabacteroides	0	0	0	0	0	0	2.93668	0	0	0	0	0	0	0	0	0	0	0	0	0	0	0	0	0	0	0	0	0	0	0	0	3.832799	0	0	2.88677	0	18.50393	9.766419	0	4.864791	0	0	0	0	0	0
ProteinGroup_115553	Bacteroidetes		Bacteroides	0	0	0	0	0	0	0	0	0	0	0	0	0	0	0	0	0	0	0	0	0	0	0	0	0	0	0	0	0	0	0	2.8746	0	0	0	0	0	0	0	0	0	4.922837	0	1.963643	3.843603	0
ProteinGroup_115567	Firmicutes	K01239	Lactobacillus	9.319158	13.6599	22.60306	14.73086	30.83912	11.95087	14.6834	10.86656	6.427111	9.144098	0	0	0	0	0	0	0	0	0	0	0	0	0	0	0	0	0	0	0	0	0	0	0	0	0	0	0	0	0	0	0	0	0	0	0	0
ProteinGroup_115577	Firmicutes	K06217	Lactobacillus	0	5.691623	0	0	14.39159	15.08948	0	0	0	0	0	0	0	0	0	0	0	0	0	0	0	0	0	0	0	0	0	0	0	0	0	0	0	0	0	0	0	0	0	0	0	0	0	0	0	0
ProteinGroup_11558	Firmicutes	K01873	Pediococcus	23.2979	19.35152	27.97924	19.15012	52.4265	45.34088	21.53565	21.73312	32.08898	26.41628	0	0	0	0	0	0	0	0	0	0	0	0	0	0	0	0	0	0	0	0	0	0	0	0	0	0	0	0	0	0	0	0	0	0	0	0
ProteinGroup_115598	Firmicutes	K00850	Pediococcus	0	0	2.225018	2.150515	0	0	0	1.133462	0	0	0	0	0	0	0	0	0	0	0	0	0	0	0	0	0	0	0	0	0	0	0	0	0	0	0	0	0	0	0	0	0	0	0	0	0	0
ProteinGroup_115622	Firmicutes	K06881	Roseburia	0	0	0	0	0	0	0	0	0	0	0	0	0	0	0	2.009716	0	0	0	0	0	0	0	0	0	0	0	0	0	0	0	0	0	0	0	0	0	0	0	0	0	0	0	0	0	0
ProteinGroup_115650	Firmicutes	K02357	Anaerostipes	0	0	0	0	0	0	0	0	0	0	0	0	0	0	0	1.763392	0	0	9.447772	1.645745	0	0	0	0	0	0	0	0	0	0	0	0	0	0	0	0	0	0	0	0	0	0	0	0	8.056782	14.44655
ProteinGroup_115654	Bacteroidetes		Bacteroides	0	0	0	0	0	0	0	0	0	0	0	0	0	0	0	0	0	0	0	0	0	0	0	0	0	0	0	0	0	0	0	0	0	0	0	0	0	0	0	0	36.96058	27.56788	22.26453	16.69097	28.82702	27.39664
ProteinGroup_115669	Firmicutes	K01591	Blautia	0	0	0	0	0	0	0	0	0	0	0	0	0	0	0	0	0	0	0	0	0	0	0	0	0	0	0	0	0	0	0	0	0	0	0	0	0	0	0	0	0	0	0	0	0	0
ProteinGroup_115697	Other	K04043	Candidatus Saccharibacteria oral taxon TM7x	0	0	0	0	0	0	0	0	0	0	0	0	0	0	0	0	0	0	0	0	2.312759	0	22.7334	14.02072	0	0	17.00253	0	0	0	0	0	0	0	0	0	0	0	0	0	0	0	0	0	11.00133	10.04543
ProteinGroup_115747	Firmicutes	K00075	Pediococcus	0	5.691623	0	0	10.27971	7.605099	0	0	3.213555	4.064044	0	0	0	0	0	0	0	0	0	0	0	0	0	0	0	0	0	0	0	0	0	0	0	0	0	0	0	0	0	0	0	0	0	0	0	0
ProteinGroup_11575	Bacteroidetes	K00656	Alistipes	0	0	0	0	0	0	0	0	0	0	0	0	0	0	0	0	0	0	0	0	0	0	0	0	0	0	0	0	0	0	0	0	0	0	0	0	0	0	3.969712	0	0	0	0	0	0	0
ProteinGroup_11576	Firmicutes	K01952	Carnobacterium	21.11372	30.3705	21.47993	28.4516	46.03086	28.38598	20.55676	28.81285	23.56607	37.18859	0	0	0	0	0	0	0	0	0	0	0	0	0	0	0	0	0	0	0	0	0	0	0	0	0	0	0	0	0	0	0	0	0	0	0	0
ProteinGroup_115816	Firmicutes	K00131	Streptococcus	0	0	0	0	0	0	0	0	0	0	0	0	0	0	0	0	0	0	0	0	0	0	0	0	0	0	0	0	0	0	0	0	0	0	0	0	0	0	0	0	0	0	0	0	0	3.913805
ProteinGroup_115833	Firmicutes	K10112	Lactobacillus	24.6292	12.52157	15.72387	13.7488	77.36213	68.75107	0	25.68459	43.77711	51.81656	0	0	0	0	0	0	0	0	0	0	0	0	0	0	0	0	0	0	0	0	0	0	0	0	0	0	0	0	0	0	0	0	0	0	0	0
ProteinGroup_11588	Firmicutes	K00951	Erysipelotrichaceae bacterium I46	0	0	5.896451	0	0	0	0	1.481804	0	0	0	0	0	0	0	0	0	0	0	0	0	0	0	0	0	0	0	0	0	0	0	0	0	0	0	0	2.921674	0	0	0	36.96058	0	17.42441	0	5.381044	0
ProteinGroup_11592	Firmicutes	K03697	Lactobacillus	0	0	1.652793	1.336484	0	0	0	0	0	1.484432	0	0	0	0	0	0	0	0	0	0	0	0	0	0	0	0	0	0	0	0	0	0	0	0	0	0	0	0	0	0	0	0	0	0	0	0
ProteinGroup_115998	Actinobacteria	K07455	Lentzea	0	0	0	0	0	0	0	0	0	0	0	0	0	0	0	0	0	0	0	0	0	0	0	0	0	0	0	0	0	0	0	0	0	0	0	0	0	0	25.55609	8.756623	0	0	0	0	0	0
ProteinGroup_116	Firmicutes		Clostridium	0	0	0	0	0	0	0	0	0	0	0	0	0	0	0	0	0	0	0	0	0	3.902395	0	0	0	0	0	0	0	6.928609	0	0	0	0	0	0	0	0	0	0	0	0	0	0	0	0
ProteinGroup_1160	Bacteroidetes		Bacteroides	0	0	0	0	0	0	0	0	0	0	0	0	0	0	0	0	0	0	0	0	0	0	0	0	0	0	0	0	0	0	0	0	0	0	0	0	0	0	0	0	0	0	0	1.963643	0	0
ProteinGroup_116009	Firmicutes	K02027	Flavonifractor	0	0	0	0	0	0	0	0	0	0	0	0	0	0	0	0	0	0	0	0	0	0	0	0	0	0	0	0	0	0	0	0	0	0	0	0	0	0	0	0	0	0	0	0	11.53081	12.71987
ProteinGroup_116014	Firmicutes		butyrate-producing bacterium SS3/4	0	0	0	0	0	0	0	0	0	0	0	0	0	0	0	0	0	0	0	0	4.625517	0	0	0	0	0	0	0	0	0	0	0	0	0	0	0	0	0	0	0	0	0	0	0	0	0
ProteinGroup_116030	Actinobacteria	K01239	Gardnerella	0	0	0	0	0	0	0	0	0	0	15.87274	15.10532	0	0	5.000313	0	18.35408	13.5506	0	0	0	0	0	0	0	0	0	0	0	0	0	0	0	0	0	0	0	0	0	0	0	0	0	0	0	0
ProteinGroup_116054	Bacteroidetes	K01815	Bacteroides	0	0	0	0	4.111882	0	0	0	0	0	0	0	0	0	0	0	0	0	0	0	0	0	0	0	0	0	0	0	0	0	17.98286	22.9968	0	0	0	15.48042	0	0	0	0	0	0	0	0	0	0
ProteinGroup_116090	Firmicutes	K03110	Anaerostipes	0	0	0	0	0	0	0	0	0	0	0	0	0	0	0	1.20583	0	0	0	0	0	0	0	0	0	0	0	0	0	0	0	0	0	0	0	0	0	0	0	0	0	0	0	0	0	0
ProteinGroup_116111	Actinobacteria		Bifidobacterium	0	0	9.827418	5.892344	2.055941	4.345771	0	0	0	0	0	0	0	0	0	0	0	0	0	0	0	0	0	0	0	0	0	0	0	0	0	0	0	0	0	0	0	0	0	0	0	0	0	0	0	0
ProteinGroup_116116	Bacteroidetes	K13043	Bacteroides	0	0	0	0	0	0	0	0	0	0	0	5.594563	0	0	8.000501	9.043721	0	0	0	0	0	0	0	0	0	0	0	0	0	0	0	0	0	0	0	0	0	0	0	0	0	0	10.64825	7.854573	0	0
ProteinGroup_116118	Firmicutes	K03040	Anaerostipes	0	0	0	0	0	0	0	0	0	0	0	4.274703	3.005093	0	13.01205	11.82955	8.573288	3.194071	0	0	0	0	0	0	0	0	0	0	0	0	0	0	0	0	0	0	0	0	0	0	0	0	0	0	0	0
ProteinGroup_116130	Actinobacteria		Streptomyces	0	0	0	0	0	0	0	0	0	0	0	0	0	0	0	0	0	0	0	0	0	0	0	0	0	0	0	0	0	0	8.631772	11.4984	14.31277	19.45186	9.382003	11.1803	52.41635	26.11455	41.91198	40.86424	0	0	0	0	0	0
ProteinGroup_11619	Synergistetes		Cloacibacillus	0	7.968273	0	2.946172	17.4755	9.777984	10.76783	4.939345	0	3.048033	0	0	0	0	0	0	0	0	0	0	0	0	0	0	0	0	0	0	0	0	0	0	0	0	0	0	0	0	0	0	0	0	0	0	0	0
ProteinGroup_116235	Bacteroidetes	K00018	Bacteroides	0	0	0	0	0	0	0	0	0	0	0	0	0	0	0	0	0	0	0	0	0	0	10.81254	13.92551	10.25839	8.228424	0	0	12.43848	16.82662	0	0	0	0	0	0	0	0	0	0	0	0	28.07266	23.56372	0	2.935354
ProteinGroup_116281	Firmicutes	K00852	Oenococcus	4.659579	12.52157	9.827418	5.892344	15.41956	14.12376	3.915573	8.890821	8.569481	7.112076	0	0	0	0	0	0	0	0	0	0	0	0	0	0	0	0	0	0	0	0	0	0	0	0	0	0	0	0	0	0	0	0	0	0	0	0
ProteinGroup_116282	Bacteroidetes		Bacteroides	0	0	0	0	0	0	0	0	0	0	0	0	0	0	0	0	0	0	0	0	0	0	13.56482	13.81499	0	0	0	0	0	0	0	0	0	0	0	0	0	0	0	0	0	0	0	0	0	0
ProteinGroup_116328	Bacteroidetes		Bacteroides	0	0	0	0	0	0	0	0	0	0	0	0	0	0	0	0	0	0	0	0	15.45343	14.63398	0	0	0	0	0	0	0	0	0	0	0	0	0	0	0	0	0	0	0	0	0	0	0	0
ProteinGroup_116381	Firmicutes	K00609	Aerococcus	12.81384	13.6599	5.896451	5.892344	32.89506	28.24751	0	13.83017	23.56607	25.40027	0	0	0	0	0	0	0	0	0	0	0	0	0	0	0	0	0	0	0	0	0	0	0	0	0	0	0	0	0	0	0	0	0	0	0	0
ProteinGroup_116410	Firmicutes	K02040	Paenibacillus	0	0	0	0	0	0	0	0	0	0	0	0	0	0	0	0	0	0	0	0	0	0	0	0	0	0	0	0	0	0	0	0	0	0	0	0	0	0	0	0	0	0	0	0	0	3.913805
ProteinGroup_116411	Firmicutes	K02111	Streptococcus	0	0	0	0	0	0	0	0	0	0	0	0	0	0	0	0	0	0	0	0	0	0	0	0	0	0	0	0	0	0	0	0	0	0	0	0	0	0	0	0	0	0	0	0	0	0
ProteinGroup_116427	Bacteroidetes	K01925	Bacteroides	0	0	0	0	0	0	0	0	0	0	0	0	0	0	0	0	0	0	0	0	0	0	0	0	0	0	0	0	0	0	0	0	2.044681	0	0	0	0	0	0	0	0	0	0	0	0	0
ProteinGroup_116459	Bacteroidetes		Parabacteroides	0	0	0	0	0	0	0	0	0	0	0	0	0	0	0	0	0	0	0	0	0	0	0	0	0	0	0	0	0	0	0	0	9.201066	8.190256	2.88677	1.935053	7.791129	3.906567	0	1.945916	0	0	0	0	0	0
ProteinGroup_116487	Firmicutes	K06881	Melissococcus	88.53201	75.12943	63.87822	96.24162	127.4684	123.8545	63.62806	49.39345	40.70503	64.00869	0	0	0	0	0	0	0	0	0	0	0	0	0	0	0	0	0	0	0	0	0	0	0	0	0	0	0	0	0	0	0	0	0	0	0	0
ProteinGroup_116492	Proteobacteria	K00162	Haematospirillum	0	0	0	0	0	0	0	0	0	0	0	0	0	0	0	0	0	0	0	0	0	0	0	0	0	0	0	0	0	0	0	0	9.201066	11.2616	0	0	27.26895	41.01896	6.133461	2.918874	0	0	0	0	0	0
ProteinGroup_11654	Bacteroidetes	K01278	Bacteroides	0	4.097969	0	0	2.467129	0	0	2.370886	4.131714	2.40148	0	0	0	0	0	0	0	0	0	0	0	0	0	0	0	0	0	0	0	0	2.26693	5.523458	0	0	3.328106	3.222607	0	0	2.112637	0	12.90931	17.72221	3.872092	9.818216	6.726304	12.55679
ProteinGroup_11655	Bacteroidetes	K05349	Bacteroides	0	0	0	0	0	0	0	0	0	0	0	0	0	0	0	0	0	0	0	0	0	0	0	0	0	0	0	0	0	0	0	0	0	0	0	0	0	0	0	0	0	0	0	0	0	0
ProteinGroup_116559	Actinobacteria	K00053	Bifidobacterium	0	0	0	0	0	0	0	0	0	0	5.135297	5.358793	0	0	0	0	4.086941	2.989104	0	0	0	0	0	0	0	0	0	0	0	0	0	0	0	0	0	0	0	0	0	0	0	0	0	0	0	0
ProteinGroup_116620	Firmicutes	K02358	Clostridioides	0	0	0	0	0	0	0	0	0	0	0	0	2.782581	6.347034	3.163439	8.591967	1.593016	4.789333	7.889355	9.886597	0	0	0	0	0	0	0	0	0	0	0	0	0	0	0	0	0	0	0	0	0	0	0	0	0	0
ProteinGroup_116639	Firmicutes	K03110	Blautia	0	0	0	0	0	0	0	0	0	0	0	0	0	0	0	0	0	0	0	0	0	2.195097	0	0	0	0	0	0	0	0	0	0	0	0	0	0	0	0	0	0	0	0	0	0	0	0
ProteinGroup_116664	Firmicutes	K00948	Veillonella	0	0	0	0	0	0	0	0	0	0	0	0	0	0	0	0	0	0	0	0	0	0	0	0	0	0	0	0	0	1.979603	0	0	0	0	0	0	0	0	0	0	0	0	0	0	0	0
ProteinGroup_116668	Firmicutes	K02357	butyrate-producing bacterium SS3/4	0	0	0	0	0	0	0	0	0	0	0	0	0	0	0	0	0	0	0	0	0	0	0	0	0	0	0	0	0	0	0	0	0	0	0	0	0	0	0	0	0	0	0	0	8.648106	6.84916
ProteinGroup_116682	Bacteroidetes	K00927	Barnesiella	0	0	0	0	0	0	0	0	0	0	0	0	0	0	0	0	0	0	0	0	0	0	0	0	0	0	0	0	0	0	0	0	0	0	1.122633	1.161032	0	0	20.39376	9.851201	0	0	0	0	0	0
ProteinGroup_116683	Bacteroidetes		Parabacteroides	0	0	0	0	0	0	0	0	0	0	35.71366	37.25979	5.791634	0	30.00188	32.15545	0	0	17.62733	9.078143	0	0	0	0	0	0	0	0	0	0	4.795429	13.4148	0	0	0	0	31.16452	17.57955	26.57833	22.37804	0	0	0	0	0	0
ProteinGroup_116684	Bacteroidetes		Bacteroides	0	0	0	0	0	0	0	0	0	0	0	0	0	0	0	0	0	0	0	0	0	0	0	0	0	0	0	0	0	0	0	0	0	0	0	0	0	0	0	0	0	0	54.20928	54.00019	0	0
ProteinGroup_116723	Proteobacteria	K00616	Shigella	0	0	0	0	0	0	0	0	0	0	0	0	0	0	0	0	0	0	0	0	14.34962	21.85341	69.64546	93.6656	38.9819	43.19923	0	0	7.255781	6.928609	0	0	0	0	0	0	0	0	0	0	0	2.953702	0	0	7.687205	10.76296
ProteinGroup_116778	Proteobacteria	K00616	Klebsiella	0	0	0	0	0	0	0	0	0	0	0	0	0	0	0	0	0	0	0	0	0	5.463353	2.110469	0	0	0	0	0	0	0	0	0	0	0	0	0	0	0	0	0	0	0	0	0	0	0
ProteinGroup_116799	Bacteroidetes		Bacteroides	0	0	0	0	0	0	0	0	0	0	0	0	0	0	0	0	0	0	0	0	88.30533	94.63308	0	0	23.59431	16.45685	15.00223	15.29592	48.71739	42.56146	0	0	0	0	0	0	0	0	0	0	0	0	0	0	0	0
ProteinGroup_1168	Firmicutes		Ruminococcus	0	0	0	0	0	0	0	0	0	0	0	0	0	0	0	0	0	0	0	0	0	0	0	0	0	0	0	0	0	0	106.4585	122.6496	107.3458	111.5922	214.5833	191.5702	254.1856	205.0948	78.71275	89.51215	0	0	0	0	0	0
ProteinGroup_116810	Firmicutes	K02358	Ethanoligenens	0	0	0	0	0	0	0	0	0	0	0	0	0	0	0	0	0	0	0	0	0	0	4.301398	5.007273	0	1.673209	4.964694	0	8.600204	5.254189	0	0	0	0	0	0	0	0	0	0	0	0	0	0	0	0
ProteinGroup_116824	Firmicutes	K01784	Lactobacillus	16.30853	15.93655	41.27516	46.15669	26.72724	23.90174	6.852253	7.902952	14.99659	29.46432	0	0	0	0	0	0	0	0	0	0	0	0	0	0	0	0	0	0	0	0	0	0	0	0	0	0	0	0	0	0	0	0	0	0	0	0
ProteinGroup_116828	Bacteroidetes	K03832	Bacteroides	0	0	0	0	0	0	0	0	0	0	0	0	0	0	0	0	0	0	0	0	0	0	0	5.968074	0	0	0	0	0	0	0	0	0	0	0	0	0	0	0	0	0	0	30.00871	20.61825	0	0
ProteinGroup_116867	Firmicutes	K03110	Roseburia	0	0	0	0	0	0	0	0	0	0	0	0	2.895817	4.946124	0	0	0	0	0	0	0	0	0	0	0	0	0	0	0	0	0	0	0	0	0	0	0	0	0	0	0	0	0	0	0	0
ProteinGroup_116877	Bacteroidetes	K01847	Bacteroides	0	0	0	0	0	0	0	0	0	0	0	0	0	0	0	0	0	0	0	0	0	0	0	0	0	0	0	0	0	0	0	0	0	0	0	0	0	0	2.205894	0	0	0	0	0	0	0
ProteinGroup_116936	Firmicutes	K03798	Peptoniphilus	0	0	0	0	0	0	0	0	0	0	0	0	0	0	0	0	0	0	0	0	0	0	0	0	0	0	0	0	0	0	0	0	0	0	0	0	1.363448	0	0	0	0	0	0	0	0	0
ProteinGroup_116943	Firmicutes	K00948	Veillonella	0	0	0	0	0	0	0	0	0	0	0	0	0	0	0	0	0	0	0	0	0	0	0	0	0	0	0	0	0	1.979603	0	0	0	0	0	0	0	0	0	0	0	0	0	0	0	0
ProteinGroup_116969	Bacteroidetes	K03616	Bacteroides	0	0	0	0	0	0	3.915573	0	0	0	2.976138	2.014043	0	0	0	0	0	0	0	0	0	0	0	0	0	0	0	0	0	0	0	0	0	0	0	0	0	0	20.44487	24.32395	0	0	0	0	0	0
ProteinGroup_116982	Proteobacteria	K03788	Shigella	0	0	0	0	0	0	0	0	0	0	0	0	0	0	0	0	0	0	0	0	0	0	15.72733	2.984037	0	0	0	0	0	0	0	0	0	0	0	0	0	0	0	0	0	0	0	0	0	0
ProteinGroup_117005	Actinobacteria	K00845	Coriobacterium	0	0	0	0	0	0	0	0	0	0	0	0	0	0	0	0	0	0	0	0	0	0	0	0	0	0	0	0	0	0	0	0	0	0	0	0	0	0	0	0	0	0	0	0	16.33531	22.50438
ProteinGroup_117060	Proteobacteria	K00648	Escherichia	0	0	0	0	0	0	0	0	0	0	0	0	0	0	0	0	0	0	0	0	0	0	6.880706	6.962753	0	0	0	0	0	0	0	0	0	0	0	0	0	0	0	0	0	0	0	0	0	0
ProteinGroup_117100	Firmicutes		Lachnoclostridium	0	0	0	0	0	0	0	0	0	0	0	0	0	0	5.000313	0	0	0	0	0	0	0	0	0	0	0	0	0	0	0	0	0	0	0	0	0	0	0	0	0	0	0	0	0	0	0
ProteinGroup_11711	Firmicutes		Lactobacillus	0	0	0	0	3.083912	0	7.831146	0	0	0	0	0	0	0	0	0	0	0	0	0	0	0	0	0	0	0	0	0	0	0	0	0	0	0	0	0	0	0	0	0	0	0	0	0	0	0
ProteinGroup_11716	Firmicutes		Veillonella	61.73942	76.26775	45.20612	50.08492	98.68518	76.05099	72.4381	98.7869	37.49148	33.52836	0	0	0	0	0	0	0	0	0	0	0	0	0	0	0	0	0	0	0	0	0	0	0	0	0	0	0	0	0	0	0	0	0	0	0	0
ProteinGroup_11721	Bacteroidetes		Bacteroides	0	0	0	0	0	0	0	0	0	0	0	0	0	0	0	0	0	0	0	0	0	5.853592	0	0	0	0	2.000298	0	0	0	0	0	0	0	0	0	0	0	0	0	0	0	0	0	0	0
ProteinGroup_11724	Bacteroidetes		Sphingobacterium	0	0	0	0	0	0	0	0	0	0	0	0	0	0	0	0	0	0	0	0	55.19083	60.48712	0	0	0	0	24.00357	14.27619	0	0	0	0	0	0	0	0	0	0	0	0	0	0	0	0	0	0
ProteinGroup_117260	Actinobacteria	K01784	Bifidobacterium	0	0	0	0	0	0	0	0	0	0	17.2988	15.30673	0	0	0	3.014574	5.244023	16.89426	3.26432	0	0	0	0	0	0	0	0	0	0	0	0	0	0	0	0	0	0	0	0	0	0	0	0	0	0	0
ProteinGroup_117281	Firmicutes	K00134	Anaerostipes	0	0	0	0	0	0	0	0	0	0	0	0	0	0	0	0	0	0	0	0	104.4583	101.0083	265.4255	207.6403	13.60151	9.323362	1.107665	0	14.16806	22.26311	0	0	0	0	0	0	0	0	0	0	0	0	0	0	0	10.22181
ProteinGroup_117361	Fusobacteria	K01039	Fusobacterium	9.319158	10.24492	11.7929	9.820573	10.27971	13.03731	11.74672	7.902952	21.4237	12.19213	0	0	0	0	0	0	0	0	0	0	0	0	0	0	0	0	0	0	0	0	0	0	0	0	0	0	0	0	0	0	0	0	0	0	0	0
ProteinGroup_117372	Bacteroidetes		Parabacteroides	0	0	0	0	0	0	0	0	0	0	0	0	0	0	0	0	0	0	0	0	0	0	0	0	0	0	0	0	0	0	37.40434	40.24439	33.73724	25.59455	18.28288	21.28558	8.765021	1.953284	7.155704	2.918874	0	0	0	0	0	0
ProteinGroup_117386	Firmicutes	K00609	Veillonella	142.1172	122.9391	82.55031	75.61841	81.20968	74.96455	81.24814	139.2895	71.7694	89.40896	0	0	0	0	0	0	0	0	2.937888	0	0	0	0	0	0	0	0	0	0	0	10.54994	14.373	0	0	8.660311	8.707737	0	0	0	0	4.994673	6.891971	13.55232	22.5819	14.41351	18.59058
ProteinGroup_117416	Bacteroidetes		Bacteroides	0	0	0	0	0	0	0	0	0	0	0	2.014043	0	0	0	0	0	0	0	0	0	0	0	0	0	0	0	0	0	0	0	0	0	0	0	0	0	0	0	0	0	0	0	0	0	0
ProteinGroup_117417	Firmicutes	K01190	Lactobacillus	0	0	0	0	4.111882	0	0	0	0	0	0	0	0	0	0	0	0	0	0	0	0	0	0	0	0	0	0	0	0	0	0	0	0	0	0	0	0	0	0	0	0	0	0	0	0	0
ProteinGroup_117419	Proteobacteria	K01920	Escherichia	0	0	0	0	0	0	0	0	0	0	0	0	0	0	0	0	0	0	0	0	0	0	0	8.952111	0	0	0	0	0	0	0	0	0	0	0	0	0	0	0	0	0	0	0	0	0	0
ProteinGroup_117424	Actinobacteria	K01442	Bifidobacterium	0	0	0	0	0	0	0	0	0	0	52.08242	43.36906	4.826362	12.36531	9.500595	8.541292	33.64915	27.17864	13.05728	8.06946	0	0	0	0	0	0	0	0	0	0	0	0	0	0	0	0	0	0	0	0	0	0	0	0	0	0
ProteinGroup_117439	Firmicutes	K00016	Ruminiclostridium	8.154264	0	2.948225	0	12.33565	4.345771	10.76783	6.915083	0	0	0	0	0	0	0	0	0	0	0	0	0	0	0	0	0	0	0	0	0	0	0	0	0	0	0	0	7.791129	6.836493	0	0	0	0	0	0	3.843603	4.892257
ProteinGroup_117461	Bacteroidetes	K01890	Prevotella	0	0	0	0	0	0	0	0	0	0	0	0	0	0	3.333542	2.375119	0	0	0	0	0	0	0	0	0	0	0	0	0	0	0	0	0	0	0	0	0	0	0	0	0	0	0	0	0	0
ProteinGroup_117525	Firmicutes	K00926	Flavonifractor	0	0	0	0	0	0	0	0	0	0	0	0	0	0	0	0	0	0	0	0	0	0	0	0	0	0	0	0	0	0	0	0	0	0	0	0	0	0	0	0	0	0	0	0	16.33531	12.71987
ProteinGroup_117622	Bacteroidetes	K01738	Bacteroides	0	0	0	0	0	0	0	0	0	0	0	3.021064	0	0	0	0	0	0	0	0	0	0	0	0	0	0	0	0	0	0	0	0	0	0	0	0	0	0	0	0	0	0	0	3.927286	0	0
ProteinGroup_117648	Bacteroidetes		Bacteroides	0	5.691623	0	3.928229	5.139853	3.259328	0	3.951476	25.70844	15.24016	0	0	0	0	0	0	0	0	0	0	0	0	0	0	0	0	0	0	0	0	0	0	0	0	0	0	0	0	0	0	0	0	0	0	0	0
ProteinGroup_117650	Proteobacteria	K14055	Shigella	0	0	0	0	0	0	0	0	0	0	0	0	0	0	0	0	0	0	0	0	0	0	37.3524	34.81376	14.36175	12.34264	0	0	0	0	0	0	0	0	0	0	0	0	0	0	0	0	0	0	1.921801	2.935354
ProteinGroup_117668	Proteobacteria	K00616	Escherichia	0	0	0	0	0	0	0	0	0	0	0	0	0	0	0	0	0	0	0	0	0	0	12.77845	10.77569	0	0	0	0	0	0	0	0	0	0	0	0	0	0	0	0	0	0	0	0	0	0
ProteinGroup_11769	Bacteroidetes	K07001	Bacteroides	0	0	0	0	0	0	0	0	0	0	0	0	0	0	0	0	0	0	0	0	0	0	0	0	0	0	0	0	0	0	0	6.707399	0	0	14.43385	7.74021	0	0	20.44487	21.40508	0	0	0	0	0	0
ProteinGroup_117725	Actinobacteria	K09762	Bifidobacterium	0	0	0	0	0	0	0	0	0	0	0	0	0	0	0	0	0	2.903701	0	0	0	0	0	0	0	0	0	0	0	0	0	0	0	0	0	0	0	0	0	0	0	0	0	0	0	0
ProteinGroup_117748	Bacteroidetes	K00058	Bacteroides	0	0	0	0	0	2.172885	0	0	0	0	0	0	0	0	0	0	0	0	0	0	0	0	12.77845	16.90954	3.077518	3.085659	0	3.059183	3.10962	3.959205	0	0	0	0	0	0	0	0	0	0	0	0	36.68807	0	0	7.827611
ProteinGroup_117774	Actinobacteria	K01785	Scardovia	0	0	0	0	0	0	0	0	0	0	8.928415	10.07021	0	0	2.000125	5.02429	20.28609	24.19751	0	3.026048	0	0	0	0	0	0	0	0	0	0	0	0	0	0	0	0	0	0	0	0	0	0	0	0	0	0
ProteinGroup_117844	Firmicutes	K03110	Roseburia	0	0	0	0	0	0	0	0	0	0	3.968184	5.035107	1.930545	0	6.000376	4.823318	0	0	0	0	6.6229	6.585291	0	0	0	0	0	0	0	0	0	0	0	0	0	0	0	0	0	0	0	0	0	0	0	0
ProteinGroup_117848	Bacteroidetes	K00384	Bacteroides	0	0	0	0	0	0	0	0	0	0	0	5.035107	0	0	0	3.684479	0	0	19.58592	6.72455	0	0	59.96044	60.67542	0	2.057106	0	0	6.219241	0	0	0	0	0	0	0	0	0	0	0	0	0	5.808137	0	0	0
ProteinGroup_117902	Actinobacteria	K00845	Bifidobacterium	3.494684	0	12.77564	19.64115	3.083912	7.605099	0	0	0	0	0	0	0	0	0	0	0	0	0	0	0	0	0	0	0	0	0	0	0	0	0	0	0	0	0	0	0	0	0	0	0	0	0	0	0	0
ProteinGroup_117907	Firmicutes	K00014	[Eubacterium] rectale	0	0	0	0	0	0	0	0	0	0	0	0	0	0	0	0	0	0	0	0	0	0	0	0	0	0	0	0	0	0	0	0	0	0	0	0	0	0	0	0	0	0	0	0	9.609006	7.827611
ProteinGroup_117933	Bacteroidetes		Bacteroides	0	0	0	0	0	0	0	0	0	0	2.976138	6.042128	0	0	0	0	0	2.903701	0	0	77.26716	76.0967	11.7955	13.92551	3.077518	6.171318	23.00342	26.51292	20.7308	28.70424	0	0	0	0	0	0	0	0	0	0	0	0	0	0	0	0
ProteinGroup_117977	Bacteroidetes	K01897	Bacteroides	0	0	0	0	0	0	0	0	0	0	0	0	0	0	0	0	0	0	0	0	0	0	0	0	0	0	0	0	0	0	0	1.4373	0	0	0	0	0	0	0	0	0	0	0	0	0	0
ProteinGroup_118017	Actinobacteria	K19510	Olsenella	0	0	0	0	0	0	0	0	0	0	0	0	0	0	0	0	0	0	0	0	0	0	0	0	0	0	0	0	0	0	4.795429	7.665599	0	0	0	0	32.13841	30.2759	7.155704	5.837749	0	0	0	2.945465	111.4645	117.4142
ProteinGroup_118023	Firmicutes	K00948	Clostridioides	0	0	0	0	0	0	0	0	0	0	0	0	0	0	0	0	0	0	0	0	0	0	0	0	0	0	0	0	0	0	0	0	0	0	0	0	0	0	0	0	0	0	0	0	0	5.870708
ProteinGroup_11803	Bacteroidetes		Bacteroides	5.824474	11.38325	2.948225	0	0	0	8.810039	5.927214	37.13737	22.42068	48.75384	59.94066	2.895817	8.903024	15.9385	5.02429	0	5.081477	6.281001	10.61771	0	0	0	0	0	0	0	0	0	0	3.919742	5.808165	0	0	0	0	32.13841	36.13575	30.6673	20.43212	0	0	4.411297	0	0	0
ProteinGroup_118079	Firmicutes	K00609	Veillonella	0	0	0	0	0	0	0	0	0	0	0	0	0	0	0	0	0	0	0	0	0	0	0	0	0	0	14.00208	6.118366	9.328861	8.908212	0	0	0	0	0	0	0	0	0	0	0	0	0	0	0	0
ProteinGroup_11809	Firmicutes	K00525	Lactobacillus	0	0	0	0	4.111882	0	2.93668	0	0	0	0	0	0	0	0	0	0	0	0	0	0	0	0	0	0	0	0	0	0	0	0	0	0	0	0	0	0	0	0	0	0	0	0	0	0	0
ProteinGroup_118104	Firmicutes	K00845	Blautia	0	0	0	0	0	0	0	0	0	0	0	0	9.652723	0	0	0	0	0	0	0	0	0	0	0	0	0	0	0	0	0	0	0	0	0	0	0	0	0	0	0	0	0	0	0	0	0
ProteinGroup_118118	Firmicutes	K06023	Blautia	0	0	0	0	0	0	0	0	0	0	0	0	21.16174	27.6983	0	0	23.1841	30.00491	0	5.043413	0	0	0	0	0	0	0	0	0	0	0	0	0	0	0	0	0	0	0	0	0	0	0	0	0	0
ProteinGroup_118192	Firmicutes	K00926	Coprococcus	0	0	0	0	0	0	0	0	0	0	0	0	0	0	12.00075	17.08258	0	0	0	0	3.31145	0	0	0	0	0	0	0	0	0	0	0	0	0	0	0	0	0	0	0	0	0	0	0	0	0
ProteinGroup_1182	Actinobacteria	K03046	Bifidobacterium	11.64895	16.22113	17.12495	11.88541	15.58403	15.55659	9.788932	5.221593	6.665152	6.957466	0	0	0	0	1.262538	1.900364	2.52308	2.428082	0	0	0	0	0	0	0	0	0	0	0	0	0	0	0	0	0	0	0	0	0	0	0	0	0	0	0	0
ProteinGroup_118206	Spirochaetes	K00016	Sphaerochaeta	0	0	0	0	0	0	0	0	0	0	0	0	14.47908	28.68752	0	0	16.42207	19.35801	8.813663	0	0	0	0	0	0	0	0	0	0	0	0	0	0	0	0	0	0	0	0	0	0	0	0	0	0	0
ProteinGroup_118219	Bacteroidetes	K00384	Bacteroides	0	0	0	0	0	0	0	3.951476	0	0	17.85683	15.10532	24.13181	0	20.00125	18.4224	0	0	0	13.4491	0	0	0	0	0	0	0	0	0	0	0	0	0	0	0	0	0	0	11.24468	5.837749	0	0	1.936046	5.89093	0	0
ProteinGroup_118275	Firmicutes		Lactobacillus	0	0	0	0	2.055941	0	0	0	0	0	0	0	0	0	0	0	0	0	0	0	0	0	0	0	0	0	0	0	0	0	0	0	0	0	0	0	0	0	0	0	0	0	0	0	0	0
ProteinGroup_11828	Bacteroidetes		Bacteroides	0	0	0	0	0	0	0	0	0	0	0	0	0	0	0	0	0	0	0	0	33.1145	35.12155	136.7379	154.99	32.82686	32.9137	56.00833	34.67074	180.0086	152.5394	0	0	0	0	0	0	0	0	0	0	0	0	0	0	0	0
ProteinGroup_118294	Firmicutes	K00926	Streptococcus	0	0	0	0	0	0	0	0	0	0	0	0	0	0	0	0	0	0	0	0	0	0	6.880706	8.952111	0	0	0	0	0	0	0	0	0	0	0	0	0	0	0	0	0	0	0	0	0	0
ProteinGroup_1183	Bacteroidetes		Bacteroides	0	0	0	0	0	0	0	0	0	0	0	0	0	0	0	0	0	0	0	0	0	0	0	0	0	0	0	0	0	0	0	0	0	0	0	0	0	0	4.088974	0	0	0	0	0	0	0
ProteinGroup_11831	Firmicutes		Veillonella	0	0	0	0	0	0	0	0	0	0	0	0	0	0	0	0	0	0	0	0	0	0	0	0	0	0	0	0	0	0	0	0	0	0	0	0	0	0	0	0	0	5.907404	0	0	0	0
ProteinGroup_11833	Bacteroidetes		Parabacteroides	0	0	0	0	0	0	0	0	0	0	0	0	0	0	0	0	0	0	0	0	0	0	0	0	0	0	0	0	0	0	18.33395	26.08983	16.9546	12.32211	55.78169	43.07577	0	0	0	0.9764791	0	0	0	0	0	0
ProteinGroup_118346	Actinobacteria	K01710	Bifidobacterium	0	0	0	0	0	0	0	0	0	0	0	0	0	0	0	0	0	0	0	0	0	0	0	0	0	0	0	0	0	0	0	0	0	0	0	0	0	0	0	0	0	0	0	0	4.804503	3.913805
ProteinGroup_118354	Firmicutes	K00847	[Eubacterium] rectale	0	0	0	0	0	0	0	0	0	0	0	0	0	0	0	0	0	0	0	0	0	0	0	0	0	0	0	0	0	0	0	0	0	0	0	0	0	5.859851	0	0	0	0	0	0	0	0
ProteinGroup_118436	Firmicutes	K01039	Acidaminococcus	0	0	0	0	0	0	0	0	0	0	0	0	0	0	0	0	0	0	0	0	0	0	0	0	0	0	0	0	0	0	12.46811	10.5402	0	0	40.41478	50.31137	16.55615	8.789777	0	0	0	0	0	0	0	0
ProteinGroup_118457	Bacteroidetes	K01738	Bacteroides	0	0	0	0	0	0	0	0	0	0	0	0	0	0	0	0	0	0	0	3.026048	0	0	0	0	0	0	0	0	0	0	0	0	0	0	0	0	0	0	0	0	0	0	0	0	0	0
ProteinGroup_118485	Firmicutes	K03698	Blautia	0	0	0	0	0	0	0	0	0	0	0	0	0	0	0	0	1.932009	0	0	0	0	0	0	0	0	0	0	0	0	0	0	0	0	0	0	0	0	0	0	0	0	0	0	0	0	0
ProteinGroup_11849	Bacteroidetes	K00951	Bacteroides	0	0	0	0	0	0	0	0	0	0	0	0	0	0	0	0	0	0	0	0	0	0	0	0	0	0	0	0	0	0	0	0	0	0	0	0	0	0	4.088974	0	0	0	0	0	0	0
ProteinGroup_11850	Bacteroidetes	K01278	Bacteroides	0	0	0	0	0	0	0	0	0	0	0	0	0	0	0	0	0	0	0	0	0	0	0	0	0	0	0	0	0	0	0	0	0	0	0	0	0	0	0	0	6.992542	5.907404	0	0	4.804503	5.870708
ProteinGroup_118503	Bacteroidetes	K00609	Bacteroides	0	0	0	0	6.167823	3.259328	0	0	6.159314	14.22415	0	0	0	0	0	0	0	0	0	0	0	0	0	0	0	0	0	0	0	0	0	0	0	0	0	1.935053	0	0	0	0	0	4.922837	20.32848	29.45465	0	1.956903
ProteinGroup_118539	Firmicutes	K01488	[Eubacterium] rectale	0	0	0	0	0	0	0	0	0	0	0	0	0	0	9.000564	9.043721	0	0	0	0	0	0	0	0	0	0	0	0	0	0	0	0	0	0	0	0	0	0	0	0	0	0	0	0	0	0
ProteinGroup_11854	Bacteroidetes	K05349	Barnesiella	0	0	0	0	0	0	0	0	0	0	0	0	0	0	0	0	0	0	0	0	0	0	0	0	0	0	0	0	0	0	1.918171	0	0	0	0	0	0	0	0	0	0	0	0	2.945465	0	0
ProteinGroup_118557	Firmicutes	K04043	Gemella	0	0	0	0	0	0	0	0	0	0	0	0	0	0	0	0	0	0	0	0	0	0	0	0	0	0	0	0	0	0	0	0	0	0	0	0	0.9918156	0	0	0	0	0	0	0	0	0
ProteinGroup_118564	Firmicutes	K01190	[Eubacterium] rectale	0	0	0	0	0	0	0	0	0	0	0	0	4.826362	7.913799	0	0	0	0	0	0	71.74808	59.51152	0	0	0	0	0	0	0	0	0	0	0	0	0	0	0	0	0	0	0	0	0	0	0	0
ProteinGroup_11857	Actinobacteria	K07407	Acidipropionibacterium	13.97874	23.90482	29.48225	22.58732	17.4755	22.8153	5.873359	2.963607	9.640666	7.112076	0	0	0	0	0	0	0	0	0	0	0	0	0	0	0	0	0	0	0	0	0	0	0	0	0	0	0	0	0	0	0	0	0	0	0	0
ProteinGroup_11859	Firmicutes	K12132	Blautia	0	0	0	0	0	0	0	0	0	0	0	1.208426	16.40963	22.75217	0	0	14.07606	28.06911	4.896479	4.03473	0	0	0	0	0	0	0	0	0	0	0	0	0	0	0	0	0	0	0	0	0	0	0	0	0	0
ProteinGroup_11860	Firmicutes	K02519	Pediococcus	8.154264	10.56508	13.33111	13.7488	21.25634	11.28229	5.873359	6.915083	9.640666	16.25617	0	0	0	0	0	0	0	0	0	0	0	0	0	0	0	0	0	0	0	0	0	0	0	0	0	0	0	0	0	0	0	0	0	0	0	0
ProteinGroup_118637	Bacteroidetes	K01619	Bacteroides	0	4.553299	0	0	0	0	0	0	0	0	26.78524	21.14745	0	0	8.000501	3.014574	0	3.871601	0	9.078143	0	0	0	0	0	0	0	0	0	0	0	0	0	0	0	0	0	0	0	15.50652	0	0	0	0	0	0
ProteinGroup_118653	Firmicutes	K00384	butyrate-producing bacterium SM4/1	0	0	0	0	0	0	0	0	0	0	0	0	0	0	0	0	0	0	0	0	114.7969	119.9986	141.5459	128.3136	19.49095	21.59961	5.000744	8.157822	32.13274	27.71444	0	0	0	0	0	0	0	0	0	0	0	0	0	0	7.687205	5.870708
ProteinGroup_118700	Firmicutes	K02044	Staphylococcus	0	4.553299	5.896451	0	25.69926	14.12376	9.788932	4.939345	3.213555	9.144098	0	0	0	0	0	0	0	0	0	0	0	0	0	0	0	0	0	0	0	0	0	0	0	0	0	0	0	0	0	0	0	0	0	0	0	0
ProteinGroup_118710	Firmicutes	K02358	Parvimonas	0	0	0	0	0	0	0	0	0	0	0	0	0	0	0	0	0	0	0	0	0	0	1.052628	0	0	0	0	0	0	0	4.27185	1.274684	0	0	0	0	0	0	0	2.042259	0	0	0	0	0	0
ProteinGroup_118713	Firmicutes		Ruminococcus	0	0	0	0	0	0	0	0	0	0	0	0	0	0	6.000376	4.019432	0	0	0	0	0	0	0	0	0	0	0	0	0	0	0	0	0	0	0	0	0	0	0	0	0	0	0	0	0	0
ProteinGroup_11876	Bacteroidetes	K01278	Bacteroides	0	2.731979	0	0	3.700694	0	0	9.483543	5.508952	10.80666	3.968184	7.930294	2.895817	0	0	7.034006	0	4.839501	4.896479	4.03473	0	0	0	0	0	0	0	0	0	0	10.20118	15.46568	0	0	17.7499	24.70665	85.70242	71.29486	92.95601	80.75553	0	0	0	0	0	0
ProteinGroup_118771	Actinobacteria		Coriobacterium	0	0	0	0	0	0	0	0	0	0	0	0	0	0	0	0	0	0	0	0	0	0	0	0	0	0	0	0	0	0	0	0	0	0	0	0	0	0	0	0	0	0	0	2.945465	28.82702	28.37509
ProteinGroup_118780	Bacteroidetes	K01687	Prevotella	0	0	0	0	0	0	0	0	0	0	0	0	0	0	0	1.096209	0	0	0	0	0	0	0	0	0	0	0	0	0	0	0	0	0	0	0	0	0	0	0	0	0	0	0	0	0	0
ProteinGroup_118782	Bacteroidetes	K03070	Bacteroides	0	0	0	0	0	0	0	0	0	0	0	0	0	0	9.333918	6.029148	0	0	0	0	0	0	0	0	0	0	0	0	0	0	0	0	0	0	0	0	0	0	0	0	0	0	0	0	0	0
ProteinGroup_118791	Bacteroidetes	K03340	Bacteroides	0	0	0	0	7.195794	3.259328	4.894466	0	21.20947	15.8654	0	0	0	0	0	0	0	0	0	0	0	19.51197	110.0913	94.4945	8.206715	0	25.00372	7.138094	36.2789	56.41868	0	0	0	0	0	0	0	0	0	0	21.97656	28.88064	81.28319	80.32528	39.8868	39.50258
ProteinGroup_118805	Actinobacteria	K13051	Bifidobacterium	0	0	0	0	0	0	0	0	0	0	0	0	0	0	0	0	4.830021	4.839501	0	0	0	0	0	0	0	0	0	0	0	0	0	0	0	0	0	0	0	0	0	0	0	0	0	0	0	0
ProteinGroup_118823	Actinobacteria	K00845	Olsenella	0	0	0	0	0	0	2.93668	0	2.14237	5.080055	0	0	0	0	0	0	0	0	0	0	0	0	0	0	0	0	0	0	0	0	0	0	0	0	0	0	0	0	0	0	0	0	0	0	0	0
ProteinGroup_118850	Firmicutes	K00194	Clostridioides	0	0	0	0	0	0	0	0	0	0	0	0	0	0	3.000188	5.02429	0	0	0	0	0	0	0	0	6.155037	14.39974	0	0	0	0	0	0	0	0	0	0	0	0	0	0	0	0	0	0	0	0
ProteinGroup_118860	Firmicutes		Anaerostipes	0	0	0	0	0	0	0	0	0	0	0	0	2.895817	4.946124	16.001	19.0923	6.76203	14.5185	4.896479	4.03473	0	0	0	0	0	0	0	0	0	0	0	0	0	0	0	0	0	0	0	0	0	0	0	0	0	0
ProteinGroup_118863	Firmicutes	K00845	Coprococcus	0	0	0	0	0	0	0	0	0	0	10.91251	7.04915	12.54854	5.935349	25.00157	18.08744	0	0	0	0	17.66107	36.09715	0	0	0	0	0	0	0	0	0	0	0	0	0	0	0	0	0	0	0	0	0	0	0	0
ProteinGroup_118885	Firmicutes	K00845	Blautia	0	0	2.948225	4.910287	0	0	0	0	0	0	0	0	0	0	0	0	0	0	0	0	0	0	0	0	0	0	0	0	0	0	0	0	0	0	0	0	0	0	0	0	0	0	0	0	0	0
ProteinGroup_118926	Bacteroidetes		Bacteroides	0	0	0	0	0	0	0	0	0	0	0	0	0	0	0	0	0	0	0	0	0	0	0	0	0	0	0	0	0	0	0	3.425481	5.520639	0	1.14845	3.435706	0	0	6.133461	0	0	0	0	0	0	0
ProteinGroup_118930	Firmicutes	K03040	Lactobacillus	33.78195	12.52157	27.51677	32.94802	26.52827	26.07463	0	15.8059	7.498296	13.20814	0	0	0	0	0	0	0	0	0	0	0	0	0	0	0	0	0	0	0	0	0	0	0	0	0	0	0	0	0	0	0	0	0	0	0	0
ProteinGroup_11896	Bacteroidetes		Bacteroides	0	0	2.948225	0	0	0	0	0	0	1.199948	33.58598	37.74042	0	0	1.062567	0	12.55806	15.24443	24.07717	29.72959	0	0	0	0	0	0	0	0	0	0	0	0	0	0	0	0	0	0	0	0	43.56335	38.04205	46.04805	39.93951	0	0
ProteinGroup_118990	Firmicutes	K03040	Clostridioides	0	0	0	0	0	0	0	0	0	1.149697	0	0	0	0	0	0	0	0	0	0	0	0	0	0	0	0	0	0	0	0	0	0	0	0	0	0	0	0	0	0	0	0	0	0	0	0
ProteinGroup_118991	Firmicutes	K06881	Pediococcus	0	5.691623	5.896451	10.80263	5.139853	5.432214	13.70451	6.915083	0	6.096065	0	0	0	0	0	0	0	0	0	0	0	0	0	0	0	0	0	0	0	0	0	0	0	0	0	0	0	0	0	0	0	0	0	0	0	0
ProteinGroup_119	Firmicutes	K17624	Bacillus	0	0	0	0	0	0	0	0	0	0	0	0	0	0	0	0	0	0	0	0	0	0	0	0	19.49095	24.68527	8.00119	9.177549	0	6.928609	0	0	0	0	0	0	0	0	0	0	0	0	0	0	0	0
ProteinGroup_1191	Proteobacteria	K03043	Escherichia	0	0	0	0	0	0	0	0	0	0	4.96023	0	0	0	0	0	0	0	0	0	0	0	124.7728	148.1864	37.95606	28.79948	0	0	3.10962	0	0	0	0	0	0	0	0	0	0	0	0	0	0	0	3.843603	5.870708
ProteinGroup_119115	Firmicutes	K03040	Lactobacillus	0	0	0	0	0	1.12595	0	0	0	0	0	0	0	0	0	0	0	0	0	0	0	0	0	0	0	0	0	0	0	0	0	0	0	0	0	0	0	0	0	0	0	0	0	0	0	0
ProteinGroup_119121	Actinobacteria	K00609	Slackia	0	0	0	0	0	0	0	0	0	0	0	0	0	0	0	0	0	0	0	0	0	0	0	0	0	0	0	0	0	0	0	0	0	0	0	0	0	0	0	0	0	0	0	0	20.17891	22.50438
ProteinGroup_119183	Firmicutes	K00194	Clostridioides	0	0	0	0	0	0	0	0	0	0	0	0	0	0	0	0	0	0	0	0	0	0	0	0	0	0	0	0	0	0	0	0	0	0	0	0	0	0	0	0	0	0	0	0	0	0
ProteinGroup_119191	Proteobacteria		Shigella	0	0	0	0	0	0	0	0	0	0	0	0	0	0	0	0	0	0	0	0	0	0	3.931832	9.94679	0	0	0	0	0	0	0	0	0	0	0	0	0	0	0	0	0	0	0	0	0	0
ProteinGroup_119194	Firmicutes		Lachnoclostridium	0	0	0	0	0	0	0	0	0	0	0	0	0	0	0	0	0	0	0	0	0	0	0	0	0	0	0	0	0	0	0	0	0	0	0	0	0	0	0	0	0	0	0	0	0	4.892257
ProteinGroup_119215	Bacteroidetes	K01923	Bacteroides	0	0	0	0	0	0	0	0	0	0	0	1.510532	1.447908	0	8.182331	9.666296	0	0	5.549343	2.420838	0	0	1.965916	5.968074	0	0	0	0	0	0	0	0	0	0	0	0	0	0	0	0	0	0	32.71917	23.56372	0	2.935354
ProteinGroup_119225	Bacteroidetes	K02371	Bacteroides	0	0	0	0	0	0	0	0	0	0	0	0	0	0	0	0	0	0	0	0	0	0	3.931832	0	0	0	0	0	0	0	0	0	0	0	0	0	0	0	0	0	0	0	0	0	0	0
ProteinGroup_119257	Firmicutes	K00604	Pediococcus	8.154264	7.968273	15.72387	17.67703	24.67129	10.86443	27.40901	14.81804	20.35252	18.2882	0	0	0	0	0	0	0	0	0	0	0	0	0	0	0	0	0	0	0	0	0	0	0	0	0	0	0	0	0	0	0	0	0	0	0	0
ProteinGroup_119267	Firmicutes	K00194	Ruminococcus	0	13.6599	0	3.928229	12.33565	3.259328	0	3.951476	0	0	0	0	0	0	0	0	0	0	0	0	0	0	0	0	8.206715	9.256977	10.00149	21.41428	0	0	0	0	0	0	0	0	0	0	0	0	0	0	0	0	0	8.806062
ProteinGroup_11927	Bacteroidetes	K01278	Bacteroides	0	0	0	0	0	0	0	0	0	0	1.099294	1.054975	0	0	0	0	2.898013	0	0	0	43.04885	61.46272	42.26719	51.72331	4.103358	2.057106	22.00327	18.3551	8.292321	9.898013	0	0	0	0	0	0	0	0	0	0	17.58125	17.49055	31.94475	25.52736	7.687205	9.89323
ProteinGroup_119270	Bacteroidetes	K03595	Bacteroides	0	0	0	0	0	0	0	0	0	0	0	0	0	0	0	0	0	0	0	0	0	0	0	0	0	0	0	0	0	0	8.631772	0	0	7.166474	6.735797	7.525205	0	0	2.470422	0	0	0	12.5843	13.7455	0	0
ProteinGroup_119277	Firmicutes	K01809	Blautia	0	0	0	0	0	0	0	0	0	0	0	0	13.51381	8.903024	0	0	9.660043	13.5506	3.917184	4.03473	0	0	0	0	0	0	0	0	0	0	0	0	0	0	0	0	0	0	0	0	0	0	0	0	0	0
ProteinGroup_119352	Actinobacteria	K02796	Olsenella	10.48405	7.968273	0	9.820573	13.36362	9.777984	4.894466	13.83017	11.78304	14.22415	0	0	0	0	0	0	0	0	0	0	0	0	0	0	0	0	0	0	0	0	0	0	0	0	0	0	0	0	0	0	0	0	0	0	0	0
ProteinGroup_11938	Firmicutes	K03697	Lactobacillus	14.83975	27.67005	26.04266	31.37415	29.50656	29.15405	7.22875	17.25865	19.28133	11.73031	0	0	0	0	0	0	0	0	0	0	0	0	0	0	0	0	0	0	0	0	0	0	0	0	0	0	0	0	0	0	0	0	0	0	0	0
ProteinGroup_119385	Proteobacteria		Allofrancisella	0	0	0	0	0	0	0	0	0	0	0	0	0	0	0	0	0	0	0	0	0	0	0	0	0	0	0	0	0	0	0	0	0	0	0	0	0	0	5.111217	6.810707	0	0	0	0	0	0
ProteinGroup_119408	Actinobacteria	K01624	Coriobacterium	0	0	0	0	0	0	0	0	0	0	0	0	0	0	0	0	0	0	0	0	0	0	0	0	0	0	0	0	0	0	0	0	0	0	0	0	0	0	0	0	0	0	0	0	70.14575	63.59934
ProteinGroup_11941	Firmicutes	K17898	Clostridioides	0	0	0	0	0	0	0	0	0	0	0	0	0	0	0	0	0	0	0	0	0	0	0	0	0	0	0	0	0	0	0	0	0	0	0	0	0	0	0	0	0	0	0	0	0	0
ProteinGroup_11946	Bacteroidetes		Bacteroides	0	0	0	0	0	0	0	0	0	0	0	0	0	0	0	0	0	0	0	0	0	0	9.82958	7.957432	0	0	0	0	0	0	0	0	0	0	0	0	0	0	0	0	0	0	0	0	0	0
ProteinGroup_119547	Firmicutes	K05523	Acidaminococcus	0	0	0	0	0	0	0	0	0	0	0	0	0	0	0	0	0	0	0	0	0	0	0	0	0	0	0	0	0	0	0	0	0	0	0	2.902579	0	0	0	0	0	0	0	0	0	0
ProteinGroup_119548	Firmicutes	K02358	Candidatus Arthromitus	0	0	0	0	0	0	0	0	0	0	0	0	0	0	0	0	0	1.379878	5.292225	10.63118	0	0	0	0	0	0	0	0	0	0	0	0	0	0	0	0	0	0	0	0	0	0	0	0	0	0
ProteinGroup_11959	Firmicutes	K06994	Lactobacillus	12.81384	4.553299	6.879193	4.910287	34.951	32.59328	2.93668	5.927214	16.06778	15.24016	0	0	0	0	0	0	0	0	0	0	0	0	0	0	0	0	0	0	0	0	0	0	0	0	0	0	0	0	0	0	0	0	0	0	0	0
ProteinGroup_119600	Firmicutes	K00016	Lactobacillus	0	0	4.913709	3.928229	7.195794	5.432214	0	0	7.498296	5.080055	0	0	0	0	0	0	0	0	0	0	0	0	0	0	0	0	0	0	0	0	0	0	0	0	0	0	0	0	0	0	0	0	0	0	0	0
ProteinGroup_119606	Firmicutes		Blautia	0	0	0	0	0	0	0	0	0	0	0	0	0	2.967675	0	0	0	0	0	0	0	0	0	0	0	0	0	0	0	0	0	0	0	0	0	0	0	0	0	0	0	0	0	0	0	0
ProteinGroup_11962	Firmicutes	K05349	Oenococcus	0	3.414974	1.965484	2.946172	0	0	0	0	0	0	0	0	0	0	0	0	0	0	0	0	0	0	0	0	0	0	0	0	0	0	0	0	0	0	0	0	0	0	0	0	0	0	0	0	0	0
ProteinGroup_119640	Firmicutes	K03698	Blautia	0	0	0	0	0	0	0	0	0	0	0	0	0	0	12.00075	15.07287	0	0	0	0	0	8.780388	0	0	0	0	0	0	0	0	0	0	0	0	0	0	0	0	0	0	0	0	0	0	0	0
ProteinGroup_119645	Actinobacteria	K03040	Olsenella	0	7.968273	0	0	7.195794	6.518656	0	4.939345	7.498296	8.128087	0	0	0	0	0	0	0	0	0	0	0	0	0	0	0	0	0	0	0	0	0	0	0	0	0	0	0	0	0	0	0	0	0	0	0	0
ProteinGroup_11966	Firmicutes		Veillonella	0	0	0	0	0	0	0	0	0	0	0	0	0	0	0	0	0	0	0	0	0	0	0	0	0	0	0	0	0	0	0	0	0	0	0	0	0	0	0	0	0	0	0	0	0	4.892257
ProteinGroup_119666	Actinobacteria	K06215	Bifidobacterium	0	0	0	0	0	0	0	0	0	0	0	0	0	0	0	0	3.864017	0	0	0	0	0	0	0	0	0	0	0	0	0	0	0	0	0	0	0	0	0	0	0	0	0	0	0	0	0
ProteinGroup_119696	Bacteroidetes	K00024	Bacteroides	1.553193	2.845812	0	1.636762	0	5.214925	2.517154	6.428412	0	1.274901	87.30005	67.90528	97.4925	85.07334	30.46345	30.14574	14.49006	20.54927	21.54451	58.50359	0	0	0	0	0	0	0	0	0	0	61.38149	42.89085	39.52077	49.8967	26.10121	17.41547	45.77289	49.80874	70.5348	91.45807	0	0	0	0	0	0
ProteinGroup_119701	Firmicutes	K01591	Blautia	0	0	0	0	0	0	0	0	0	0	0	0	0	0	0	0	0	0	0	0	17.13821	14.33121	3.931832	8.579106	0	0	0	0	0	0	0	0	0	0	0	0	0	0	0	0	0	0	0	0	5.765404	0
ProteinGroup_119702	Firmicutes	K00194	Ruminococcus	0	0	0	0	0	0	0	0	0	0	0	0	0	0	1.214362	2.679621	1.200734	0	0	0	0	0	0	0	0	0	0	0	0	0	0	0	2.044681	4.095128	0	0	0	0	0	0	0	0	0	0	0	0
ProteinGroup_119754	Firmicutes	K00615	[Eubacterium] rectale	0	0	0	0	0	0	0	0	0	0	0	0	0	0	0	0	0	0	0	0	0	0	0	0	0	0	0	0	0	0	0	0	0	0	0	0	6.108954	4.743689	0	0	0	0	0	0	0	0
ProteinGroup_119827	Bacteroidetes	K00609	Bacteroides	0	0	0	0	0	0	0	0	3.481352	0	0	3.021064	0	11.8707	11.81892	17.08258	0	0	6.855071	6.052095	0	0	0	0	0	0	0	0	0	0	0	0	0	0	0	2.902579	0	0	35.77852	24.32395	0	0	0	0	0	0
ProteinGroup_11983	Firmicutes	K00527	Ruminococcus	0	0	0	0	0	0	0	0	0	0	0	0	0	0	0	0	0	0	0	0	0	0	0	0	0	0	0	0	0	0	0	0	0	0	0	0	0	0	3.06673	3.891833	0	0	0	0	0	0
ProteinGroup_119844	Firmicutes	K00384	butyrate-producing bacterium SM4/1	0	0	0	0	0	0	0	0	0	0	0	0	0	0	0	0	0	0	0	0	0	0	0	0	0	0	0	0	0	0	0	0	53.16171	0	0	0	0	0	15.33365	29.18874	0	0	0	0	5.765404	21.52593
ProteinGroup_119859	Firmicutes	K00615	[Eubacterium] rectale	0	0	0	0	0	0	0	0	0	0	0	0	0	0	0	0	0	0	0	0	9.984523	10.73159	14.74437	10.94147	0	0	0	0	0	0	0	0	0	0	0	0	0	0	0	0	0	0	0	0	0	0
ProteinGroup_119874	Bacteroidetes	K00024	Parabacteroides	3.106386	2.845812	3.930967	1.636762	15.41956	3.476617	6.292885	14.14251	69.52142	84.14346	0	1.579193	0	0	2.538621	0	2.898013	1.712439	0	0	0	0	0	0	0	0	0	0	0	0	0	0	32.7149	36.24592	0	0	0	0	0	0	92.47712	63.19548	101.3066	93.94862	45.9524	42.93227
ProteinGroup_119877	Bacteroidetes	K00239	Barnesiella	0	0	0	0	0	0	0	0	0	0	12.65486	10.87766	0	0	10.27537	8.182415	3.091214	2.066261	5.206383	6.627044	0	0	0	0	0	0	0	0	0	0	36.31204	47.06417	28.50184	27.53446	24.5101	16.90566	0	0	0	0	0	0	0	0	0	0
ProteinGroup_119939	Bacteroidetes	K00024	Bacteroides	0	0	0	1.636762	15.41956	13.03731	0	1.162199	25.81405	18.21475	47.61821	29.20362	37.64562	51.43969	38.00238	26.12631	37.67417	31.94071	35.25465	41.35598	12.14198	36.09715	118.9379	121.3508	43.08526	45.25633	16.00238	21.41428	55.97317	50.47987	0	2.144542	0	0	1.804231	0	0	0	0	0	53.36732	49.04519	223.9491	225.1434	59.74667	65.67583
ProteinGroup_119961	Bacteroidetes	K01923	Bacteroides	0	0	0	0	0	0	0	0	0	0	0	0	0	0	0	0	0	0	0	0	0	0	0	0	0	0	0	0	0	0	0	0	24.53618	26.61833	10.58482	9.675263	0	0	0	6.324228	0	0	7.647381	14.72732	0	0
ProteinGroup_119980	Firmicutes	K07223	Veillonella	44.266	50.08629	44.22338	28.47966	41.11882	43.45771	51.88134	55.32066	50.3457	66.04071	0	0	0	0	0	0	0	0	0	0	0	0	0	0	0	0	0	0	0	0	0	0	0	0	0	0	0	0	0	0	0	0	0	0	0	0
ProteinGroup_11999	Bacteroidetes		Bacteroides	0	0	0	0	15.41956	17.38308	0	0	6.427111	6.096065	0	0	0	0	0	0	0	0	0	0	0	0	0	0	0	0	0	0	0	0	0	0	0	0	0	0	0	0	0	0	0	0	0	0	0	0
ProteinGroup_12001	Actinobacteria	K00962	Eggerthella	0	0	0	0	0	0	0	0	0	0	2.314774	0	0	0	0	0	0	0	0	0	0	0	0	0	0	0	0	0	0	0	0	0	0	0	0	0	0	0	0	0	0	0	0	0	0	0
ProteinGroup_120012	Firmicutes	K00615	[Eubacterium] rectale	0	0	0	0	0	0	0	0	0	0	0	0	0	0	0	0	0	0	0	0	0	0	0	0	0	0	0	0	0	0	3.836343	0	0	0	0	0	0	0	0	0	0	0	0	0	0	0
ProteinGroup_120015	Actinobacteria	K03040	Coriobacterium	0	0	0	0	0	0	0	0	0	0	0	0	0	0	0	0	0	0	0	0	0	0	0	0	0	0	0	0	0	0	0	0	0	0	0	0	0	0	0	0	0	0	0	0	21.13981	38.1596
ProteinGroup_120090	Bacteroidetes	K00609	Bacteroides	0	0	0	0	0	0	0	0	0	0	0	0	0	0	0	0	0	0	0	0	0	0	2.948874	0	0	0	0	0	0	0	0	0	0	0	0	0	0	0	0	0	0	0	0	0	0	0
ProteinGroup_12010	Bacteroidetes	K07407	Parabacteroides	0	0	0	0	7.195794	0	0	0	0	5.080055	0	0	0	0	0	0	0	0	0	0	0	0	0	0	0	0	0	0	0	0	0	4.790999	0	0	0	0	0	0	0	0	0	0	3.872092	5.89093	0	0
ProteinGroup_12015	Firmicutes	K01868	Acetoanaerobium	0	0	0	0	0	0	0	0	0	0	0	0	0	0	0	0	0	0	0	0	0	0	0	0	0	0	0	0	0	0	0	0	0	0	0	0	15.58226	8.789777	12.26692	7.783665	0	0	0	0	0	0
ProteinGroup_120207	Firmicutes	K02796	Enterococcus	0	0	0	0	0	0	0	0	0	0	0	0	0	0	0	0	0	0	0	0	0	0	0	0	0	0	0	0	0	0	0	0	0	0	0	0	0	0	0	0	0	0	0	0	1.098172	0
ProteinGroup_120213	Firmicutes	K02111	Streptococcus	0	0	0	0	0	0	0	0	0	0	0	0	0	0	0	0	0	0	0	0	0	0	0	0	0	0	0	0	0	0	0	0	0	0	0	0	0	0	0	0	0	0	0	0	0	7.268496
ProteinGroup_120221	Bacteroidetes		Winogradskyella	0	0	0	0	0	0	0	0	0	0	0	0	0	0	0	0	0	0	0	0	0	0	0	0	0	0	0	0	0	0	0	0	0	0	0	0	15.58226	19.53284	8.177948	10.70254	0	0	0	0	0	0
ProteinGroup_120229	Firmicutes	K05845	Kurthia	0	0	0	0	5.139853	0	0	0	0	0	0	0	0	0	0	0	0	0	0	0	0	0	0	0	0	0	0	0	0	0	0	0	0	0	0	0	0	0	0	0	0	0	0	0	0	0
ProteinGroup_120246	Firmicutes	K00615	Ruminococcus	0	0	0	0	0	0	0	0	0	0	0	0	0	0	0	0	0	0	0	0	0	0	0	0	0	0	0	0	0	0	0	0	0	0	0	0	0	0	0	0	0	0	0	0	10.56991	9.784514
ProteinGroup_120265	Firmicutes	K00645	Veillonella	0	0	0	0	0	0	0	0	0	0	0	0	0	0	0	0	0	0	0	0	0	0	0	0	0	0	0	0	0	0	0	0	0	0	0	0	0	0	0	3.891833	0	0	0	0	0	0
ProteinGroup_12027	Firmicutes	K05341	Blautia	0	0	3.930967	6.874401	0	0	0	0	0	0	0	0	0	0	0	0	0	0	0	0	0	0	0	0	0	0	0	0	0	0	0	0	0	0	0	0	0	0	0	0	0	0	0	0	0	0
ProteinGroup_120286	Firmicutes	K06023	[Eubacterium] rectale	0	0	0	0	0	0	0	0	0	0	0	0	0	0	0	0	0	0	0	0	0	0	0	0	0	0	0	0	0	0	0	0	0	0	0	0	19.47782	0	0	0	0	0	0	0	0	0
ProteinGroup_120312	Firmicutes	K03545	Streptococcus	0	0	0	0	0	0	0	0	0	0	0	0	0	0	0	0	0	0	0	0	0	0	0	0	0	0	0	0	0	0	0	0	0	0	0	0	0	0	0	0	0	0	0	0	0	0
ProteinGroup_120318	Firmicutes	K01624	Flavonifractor	0	0	0	0	0	0	0	0	0	0	0	0	0	0	0	0	0	0	0	0	0	0	0	0	0	0	0	0	0	0	0	0	0	0	0	0	0	0	0	0	0	0	1.034326	0	0	0
ProteinGroup_120320	Firmicutes	K01006	Blautia	0	0	0	0	0	0	0	0	0	0	0	0	0	0	0	0	0	0	0	0	0	0	0	0	0	0	0	0	0	0	0	0	0	0	0	0	1.252146	2.854799	0	0	0	0	0	0	0	0
ProteinGroup_120332	Firmicutes	K00058	Anaerostipes	0	0	0	0	0	0	0	0	0	0	0	0	6.756906	0	0	0	0	6.775302	0	7.060778	0	0	0	0	0	0	0	0	0	0	0	0	0	0	0	0	0	0	0	0	0	0	0	0	0	0
ProteinGroup_120372	Firmicutes	K17319	[Eubacterium] rectale	0	0	0	0	0	0	0	7.902952	0	0	0	0	0	0	0	0	0	0	0	0	0	0	0	0	0	0	0	0	0	0	0	0	0	0	0	0	0	0	0	0	0	0	0	0	0	0
ProteinGroup_120389	Firmicutes	K00615	Anaerostipes	0	0	0	0	0	0	0	0	0	0	1.082232	11.74858	0	0	48.9614	43.20889	4.067386	10.34443	1.033701	0	0	0	0	0	0	0	0	0	0	0	0	0	0	0	0	0	0	0	0	0	0	0	0	0	0	0
ProteinGroup_120402	Proteobacteria	K00024	Escherichia	0	0	0	0	0	0	0	0	0	0	0	0	0	0	0	0	0	0	0	0	11.03817	18.53638	125.8186	130.3029	43.08526	41.14212	0	0	8.292321	6.928609	0	0	0	0	0	0	0	0	0	0	0	0	0	0	3.843603	3.913805
ProteinGroup_120406	Firmicutes	K00615	Blautia	0	0	0	0	0	0	0	0	0	0	0	0	0	0	0	0	0	4.839501	0	0	0	0	0	0	0	0	0	0	0	0	0	0	0	0	0	0	0	0	0	0	0	0	0	0	0	0
ProteinGroup_120409	Bacteroidetes	K00948	Bacteroides	0	0	0	0	7.195794	4.345771	0	0	6.427111	8.128087	20.83297	17.11936	3.861089	7.913799	27.00169	25.12145	14.49006	11.6148	21.54451	0	36.42595	37.07275	0	0	4.103358	5.142765	0	0	0	0	0	10.5402	0	0	3.849027	0	0	0	0	0	0	0	45.49708	53.01837	3.843603	0
ProteinGroup_12041	Bacteroidetes		Bacteroides	0	0	0	0	0	0	2.93668	0	0	0	0	0	0	0	0	0	0	0	0	0	0	0	0	0	0	0	0	0	0	0	0	0	0	0	0	0	0	0	0	0	0	0	0	0	0	0
ProteinGroup_120422	Actinobacteria	K00882	Olsenella	0	6.829948	1.965484	0	12.33565	15.2102	19.57786	3.951476	2.14237	6.096065	0	0	0	0	0	0	0	0	0	0	0	0	0	0	0	0	0	0	0	0	0	0	0	0	0	0	0	0	0	0	0	0	0	0	0	0
ProteinGroup_120436	Firmicutes	K00615	Roseburia	0	0	0	0	0	0	0	0	0	0	12.74241	12.96217	47.91655	33.63365	1.471991	0	50.99486	40.95428	25.06453	26.75026	0	0	0	0	0	0	0	0	0	0	0	0	0	0	0	0	0	0	0	0	0	0	0	0	0	0
ProteinGroup_120437	Firmicutes	K00194	Ruminococcus	0	0	0	0	0	0	0	0	0	0	0	0	0	0	0	0	0	0	0	0	0	0	0	0	0	0	0	0	0	0	0	0	0	0	0	0	0	0	0	0	0	0	0	0	0	0
ProteinGroup_120447	Firmicutes	K00615	Blautia	0	0	13.75839	0	0	8.691542	0	0	0	0	0	0	0	0	0	0	0	0	0	0	0	0	0	0	0	0	8.00119	12.23673	0	0	0	0	0	0	0	0	7.436987	3.58102	0	0	0	0	0	0	12.49171	7.827611
ProteinGroup_120463	Firmicutes	K03040	Lactobacillus	0	0	0	0	0	0	0	0	0	0	0	0	0	0	0	0	0	0	0	0	0	0	0	0	0	0	0	0	0	0	0	0	0	0	0	0	0	0	0	0	0	0	0	0	0	0
ProteinGroup_12048	Bacteroidetes	K01278	Bacteroides	13.97874	6.829948	0	0	0	0	0	0	4.28474	5.080055	39.57459	43.25397	0	3.9569	4.000251	6.029148	0	0	3.917184	3.026048	0	0	0	0	0	0	0	0	0	0	22.05897	28.746	0	0	10.58482	16.44795	17.53004	10.74306	82.80172	81.72849	0	0	0	0	0	0
ProteinGroup_12049	Firmicutes	K05349	Roseburia	0	0	0	0	0	0	0	0	0	0	0	0	9.170087	24.38439	0	1.832388	2.898013	4.839501	0	0	0	0	0	0	0	0	0	0	0	0	0	0	0	0	0	0	0	0	0	0	0	0	0	0	0	0
ProteinGroup_120491	Firmicutes	K00528	Eubacterium	0	0	0	0	0	0	0	0	0	0	6.512998	15.24141	48.2912	96.69062	6.027163	7.053517	73.32851	62.20373	31.53333	20.40642	0	0	0	0	0	0	0	0	0	0	0	0	0	0	0	0	0	0	0	0	0	0	0	0	0	0
ProteinGroup_120492	Firmicutes	K02357	butyrate-producing bacterium SS3/4	0	0	0	0	0	0	0	0	0	0	0	0	0	0	5.184757	6.20029	0	0	0	0	0	0	0	0	0	0	0	0	0	0	0	0	0	0	0	0	0	0	0	0	0	0	0	0	0	0
ProteinGroup_120564	Proteobacteria	K00882	Klebsiella	0	0	0	0	0	0	0	0	0	0	0	0	0	0	0	0	0	0	0	0	0	0	42.26719	21.88294	0	0	0	0	0	0	0	0	0	0	0	0	0	0	0	0	0	0	0	0	0	0
ProteinGroup_120566	Firmicutes	K02796	Erysipelotrichaceae bacterium I46	0	0	0	0	0	0	0	0	0	0	0	0	0	0	0	0	0	0	0	0	0	0	0	0	0	0	0	0	0	0	0	5.749199	0	0	0	0	0	0	0	0	0	0	0	0	0	0
ProteinGroup_120570	Bacteroidetes	K03517	Bacteroides	0	0	0	0	0	0	0	0	0	0	0	0	0	0	0	0	0	0	0	0	0	0	0	0	0	0	0	0	0	0	0	0	0	0	0	0	0	0	2.044487	0	0	0	0	0	0	0
ProteinGroup_120598	Euryarchaeota	K02864	Thermococcus	0	0	0	0	0	0	0	0	0	0	0	0	0	0	0	0	0	0	0	0	0	0	0	0	0	0	0	0	0	0	0	0	5.111703	6.142692	1.924514	0	36.03397	17.57955	34.75628	34.05354	0	0	0	0	0	0
ProteinGroup_120630	Firmicutes	K00615	Blautia	0	0	0	0	0	0	0	0	0	0	0	0	0	0	0	0	0	0	0	0	0	0	0	0	0	0	0	0	0	0	0	0	0	0	0	0	0	0	0	0	0	0	0	0	0	0
ProteinGroup_120635	Bacteroidetes	K03517	Bacteroides	0	0	0	0	0	0	0	0	0	0	0	0	0	0	0	0	0	0	0	0	0	0	6.880706	3.978716	0	0	0	0	0	0	0	0	0	0	0	0	0	0	0	0	0	0	14.52034	18.65461	0	0
ProteinGroup_120641	Firmicutes	K02357	Blautia	0	0	0	0	0	0	0	0	0	0	2.711593	1.238433	3.247767	9.042862	0	0	5.241841	6.280917	3.039194	0	0	0	0	0	0	0	0	0	0	0	0	0	0	0	0	0	0	0	0	0	0	0	0	0	0	0
ProteinGroup_120647	Firmicutes	K03040	Enterococcus	0	0	0	0	0	0	0	0	0	0	0	0	0	0	0	0	0	0	0	0	0	0	0	0	0	0	0	3.059183	0	0	0	0	0	0	0	0	0	0	0	0	0	0	0	0	0	0
ProteinGroup_120693	Firmicutes	K07588	Veillonella	0	0	0	0	0	0	0	0	0	0	0	0	0	0	0	0	0	0	0	0	0	0	0	0	0	0	0	0	0	0	0	0	0	0	0	0	0	0	13.28917	14.59437	0	0	0	0	0	0
ProteinGroup_120701	Firmicutes	K03040	Streptococcus	0	0	0	0	0	0	0	0	0	0	0	0	0	0	0	0	0	0	0	0	0	0	0	0	0	0	0	0	0	0	0	0	0	0	0	0	0	0	0	0	0	0	0	0	0	0
ProteinGroup_120715	Firmicutes	K03040	Tetragenococcus	0	0	0	0	0	0	0	0	1.417745	0	0	0	0	0	0	0	0	0	0	0	0	0	0	0	0	0	0	0	0	0	0	0	0	0	0	0	0	0	0	0	0	0	0	0	0	0
ProteinGroup_120733	Bacteroidetes	K00948	Bacteroides	0	0	0	0	0	0	0	3.951476	0	4.064044	20.83297	13.09128	0	0	0	10.04858	0	0	0	0	0	0	0	0	0	0	0	0	0	0	9.590857	10.5402	0	0	7.698054	5.805158	17.53004	8.789777	14.31141	16.54029	0	0	0	0	0	0
ProteinGroup_120771	Firmicutes	K01628	Blautia	0	0	0	0	0	0	0	0	0	0	0	0	0	0	0	0	0	0	0	0	0	0	0	0	0	0	0	0	0	0	6.7136	0	0	0	9.622568	0	0	7.813135	0	0	0	0	0	0	0	0
ProteinGroup_120799	Firmicutes	K01738	Anaerostipes	0	0	0	0	0	0	0	0	0	0	0	0	0	0	4.000251	7.034006	0	0	0	0	0	0	0	0	0	0	0	0	0	0	0	0	0	0	0	0	0	0	0	0	0	0	0	0	0	0
ProteinGroup_120818	Firmicutes	K02357	Blautia	0	6.829948	9.827418	13.7488	19.53144	8.691542	11.74672	16.79377	12.85422	10.16011	0	0	0	0	0	0	0	0	0	0	0	0	0	0	0	0	0	0	0	0	0	5.749199	0	0	0	0	10.7128	15.62627	0	0	0	0	0	0	10.56991	2.935354
ProteinGroup_120833	Firmicutes	K00615	[Eubacterium] rectale	0	0	0	0	0	0	0	0	0	0	0	0	0	0	0	0	0	0	0	0	0	0	0	0	0	0	0	0	0	0	0	0	0	0	0	0	37.0964	26.8344	0	0	0	0	0	0	0	0
ProteinGroup_120851	Firmicutes	K03040	Lactobacillus	61.73942	42.11801	27.51677	37.31818	65.79012	80.35725	24.47233	34.57542	46.78559	50.66686	0	0	0	0	0	0	0	0	0	0	0	0	0	0	0	0	0	0	0	0	0	0	0	0	0	0	0	0	0	0	0	0	0	0	0	0
ProteinGroup_120869	Firmicutes		Pediococcus	0	0	0	0	0	0	0	0	0	0	0	0	0	0	0	0	0	0	0	0	0	0	0	0	0	0	0	0	0	0	0	0	0	0	0	0	10.82101	9.766419	6.644583	3.891833	0	0	0	0	0	0
ProteinGroup_12087	Bacteroidetes	K01278	Bacteroides	0	0	0	0	0	0	0	0	0	0	0	1.132899	0	0	0	0	0	0	0	0	11.03817	5.853592	17.69324	20.88826	0	0	6.000893	7.138094	18.65772	17.81642	0	0	0	0	0	0	0	0	0	0	1.075776	0	6.77616	8.836395	0	1.059989
ProteinGroup_120887	Actinobacteria	K01714	Slackia	0	0	0	1.964115	3.083912	0	0	0	6.427111	0	0	0	0	0	0	0	0	0	0	0	0	0	0	0	0	0	0	0	0	0	0	0	0	0	0	0	0	0	0	0	0	0	0	0	0	0
ProteinGroup_120892	Firmicutes	K02357	Blautia	0	0	0	0	0	0	0	0	0	0	0	0	0	0	0	1.507898	2.213015	2.246753	0	0	0	0	0	0	0	0	0	0	0	0	0	0	0	0	0	0	0	0	0	0	0	0	0	0	0	0
ProteinGroup_120926	Firmicutes	K00194	Ruminococcus	0	0	0	0	0	0	0	0	0	0	64.48299	56.3932	347.498	537.1491	21.78708	19.42725	332.0707	274.8837	167.4596	164.4153	0	0	0	0	0	0	0	0	0	0	0	8.623799	0	0	0	0	0	0	0	0	0	0	0	0	0	0
ProteinGroup_120933	Firmicutes	K01738	Faecalibacterium	0	0	0	0	0	0	0	0	0	0	0	0	0	0	0	0	0	0	0	0	0	0	0	0	0	0	0	0	0	0	0	0	0	0	0	0	0	0	0	0	0	0	0	0	12.49171	9.784514
ProteinGroup_120961	Firmicutes	K00384	butyrate-producing bacterium SM4/1	0	7.968273	10.81016	15.71292	8.223765	6.518656	7.831146	6.915083	4.28474	6.096065	0	0	0	0	0	0	0	0	0	0	0	0	0	0	0	0	0	0	0	0	0	0	0	0	0	0	0	0	0	0	0	0	0	0	0	0
ProteinGroup_120982	Firmicutes	K00603	Blautia	0	0	0	0	0	0	0	0	0	0	32.73752	36.25277	77.22179	110.7932	15.00094	15.07287	88.87239	73.56042	58.75775	52.45149	0	0	0	0	0	0	0	8.157822	8.292321	0	0	0	0	0	0	0	0	0	0	0	0	0	0	0	0	0
ProteinGroup_121003	Firmicutes		Clostridium	0	0	0	0	0	0	0	0	0	0	0	0	0	0	0	0	0	0	0	0	0	0	0	0	0	0	0	0	0	0	5.754514	5.749199	8.178725	0	0	9.675263	157.7704	153.3328	52.13442	32.10762	0	0	0	0	0	0
ProteinGroup_121011	Bacteroidetes	K00948	Barnesiella	0	0	0	0	0	0	0	0	0	0	0	0	0	0	0	0	0	0	0	0	0	0	0	0	0	0	0	0	0	0	0	0	0	0	0	5.805158	0	0	0	0	0	0	0	0	0	0
ProteinGroup_121044	Firmicutes	K00615	Blautia	0	0	0	0	0	0	0	0	0	0	61.57086	63.90713	60.19395	33.63365	121.5774	121.5878	0	0	4.259937	3.510215	153.3803	113.1695	22.60803	22.87762	0	0	0	0	0	6.928609	0	0	0	0	0	0	0	0	0	0	0	0	0	0	0	0
ProteinGroup_121074	Proteobacteria	K00002	Alcanivorax	0	0	0	0	0	0	0	0	0	0	0	0	0	0	0	0	0	0	0	0	0	0	0	0	0	0	0	0	0	0	0	0	0	0	0	0	8.65681	0	6.644583	1.945916	0	0	0	0	0	0
ProteinGroup_121099	Firmicutes	K02357	Blautia	0	0	0	0	0	0	0	0	0	0	4.238742	8.570441	1.076022	1.004762	1.317501	1.24643	2.096736	12.56183	4.052259	1.046987	0	0	0	0	0	0	0	0	0	0	0	0	0	0	0	0	0	0	0	0	0	0	0	0	0	0
ProteinGroup_121119	Actinobacteria	K01714	Scardovia	4.659579	11.38325	1.965484	0	22.61535	19.55597	0	0	12.85422	10.16011	0	0	0	0	0	0	0	0	0	0	0	0	0	0	0	0	0	0	0	0	0	0	0	0	0	0	0	0	0	0	0	0	0	0	0	0
ProteinGroup_121152	Firmicutes		Lactobacillus	0	0	0	0	0	0	0	0	3.213555	0	0	0	0	0	0	0	0	0	0	0	0	0	0	0	0	0	0	0	0	0	0	0	0	0	0	0	0	0	0	0	0	0	0	0	0	0
ProteinGroup_12116	Firmicutes	K01581	Staphylococcus	0	0	0	0	6.392108	0	4.568168	0	8.569481	9.211832	0	0	0	0	0	0	0	0	0	0	0	0	0	0	0	0	0	0	0	0	0	0	0	0	0	0	0	0	0	0	0	0	0	0	0	0
ProteinGroup_121178	Firmicutes	K00615	Terribacillus	0	0	0	0	0	0	0	0	0	0	0	0	0	0	0	0	0	3.871601	0	0	0	0	0	0	0	0	0	0	0	0	0	0	0	0	0	0	0	0	0	0	0	0	0	0	0	0
ProteinGroup_121182	Firmicutes	K15986	Lactobacillus	142.1172	103.5875	113.0153	109.9904	201.4822	178.1766	79.29035	135.3381	111.4033	131.0654	0	0	0	0	0	0	0	0	0	0	0	0	0	0	0	0	0	0	0	0	0	0	0	0	0	0	0	0	0	0	0	0	0	0	0	0
ProteinGroup_121204	Firmicutes	K00845	Anaerostipes	0	0	0	0	0	0	0	0	0	0	0	0	0	0	0	3.014574	0	0	0	0	0	0	0	0	0	0	0	0	0	0	0	0	0	0	0	0	0	0	0	0	0	0	0	0	0	0
ProteinGroup_121211	Proteobacteria	K00609	Shigella	0	0	0	0	0	0	0	0	0	0	0	0	0	0	0	0	0	0	0	0	0	11.70718	25.55691	28.84569	8.206715	6.171318	0	0	0	6.928609	0	0	0	0	0	0	0	0	0	0	0	0	0	0	0	3.913805
ProteinGroup_12122	Proteobacteria	K01581	Escherichia	0	0	0	0	0	0	0	0	0	0	0	0	0	0	0	0	0	0	0	0	0	0	46.19902	53.71266	35.90438	48.34199	0	0	0	8.908212	0	0	0	0	0	0	0	0	0	0	0	0	0	0	0	0
ProteinGroup_121226	Firmicutes	K02029,K02030	Acetobacterium	0	0	0	0	0	0	0	0	0	0	0	0	0	0	0	0	0	0	0	0	7.726716	7.80479	0	0	0	0	0	0	0	0	0	0	0	0	0	0	0	0	0	0	0	0	0	0	0	2.935354
ProteinGroup_121234	Firmicutes		Blautia	0	0	0	0	0	0	0	0	0	0	13.6052	23.07757	12.01228	12.02689	19.00119	26.12631	1.932009	3.629626	5.649784	6.164171	19.65845	58.53592	7.863664	0	0	0	0	0	0	0	0	0	0	0	0	0	0	0	0	0	0	0	0	0	0	0
ProteinGroup_121266	Firmicutes	K15986	Pediococcus	25.62769	21.62817	31.44774	21.60526	20.55941	23.90174	12.72561	19.75738	13.92541	17.27219	0	0	0	0	0	0	0	0	0	0	0	0	0	0	0	0	0	0	0	0	0	0	0	0	0	0	0	0	0	0	0	0	0	0	0	0
ProteinGroup_12127	Bacteroidetes		Bacteroides	0	4.553299	0	0	10.27971	7.605099	0	6.915083	10.71185	20.32022	0	13.09128	3.861089	0	5.555904	0	0	11.6148	12.73085	11.09551	77.26716	62.43832	0	11.93615	14.36175	18.51395	15.00223	11.217	12.43848	19.79603	0	6.587624	0	0	2.88677	3.870105	0	0	0	0	3.995738	0	17.42441	14.72732	8.648106	15.65522
ProteinGroup_12132	Firmicutes	K07277	Acidaminococcus	0	0	0	0	0	0	0	0	0	0	0	0	0	0	0	0	0	0	0	0	0	0	0	0	0	0	0	0	0	0	2.877257	7.665599	0	2.047564	10.58482	8.707737	0	0	29.64506	35.02649	0	0	0	0	0	0
ProteinGroup_121343	Firmicutes	K00784	Pediococcus	0	0	1.965484	1.964115	0	0	0	0	0	0	0	0	0	0	0	0	0	0	0	0	0	0	0	0	0	0	0	0	0	0	0	0	0	0	0	0	0	0	0	0	0	0	0	0	0	0
ProteinGroup_121349	Firmicutes	K10823	Faecalibacterium	0	0	0	0	0	0	0	0	0	0	0	0	0	0	0	0	0	0	0	0	0	0	11.7955	17.90422	0	0	0	0	0	0	0	0	0	0	0	0	0	0	0	0	0	0	0	0	0	0
ProteinGroup_121454	Firmicutes		[Eubacterium] rectale	0	0	0	0	0	0	0	0	0	0	0	0	0	0	0	0	0	0	0	0	0	0	0	0	0	0	0	0	0	0	0	0	0	0	0	0	0	0	0	0	0	0	0	0	0	0
ProteinGroup_121484	Firmicutes	K00926	Lactobacillus	0	7.968273	0	7.856459	15.41956	11.95087	9.788932	0	0	0	0	0	0	0	0	0	0	0	0	0	0	0	0	0	0	0	0	0	0	0	0	0	0	0	0	0	0	0	0	0	0	0	0	0	0	0
ProteinGroup_12154	Firmicutes	K01847	Selenomonas	29.12237	34.14974	0	0	66.81809	72.79166	35.24016	54.3328	62.50042	84.98628	0	0	0	0	0	0	0	0	0	0	0	0	0	0	0	0	0	0	0	0	0	0	0	0	0	0	0	0	0	0	0	0	0	0	0	0
ProteinGroup_121554	Firmicutes	K00018	[Eubacterium] rectale	0	0	0	0	0	0	0	0	0	0	0	0	0	0	6.000376	5.02429	0	0	0	0	0	0	0	0	0	0	0	0	0	0	0	0	0	0	0	0	0	0	0	0	0	0	0	0	0	0
ProteinGroup_121573	Firmicutes	K06023	Blautia	0	0	0	0	3.083912	0	5.873359	0	0	0	0	0	0	0	0	0	0	0	0	0	3.97374	3.623652	0	0	0	0	0	0	0	0	0	0	0	0	0	0	0	0	0	0	0	0	0	0	6.726304	1.71229
ProteinGroup_121576	Bacteroidetes		Bacteroides	0	0	0	0	0	0	0	0	0	0	0	0	0	0	0	0	0	0	0	0	0	0	0	0	0	0	0	0	0	0	2.877257	4.790999	0	0	0	0	0	0	0	0	0	0	0	0	0	0
ProteinGroup_121585	Bacteroidetes	K03106	Parabacteroides	0	0	0	0	0	0	0	0	0	0	0	0	0	0	0	0	0	0	0	0	0	0	0	0	0	0	0	0	0	0	0	0	0	0	0	0	0	0	1.460348	1.013498	0	0	0	0	0	0
ProteinGroup_12159	Firmicutes	K00951	Megasphaera	0	0	0	0	0	0	0	0	0	0	0	0	0	0	0	0	0	0	0	0	0	0	0	1.492018	0	0	0	0	0	0	0	0	0	0	0	0	0	0	0	0	0	0	0	0	0	0
ProteinGroup_1216	Actinobacteria	K03046	Gardnerella	0	0	0	0	0	0	0	0	0	0	26.03026	42.33266	0	0	8.837768	5.701091	66.86163	77.69862	3.68092	3.698503	0	0	0	0	0	0	0	0	0	0	0	0	0	0	0	0	0	0	0	0	0	0	0	0	0	0
ProteinGroup_121618	Firmicutes	K00161	Streptococcus	0	0	0	0	0	0	0	0	0	0	0	0	0	0	0	0	0	0	0	0	0	0	0	0	0	0	0	0	0	0	0	0	0	0	0	0	0	0	0	0	0	0	0	0	0	0
ProteinGroup_121657	Firmicutes	K01738	Blautia	0	0	0	0	0	0	0	0	0	0	0	4.028086	27.9929	32.64442	0	0	17.38808	14.5185	16.64803	11.09551	0	0	0	0	0	0	0	0	0	0	0	0	0	0	0	0	0	0	0	0	0	0	0	0	0	0
ProteinGroup_121659	Firmicutes	K02357	Roseburia	0	0	0	0	0	0	0	0	0	0	0	0	0	0	0	1.59657	0	0	0	0	65.02483	63.48332	119.2848	137.4387	10.25839	10.79981	15.00223	3.67102	8.292321	15.17695	0	0	0	0	0	0	0	0	0	0	0	0	0	0	11.23515	13.92854
ProteinGroup_121687	Bacteroidetes		Bacteroides	0	0	0	0	0	0	0	0	0	0	0	0	0	0	0	0	0	0	0	0	0	0	0	0	0	0	0	0	0	0	0	1.224366	0	0	0	1.134828	0	0	0	0	0	0	0	0	0	0
ProteinGroup_121701	Bacteroidetes	K01676	Bacteroides	0	0	0	0	0	0	0	0	0	0	0	0	0	0	0	0	0	0	0	0	0	0	0	0	0	0	0	0	0	0	0	0	0	0	0	0	0	0	0	0	0	0	46.28384	39.01883	0	4.158418
ProteinGroup_121709	Firmicutes	K01878	Pediococcus	1.553193	10.24492	9.041225	5.892344	23.5291	29.06234	0	7.902952	13.92541	22.35224	0	0	0	0	0	0	0	0	0	0	0	0	0	0	0	0	0	0	0	0	0	0	0	0	0	0	0	0	0	0	0	0	0	0	0	0
ProteinGroup_121802	Bacteroidetes		Prevotella	0	0	0	0	0	0	0	0	0	0	0	4.028086	0	0	0	0	0	0	0	0	0	0	0	0	0	0	0	0	0	0	0	0	0	0	0	0	0	0	0	0	0	0	0	0	0	0
ProteinGroup_121808	Bacteroidetes		Parabacteroides	0	0	0	0	0	0	0	0	0	0	0	0	0	0	0	0	0	0	0	0	0	0	0	0	0	0	0	0	0	0	9.590857	9.581998	0	0	22.13191	19.35053	0	0	9.200191	15.56733	0	0	0	0	0	0
ProteinGroup_121847	Actinobacteria	K00917	Coriobacterium	0	0	0	0	0	0	0	0	0	0	0	0	0	0	0	0	0	0	0	0	0	0	0	0	0	0	0	0	0	0	0	0	0	0	0	0	0	0	0	0	0	0	0	0	21.9336	13.69832
ProteinGroup_121866	Firmicutes	K00873	Streptococcus	0	0	0	0	0	0	0	0	0	0	0	0	0	0	0	0	0	0	0	0	0	0	0	0	0	0	0	0	0	2.969404	0	0	0	0	0	0	0	0	0	0	0	0	0	0	24.02252	23.48283
ProteinGroup_121882	Bacteroidetes		Bacteroides	0	0	0	0	0	0	0	0	0	0	82.33982	66.46341	34.7498	34.62287	13.00081	11.05344	16.42207	20.32591	21.54451	18.15629	0	0	0	0	0	0	0	0	0	0	0	0	0	0	0	0	0	0	0	0	0	0	0	0	0	0
ProteinGroup_1219	Bacteroidetes		Bacteroides	0	0	0	0	0	0	0	0	0	0	0	0	0	0	0	0	0	0	0	0	4.415266	8.780388	0	0	0	0	0	0	0	0	0	0	0	0	0	0	0	0	0	0	0	0	0	0	0	0
ProteinGroup_121906	Firmicutes	K02355	Roseburia	0	0	0	0	0	0	0	0	0	0	31.1056	24.85191	3.879764	5.439402	31.23775	40.42794	28.37078	37.50535	6.956458	7.987097	0	0	0	0	0	0	0	0	0	0	0	0	0	0	0	0	0	0	0	0	0	0	0	0	0	0
ProteinGroup_12194	Bacteroidetes		Bacteroides	0	4.553299	2.948225	2.946172	0	0	0	0	0	5.080055	30.75343	36.25277	4.826362	4.946124	4.444723	4.019432	0	0	4.896479	4.03473	0	0	0	0	0	0	0	0	0	0	0	3.952574	0	0	0	0	2.921674	3.906567	11.24468	17.51325	0	0	0	0	0	0
ProteinGroup_121958	Firmicutes	K06346	Blautia	0	0	0	2.946172	0	0	0	0	0	0	0	0	0	0	0	0	0	0	0	0	0	0	0	0	0	0	0	0	0	0	0	0	0	0	0	0	0	0	0	0	0	0	0	0	0	0
ProteinGroup_12196	Firmicutes	K00937	Lactobacillus	0	0	0	0	3.083912	0	0	0	0	0	0	0	0	0	0	0	0	0	0	0	0	0	0	0	0	0	0	0	0	0	0	0	0	0	0	0	0	0	0	0	0	0	0	0	0	0
ProteinGroup_12197	Bacteroidetes		Bacteroides	0	0	0	0	0	0	0	0	0	0	0	0	0	0	0	0	0	0	0	0	0	0	0	0	0	0	0	0	0	0	0	0	0	0	0	0	7.791129	4.883209	0	0	0	0	0	0	0	0
ProteinGroup_122005	Proteobacteria	K00926	Escherichia	0	0	0	0	0	0	0	0	0	0	0	0	0	0	0	0	0	0	0	0	0	0	14.74437	16.90954	0	0	0	0	0	0	0	0	0	0	0	0	0	0	0	0	0	0	0	0	0	0
ProteinGroup_122051	Bacteroidetes		Bacteroides	13.97874	7.968273	5.896451	4.910287	0	0	0	0	0	0	0	0	0	0	0	0	0	0	0	0	0	0	0	0	0	0	0	0	0	0	0	0	0	0	0	0	0	0	0	0	0	0	0	0	0	0
ProteinGroup_12206	Bacteroidetes		Bacteroides	0	0	0	0	0	0	0	0	0	0	0	0	0	0	0	0	0	0	0	0	0	0	0	0	0	0	0	0	0	0	0	0	0	0	0	0	0	0	0	0	0	0	4.840114	4.909108	0	0
ProteinGroup_122071	Actinobacteria		Olsenella	0	0	3.930967	2.946172	0	0	0	0	0	3.048033	0	0	0	0	0	0	0	0	0	0	0	0	0	0	0	0	0	0	0	0	0	0	0	0	0	0	0	0	0	0	0	0	0	0	0	0
ProteinGroup_122078	Firmicutes	K00926	Blautia	0	0	0	0	0	0	0	0	0	0	0	0	22.8863	27.6983	0	0	0	11.6148	0	0	0	0	0	0	0	0	0	0	0	0	0	0	0	0	0	0	0	0	0	0	0	0	0	0	0	0
ProteinGroup_122101	Firmicutes	K02044	Staphylococcus	0	0	1.965484	0	0	0	0	0	0	0	0	0	0	0	0	0	0	0	0	0	0	0	0	0	0	0	0	0	0	0	0	0	0	0	0	0	0	0	0	0	0	0	0	0	0	0
ProteinGroup_122107	Proteobacteria	K03274	Shigella	0	0	0	0	0	0	0	0	0	0	0	0	0	0	0	0	0	0	0	0	0	0	17.69324	32.82441	6.155037	5.142765	0	0	0	0	0	0	0	0	0	0	0	0	0	0	0	0	0	0	0	0
ProteinGroup_122132	Firmicutes	K00926	Blautia	0	0	4.913709	9.820573	0	0	6.852253	0	0	0	0	0	0	0	0	0	0	0	0	0	0	0	0	0	0	0	0	0	0	0	0	0	8.178725	4.095128	0	0	0	0	0	0	0	0	0	0	0	0
ProteinGroup_122149	Firmicutes	K02034	Lactobacillus	0	0	0	0	0	4.345771	0	0	0	0	0	0	0	0	0	0	0	0	0	0	0	0	0	0	0	0	0	0	0	0	0	0	0	0	0	0	0	0	0	0	0	0	0	0	0	0
ProteinGroup_122159	Firmicutes	K01624	Dialister	0	2.276649	0	0	0	4.345771	13.70451	1.975738	3.505697	1.206513	0	0	0	0	0	0	0	0	0	0	0	0	0	0	0	0	0	0	0	0	0	0	0	0	0	0	0	0	0	0	0	0	0	0	0	0
ProteinGroup_122163	Firmicutes	K00926	[Eubacterium] rectale	0	0	0	0	0	0	0	0	0	0	0	0	0	0	0	0	0	0	0	0	0	0	0	0	0	0	0	0	0	0	0	0	0	0	0	0	18.50393	7.813135	6.133461	4.864791	0	0	0	0	0	0
ProteinGroup_122186	Bacteroidetes	K06949	Bacteroides	0	0	0	0	0	0	0	0	0	0	0	0	0	0	0	0	0	0	0	0	0	0	0	0	0	0	0	0	0	0	0	0	0	0	0	0	0	0	4.088974	0	0	0	0	0	0	0
ProteinGroup_122205	Bacteroidetes		Parabacteroides	0	0	0	0	0	0	0	0	0	0	0	0	0	0	0	0	0	0	0	0	0	0	0	0	0	0	0	0	0	0	3.836343	0	0	0	2.88677	1.935053	0	0	4.088974	4.864791	0	0	0	0	0	0
ProteinGroup_122273	Actinobacteria	K00882	Coriobacterium	0	0	0	0	0	0	0	0	0	0	0	0	0	0	0	0	0	0	0	0	0	0	0	0	0	0	0	0	0	0	0	0	0	0	0	0	6.817238	0	6.133461	0	0	0	6.77616	4.909108	106.66	94.90978
ProteinGroup_122280	Actinobacteria	K01714	Scardovia	0	3.414974	0	0	0	4.345771	0	0	0	5.080055	0	0	0	0	0	0	0	0	0	0	0	0	0	0	0	0	0	0	0	0	0	0	0	0	0	0	0	0	0	0	0	0	0	0	0	0
ProteinGroup_122281	Firmicutes	K00604	[Eubacterium] rectale	0	0	0	0	0	0	0	0	0	0	0	0	0	0	3.000188	6.029148	0	0	0	0	0	0	0	0	0	0	0	0	0	0	0	0	0	0	0	0	0	0	0	0	0	0	0	0	0	0
ProteinGroup_12231	Firmicutes	K01847	Veillonella	0	6.829948	0	0	2.741255	0	2.93668	8.890821	3.289496	0	0	0	0	0	0	0	0	0	0	0	0	0	0	0	0	0	0	0	0	0	0	1.958986	0	0	0	7.74021	0	0	14.40374	3.891833	0	0	0	0	4.804503	2.935354
ProteinGroup_12234	Bacteroidetes	K01915	Bacteroides	0	0	0	0	1.233565	0	0	0	5.355926	0	0	0	0	0	9.000564	0	0	0	0	0	17.79904	23.79821	11.7955	13.92551	0	0	2.000298	0	4.14616	5.938808	0	0	0	0	0	0	0	0	0	0	0	0	11.73728	14.32304	5.765404	3.913805
ProteinGroup_12235	Bacteroidetes	K07407	Parabacteroides	0	0	0	0	0	0	0	0	0	0	0	0	0	0	0	0	0	0	0	0	44.15266	41.95074	4.91479	8.952111	23.59431	16.45685	0	3.059183	0	0	0	0	0	0	0	0	0	0	0	0	0	0	0	3.927286	0	0
ProteinGroup_122358	Firmicutes	K01714	Blautia	0	0	0	0	0	0	0	0	0	0	0	0	0	0	0	0	0	0	0	0	1.551053	7.41455	0	3.074462	0	0	0	0	0	0	0	0	0	0	0	0	0	0	0	0	0	0	0	0	0	0
ProteinGroup_12238	Actinobacteria		Coriobacterium	0	0	0	0	0	0	0	0	0	0	0	0	0	0	0	0	0	0	0	0	0	0	0	0	0	0	0	0	0	0	0	0	0	0	0	0	0	0	0	0	0	0	0	0	2.882702	0
ProteinGroup_122387	Bacteroidetes	K00097	Bacteroides	0	0	0	0	0	0	0	0	0	0	0	0	0	0	0	4.019432	0	0	0	0	0	0	0	0	0	0	0	0	0	0	0	0	0	0	0	0	0	0	0	0	0	0	0	0	0	0
ProteinGroup_122400	Firmicutes	K01591	[Eubacterium] rectale	0	0	0	0	0	0	0	0	0	0	0	0	0	0	0	0	0	0	0	0	0	0	0	0	0	0	0	0	0	0	0	0	0	0	0	0	13.63448	13.67299	0	0	0	0	0	0	0	0
ProteinGroup_12241	Bacteroidetes	K01915	Bacteroides	0	0	0	0	0	0	0	0	0	0	0	0	0	0	0	0	0	0	0	0	0	0	0	0	0	0	0	0	0	0	0	0	0	0	9.622568	10.64279	0	0	0	0	0	0	0	0	0	0
ProteinGroup_122415	Firmicutes	K06023	Blautia	0	0	0	0	0	0	0	0	0	0	4.563412	0	0	0	0	0	0	0	0	0	0	0	0	0	0	0	0	0	0	0	0	0	0	0	0	0	0	0	0	0	0	0	0	0	0	0
ProteinGroup_122454	Firmicutes	K00604	Blautia	0	0	0	0	0	0	0	0	0	0	0	0	1.930545	0	0	0	0	0	0	0	0	0	0	0	0	0	0	0	0	0	0	0	0	0	0	0	0	0	0	0	0	0	0	0	0	0
ProteinGroup_122475	Firmicutes	K01644	Pediococcus	9.319158	5.691623	0	5.892344	12.33565	9.777984	0	12.8423	4.28474	7.112076	0	0	0	0	0	0	0	0	0	0	0	0	0	0	0	0	0	0	0	0	0	0	0	0	0	0	0	0	0	0	0	0	0	0	0	0
ProteinGroup_122484	Firmicutes	K01738	[Eubacterium] rectale	0	0	0	0	0	0	0	0	0	0	0	0	0	0	0	0	0	0	0	0	0	0	0	0	0	0	0	0	0	0	0	0	0	0	0	0	12.66059	8.789777	0	0	0	0	0	0	0	0
ProteinGroup_122488	Firmicutes	K01810	Blautia	0	0	0	0	0	0	0	0	0	0	0	0	0	0	0	0	0	0	0	0	0	0	0	0	0	0	0	0	0	0	0	0	0	0	0	0	0	0	0	0	0	0	0	0	0	0
ProteinGroup_122491	Firmicutes	K00926	Pediococcus	38.44153	37.56471	110.0671	114.9007	92.51735	82.56965	129.2139	69.15083	52.48807	55.8806	0	0	0	0	0	0	0	0	0	0	0	0	0	0	0	0	0	0	0	0	0	0	0	0	0	0	0	0	0	0	0	0	0	0	0	0
ProteinGroup_122514	Chloroflexi		Chloroflexus	0	0	0	0	0	0	0	0	0	0	0	0	0	0	0	0	0	0	0	0	0	0	0	0	0	0	0	0	0	0	0	0	0	0	0	0	8.499414	0	0	0	0	0	0	0	0	0
ProteinGroup_122554	Bacteroidetes		Bacteroides	0	0	0	0	0	0	0	0	3.213555	5.080055	0	0	0	0	0	0	0	0	0	0	0	0	0	0	0	0	0	0	0	0	27.81349	35.45339	0	0	26.94319	38.70105	0	0	0	0	5.993607	16.73764	0	0	0	5.870708
ProteinGroup_12257	Bacteroidetes	K01915	Bacteroides	0	0	0	0	0	0	0	0	0	0	1.017483	0	0	5.935349	0	1.148409	0	0	0	0	29.66507	36.68891	0	0	0	0	0	0	0	0	0	0	0	0	0	0	0	0	0	0	0	0	13.43132	6.823248	4.804503	0
ProteinGroup_122681	Actinobacteria	K00077	Parascardovia	0	0	2.948225	0	11.30768	4.345771	0	0	0	0	0	0	0	0	0	0	0	0	0	0	0	0	0	0	0	0	0	0	0	0	0	0	0	0	0	0	0	0	0	0	0	0	0	0	0	0
ProteinGroup_12270	Firmicutes	K14138	Blautia	0	0	0	0	0	0	0	0	0	0	0	0	45.42844	47.62245	1.328586	2.426014	46.70665	68.39654	17.1027	11.61762	0	0	0	0	0	0	0	0	0	0	0	1.598193	0	0	0	0	0	0	0	0	0	0	0	0	0	0
ProteinGroup_122761	Firmicutes	K06023	Butyrivibrio	0	0	0	0	0	0	0	0	0	0	20.23774	19.13341	5.865886	0	44.00276	44.21375	0	0	0	9.078143	19.20641	13.93712	15.72733	19.89358	0	0	0	0	0	12.86742	0	0	0	0	0	0	0	0	0	0	0	0	0	0	0	0
ProteinGroup_122762	Firmicutes	K03110	Roseburia	0	0	0	0	0	0	0	0	0	0	0	0	0	0	0	0	0	0	0	0	0	0	0	5.968074	0	0	0	0	0	0	0	0	0	0	0	0	0	0	0	0	0	0	0	0	0	0
ProteinGroup_122799	Firmicutes	K01738	[Eubacterium] sulci	0	0	0	0	0	0	0	0	0	0	3.968184	8.056171	5.791634	8.903024	29.00182	29.14088	0	0	0	0	20.97252	39.02395	0	0	0	0	0	0	0	0	0	0	0	0	0	0	0	0	0	0	0	0	0	0	0	0
ProteinGroup_12280	Bacteroidetes	K01915	Bacteroides	0	0	0	0	0	0	0	0	0	0	8.928415	0	7.722179	0	0	6.890454	0	0	0	0	0	0	0	0	0	0	0	0	0	0	0	0	0	0	0	0	0	0	1.043106	2.001514	0	0	0	4.38107	0	0
ProteinGroup_122832	Firmicutes	K03734	Lactobacillus	0	0	0	0	7.195794	0	0	0	0	0	0	0	0	0	0	0	0	0	0	0	0	0	0	0	0	0	0	0	0	0	0	0	0	0	0	0	0	0	0	0	0	0	0	0	0	0
ProteinGroup_122839	Firmicutes	K01488	[Eubacterium] rectale	0	0	0	0	0	0	0	0	0	0	0	0	0	0	0	0	0	0	0	0	0	0	0	2.984037	0	0	0	0	0	0	0	0	0	0	0	0	0	0	0	0	0	0	0	0	0	0
ProteinGroup_122856	Firmicutes	K01239	Pediococcus	0	3.414974	0	0	13.36362	7.605099	0	0	5.355926	6.096065	0	0	0	0	0	0	0	0	0	0	0	0	0	0	0	0	0	0	0	0	0	0	0	0	0	0	0	0	0	0	0	0	0	0	0	0
ProteinGroup_122872	Firmicutes	K01591	Blautia	0	0	1.403917	0	0	0	0	0	0	0	7.936369	13.35628	34.52705	31.23459	2.947553	0	34.88522	35.15679	9.548135	6.164171	0	0	0	0	0	0	0	0	0	0	0	0	0	0	0	0	0	0	0	0	0	0	0	0	0	0
ProteinGroup_122879	Firmicutes	K01745	Blautia	0	0	0	0	0	0	0	0	0	0	18.14027	5.291072	11.4431	90.46264	8.680544	9.702077	20.50443	17.44036	53.41614	8.957635	0	0	0	0	0	0	0	0	0	0	0	0	0	0	0	0	0	0	0	0	0	0	0	0	0	0
ProteinGroup_122881	Firmicutes	K02044	Staphylococcus	4.659579	7.968273	19.65484	14.73086	50.37056	21.72885	9.788932	21.73312	25.70844	23.36825	0	0	0	0	0	0	0	0	0	0	0	0	0	0	0	0	0	0	0	0	0	0	0	0	0	0	0	0	0	0	0	0	0	0	0	0
ProteinGroup_122883	Firmicutes		Blautia	0	0	0	0	0	0	0	0	0	0	2.267534	2.097961	6.327896	12.70373	0	0	18.35408	16.69628	10.01895	8.966067	0	0	0	0	0	0	0	0	0	0	0	0	0	0	0	0	0	0	0	0	0	0	0	0	0	0
ProteinGroup_122914	Fibrobacteres	K01738	Fibrobacter	0	0	0	0	0	0	0	0	0	0	0	0	0	0	0	0	0	0	0	0	0	0	0	0	0	0	0	0	0	0	0	0	0	0	0	0	0	0	0	0	0	0	0	0	0	2.935354
ProteinGroup_122922	Firmicutes	K01591	Blautia	0	0	0	0	0	0	0	0	0	0	0	0	0	0	0	0	0	0	0	0	0	0	0	0	0	0	0	0	0	0	0	0	0	0	0	0	0	0	0	0	0	0	0	0	0	7.225487
ProteinGroup_12297	Proteobacteria	K01581	Hafnia	0	4.553299	0	0	59.39801	57.58146	9.136337	18.76951	4.28474	8.060353	0	0	0	0	0	0	0	0	0	0	0	0	0	0	0	0	0	0	0	0	0	0	0	0	0	0	0	0	0	0	25.9723	26.58332	2.904069	7.854573	5.765404	7.827611
ProteinGroup_122978	Bacteroidetes		Bacteroides	0	0	0	0	0	0	0	0	0	0	35.71366	29.20362	9.652723	12.85992	8.000501	6.029148	0	0	4.896479	3.026048	0	0	0	0	0	0	0	0	0	0	12.46811	7.665599	0	0	0	0	4.869456	2.929926	0	0	0	0	0	0	0	0
ProteinGroup_122992	Firmicutes	K00926	Roseburia	0	0	0	0	0	0	0	0	0	0	1.984092	4.028086	0	0	0	0	0	0	0	0	0	0	0	0	0	0	0	0	0	0	0	0	0	0	0	0	0	0	0	0	0	0	0	0	0	0
ProteinGroup_123025	Firmicutes		Lactobacillus	0	0	0	0	3.083912	5.432214	0	0	4.28474	0	0	0	0	0	0	0	0	0	0	0	0	0	0	0	0	0	0	0	0	0	0	0	0	0	0	0	0	0	0	0	0	0	0	0	0	0
ProteinGroup_123048	Firmicutes	K02357	Anaerostipes	0	0	0	0	0	0	0	0	0	0	10.90649	10.07726	13.11575	2.009525	55.79093	70.09402	63.58658	62.83796	16.08843	0	0	0	0	0	0	0	0	0	0	0	0	0	0	0	0	0	0	0	0	0	0	0	0	0	0	0
ProteinGroup_123060	Bacteroidetes	K00018	Bacteroides	0	0	0	0	0	0	0	0	0	0	0	0	0	0	0	0	0	0	0	0	0	0	0	0	0	0	0	0	0	0	0	0	0	0	2.88677	5.805158	0	0	5.111217	0	0	1.969135	0	0	0	0
ProteinGroup_123076	Firmicutes		Blautia	0	0	0	0	0	0	0	0	0	0	0	0	0	5.935349	0	0	0	0	0	0	0	0	0	0	0	0	0	0	0	0	0	0	0	0	0	0	0	0	0	0	0	0	0	0	0	0
ProteinGroup_1231	Firmicutes	K03332	Lactobacillus	0	0	0	0	8.223765	3.259328	0	0	5.355926	7.112076	0	0	0	0	0	0	0	0	0	0	0	0	0	0	0	0	0	0	0	0	0	0	0	0	0	0	0	0	0	0	0	0	0	0	0	0
ProteinGroup_123112	Bacteroidetes	K00088	Prevotella	0	0	0	0	0	0	0	0	0	0	1.984092	1.40983	0	0	4.627619	7.368958	0	0	1.371014	0	0	0	0	0	0	0	0	0	0	0	0	0	0	0	0	0	0	0	11.24468	17.51325	0	0	0	0	0	0
ProteinGroup_123133	Proteobacteria	K00645	Escherichia	0	0	0	0	0	0	0	0	0	0	0	0	0	0	0	0	0	0	0	0	0	0	2.948874	0	0	0	0	0	0	0	0	0	0	0	0	0	0	0	0	0	0	0	0	0	0	0
ProteinGroup_123136	Firmicutes	K06023	Butyrivibrio	0	0	0	0	0	0	0	0	0	0	0	0	0	0	0	0	0	0	0	0	0	0	0	0	0	0	0	0	0	0	0	0	0	0	0	0	0	0	0	0	0	0	0	0	0	5.13687
ProteinGroup_123137	Bacteroidetes	K01372	Parabacteroides	0	0	0	0	0	0	0	0	0	0	7.936369	16.11234	0	0	0	0	0	0	0	0	0	0	0	0	0	0	0	0	0	0	0	0	0	0	0	0	0	0	0	0	0	0	0	0	0	0
ProteinGroup_123153	Firmicutes	K01624	Blautia	0	5.28131	5.872085	0	5.41258	3.442436	0	4.723604	0	0	118.8724	98.25352	175.3795	196.4609	204.9891	209.2241	28.65716	38.47987	34.38866	47.78881	165.6095	180.1369	90.86188	91.62045	0	9.204146	17.60552	11.85376	19.79792	33.9007	0	0	0	0	0	0	0	0	0	0	0	0	0	0	7.768625	0
ProteinGroup_123185	Bacteroidetes	K01259	Prevotella	0	0	0	0	0	0	0	0	0	0	0	0	0	0	0	0	0	3.871601	0	0	0	0	0	0	0	0	0	0	0	0	0	0	0	0	0	0	0	0	0	0	0	0	0	0	0	0
ProteinGroup_123220	Firmicutes	K00384	Pediococcus	23.2979	21.62817	14.74113	12.76675	35.97897	36.93905	23.49344	14.81804	24.63726	31.49634	0	0	0	0	0	0	0	0	0	0	0	0	0	0	0	0	0	0	0	0	0	0	0	0	0	0	0	0	0	0	0	0	0	0	0	0
ProteinGroup_123242	Firmicutes	K15986	Clostridioides	0	0	0	0	0	0	0	0	0	0	0	0	0	0	0	0	0	0	0	0	0	0	0	0	0	0	0	0	0	0	0	0	0	0	0	0	0	0	0	0	0	0	0	0	0	0
ProteinGroup_12325	Bacteroidetes	K00962	Bacteroides	0	0	0	0	0	0	0	0	0	0	67.30004	72.50554	28.95817	36.60132	33.5021	36.34236	10.62605	10.6469	20.56521	20.17365	0	0	0	0	0	0	0	0	0	0	0	0	0	0	0	0	0	0	32.71179	40.86424	0	0	0	0	0	0
ProteinGroup_12330	Firmicutes	K03798	butyrate-producing bacterium SM4/1	0	0	0	0	0	0	0	0	0	0	0	0	0	0	0	0	0	0	0	0	0	0	0	0	0	0	0	0	0	0	1.918171	0	0	0	0	0	0	0	0	0	0	0	0	0	0	0
ProteinGroup_123342	Firmicutes	K00615	Clostridioides	0	0	0	0	0	0	0	0	0	0	0	0	0	0	0	0	0	0	0	0	0	0	0	0	0	0	0	0	0	0	0	0	0	0	0	0	0	0	0	0	0	0	0	0	2.882702	0
ProteinGroup_123354	Proteobacteria	K00413	endosymbiont of Acanthamoeba sp. UWC8	0	0	0	0	0	0	0	0	0	0	0	0	0	0	0	0	0	0	0	0	0	0	0	0	0	0	0	0	0	0	0	0	0	0	0	0	8.765021	0	0	12.64846	0	0	0	0	0	0
ProteinGroup_123380	Firmicutes	K03569	Carnobacterium	0	0	0	0	0	1.283978	0	0	0	0	0	0	0	0	0	0	0	0	0	0	0	0	0	0	0	0	0	0	0	0	0	0	0	0	0	0	0	0	0	0	0	0	0	0	0	0
ProteinGroup_123406	Firmicutes	K00873	butyrate-producing bacterium SS3/4	0	0	0	0	0	0	0	0	0	0	45.63412	67.41551	55.02052	89.03024	114.9651	113.5489	0	0	12.73085	11.09551	70.64426	78.86945	43.90546	54.80876	0	0	0	0	0	26.72464	0	0	0	0	0	0	0	0	0	0	0	0	0	0	0	0
ProteinGroup_12341	Proteobacteria		Shigella	0	0	0	0	0	0	0	0	0	0	0	0	0	0	0	0	0	0	0	0	0	0	13.76141	27.85101	13.33591	11.31408	0	0	0	0	0	0	0	0	0	0	0	0	0	0	0	0	0	0	0	0
ProteinGroup_123415	Firmicutes	K02357	Blautia	0	0	0	0	0	0	0	0	0	0	0	0	0	0	0	0	0	0	0	0	0	0	0	0	0	0	0	0	0	0	0	0	0	0	0	0	0	0	0	0	0	0	0	0	0	0
ProteinGroup_123438	Proteobacteria	K01933	Neorhizobium	0	0	0	0	0	0	0	0	0	0	0	0	0	0	0	0	0	0	0	0	0	0	0	0	0	0	0	0	0	0	0	0	0	0	0	0	16.55615	24.41605	9.200191	5.837749	0	0	0	0	0	0
ProteinGroup_123491	Firmicutes	K00053	[Eubacterium] rectale	0	0	0	0	0	0	0	0	0	0	0	0	0	0	0	0	0	0	0	0	0	0	0	0	0	0	0	0	0	0	0	0	0	0	0	0	79.4164	52.55263	0	0	0	0	0	0	0	0
ProteinGroup_12352	Proteobacteria	K16089	Escherichia	0	0	0	0	0	0	0	0	0	0	0	0	0	0	0	0	0	0	0	0	11.03817	13.65838	1.965916	0	0	0	0	0	0	0	0	0	0	0	0	0	0	0	0	0	0	0	0	0	0	0
ProteinGroup_123562	Firmicutes	K12700	Erysipelothrix	4.659579	0	7.861934	3.928229	12.33565	3.259328	0	3.951476	7.498296	7.112076	0	0	0	0	0	0	0	0	0	0	0	0	0	0	0	0	0	0	0	0	0	0	0	0	0	0	0	0	0	0	0	0	0	0	0	0
ProteinGroup_123578	Firmicutes	K01591	Blautia	6.989369	3.414974	8.423501	9.820573	5.139853	6.518656	8.810039	1.975738	0	0	0	0	0	0	0	0	0	0	0	0	0	0	0	0	0	0	0	0	0	0	0	0	0	0	0	0	0	0	0	0	0	0	0	0	8.648106	13.32199
ProteinGroup_123606	Firmicutes	K01639	Blautia	0	0	0	0	0	0	0	0	0	0	0	0	1.930545	2.967675	0	0	3.864017	8.711103	0	0	0	0	0	0	0	0	0	0	0	0	0	0	0	0	0	0	0	0	0	0	0	0	0	0	0	0
ProteinGroup_123623	Firmicutes	K01738	Streptococcus	0	0	0	0	0	0	0	0	0	0	0	0	0	0	0	0	0	0	0	0	0	0	0	0	0	0	0	0	0	0	0	0	0	0	0	0	0	0	0	0	0	0	0	0	0	0
ProteinGroup_123670	Bacteroidetes		Bacteroides	0	0	0	0	0	0	0	0	0	0	0	0	0	0	0	0	0	0	0	0	0	0	0	0	0	0	0	0	0	0	0	0	0	0	0	0	0	0	0	0	0	0	0	0	1.921801	0
ProteinGroup_123676	Bacteroidetes	K03625	Bacteroides	0	0	0	0	0	0	0	0	0	0	0	0	0	0	0	0	0	0	0	0	0	0	3.931832	2.984037	0	0	0	0	0	0	0	0	0	0	0	0	0	0	0	0	0	1.969135	20.32848	22.27508	0	0
ProteinGroup_123693	Firmicutes	K01591	Blautia	0	0	0	0	0	0	0	0	0	0	0	0	0	2.218262	0	0	1.086755	3.060658	0	0	0	0	0	0	0	0	0	0	0	0	0	0	0	0	0	0	0	0	0	0	0	0	0	0	0	0
ProteinGroup_12371	Bacteroidetes	K16089	Odoribacter	0	0	0	0	0	0	0	0	0	0	0	0	0	0	0	0	0	0	0	0	5.519083	11.70718	0	0	0	0	0	0	0	0	0	0	0	0	0	0	0	0	0	0	0	0	0	0	0	0
ProteinGroup_123727	Bacteroidetes	K03625	Bacteroides	0	0	0	0	0	0	0	0	0	0	0	0	0	0	0	0	0	0	0	0	0	0	0	0	0	0	0	0	0	0	0	0	0	0	0	0	0	0	21.46711	11.6755	0	0	0	0	0	0
ProteinGroup_123730	Firmicutes		Blautia	0	0	0	0	0	0	0	0	0	0	0	0	10.93975	24.73062	0	0	16.42207	17.42221	5.875775	9.862674	0	0	0	0	0	0	0	0	0	0	0	0	0	0	0	0	0	0	0	0	0	0	0	0	0	0
ProteinGroup_123735	Bacteroidetes	K03625	Bacteroides	0	0	0	0	0	0	0	0	0	0	0	0	0	0	0	0	0	0	0	0	0	0	0	0	0	0	0	0	0	0	0	0	10.22341	5.11891	6.735797	7.74021	0	0	0	0	0	0	0	10.12504	0	0
ProteinGroup_123736	Firmicutes	K00852	Pediococcus	0	4.553299	0	1.964115	6.167823	4.345771	0	0	0	3.048033	0	0	0	0	0	0	0	0	0	0	0	0	0	0	0	0	0	0	0	0	0	0	0	0	0	0	0	0	0	0	0	0	0	0	0	0
ProteinGroup_123763	Firmicutes	K07033	[Eubacterium] rectale	0	0	0	0	0	0	0	0	0	0	0	0	0	0	0	0	0	0	0	0	0	0	0	0	0	0	0	0	0	0	0	0	0	0	0	0	0	2.929926	0	0	0	0	0	0	0	0
ProteinGroup_123792	Firmicutes	K01591	Blautia	0	0	0	0	0	0	0	0	0	0	0	0	0	0	0	0	0	0	0	0	0	0	0	0	0	2.057106	0	0	0	0	0	0	0	0	0	0	0	0	0	0	0	0	0	0	0	0
ProteinGroup_123818	Firmicutes	K00973	butyrate-producing bacterium SS3/4	0	0	0	0	0	0	0	0	0	0	8.597733	3.27282	9.652723	20.00433	28.00175	55.26719	0	2.581067	0	0	2.897519	37.11517	0	0	0	0	0	0	0	0	0	0	0	0	0	0	0	0	0	0	0	0	0	0	0	0
ProteinGroup_12382	Firmicutes	K04759	Roseburia	0	0	0	0	0	0	0	0	0	0	0	0	0	0	0	0	0	0	0	0	0	4.496238	0	0	0	0	0	0	0	0	0	0	0	0	0	0	0	0	0	0	0	0	0	0	0	0
ProteinGroup_123866	Firmicutes	K00016	Lactobacillus	65.23411	51.22461	98.27418	63.83373	191.2025	168.3986	39.15573	92.85969	122.1151	164.5938	0	0	0	0	0	0	0	0	0	0	0	0	0	0	0	0	0	0	0	0	0	0	0	0	0	0	0	0	0	0	0	0	0	0	0	0
ProteinGroup_12394	Bacteroidetes	K03654	Bacteroides	0	0	0	0	0	0	0	0	0	0	0	0	0	0	0	0	0	0	0	0	0	0	0	0	0	0	0	0	0	0	0	0	22.49149	17.29054	7.698054	9.675263	0	0	39.75391	24.9669	0	0	67.12435	72.13893	4.612323	4.892257
ProteinGroup_1240	Firmicutes	K03046	Acidaminococcus	0	0	0	0	0	0	0	0	0	0	0	0	0	0	0	0	0	0	0	0	0	0	0	0	0	0	0	0	0	0	0	0	0	0	0	0	0	0	6.445332	2.223904	0	0	0	0	0	0
ProteinGroup_124080	Actinobacteria	K01442	Slackia	0	0	0	0	0	0	0	0	0	0	0	0	0	0	0	0	0	0	0	0	0	0	0	0	0	0	0	0	0	0	3.836343	4.790999	0	0	5.773541	0	0	2.929926	0	0	0	0	0	0	31.70972	28.37509
ProteinGroup_124082	Bacteroidetes		Parabacteroides	0	0	0	0	0	0	0	0	0	0	0	0	0	0	0	0	0	0	0	0	0	0	0	0	0	0	0	0	0	0	1.918171	4.790999	0	0	0	0	0	0	0	0	0	0	0	0	0	0
ProteinGroup_12409	Firmicutes	K01847	Veillonella	0	0	0	0	0	0	0	0	0	0	0	0	0	0	0	0	0	0	0	0	0	6.829191	0	0	0	0	0	0	0	0	0	0	0	0	0	0	0	0	0	0	0	0	0	0	0	0
ProteinGroup_124103	Firmicutes	K00609	Blautia	0	0	0	0	0	0	0	0	0	0	6.944322	6.90529	0	3.316813	0	0	5.944642	5.945673	0	5.043413	0	0	0	0	0	0	0	0	0	0	0	0	0	0	0	0	0	0	0	0	0	0	0	0	0	0
ProteinGroup_124211	Firmicutes	K02793,K02794	Erysipelotrichaceae bacterium I46	0	0	0	0	0	0	0	0	0	0	0	0	0	0	0	0	0	0	0	0	0	0	0	0	0	0	0	0	0	0	0	0	0	0	0	0	0	0	0	0	0	0	0	0	30.74882	33.26735
ProteinGroup_124226	Actinobacteria	K01809	Atopobium	0	0	0	0	0	0	0	0	0	0	0	0	0	0	0	0	0	0	0	0	0	0	0	0	0	0	0	0	0	0	0	0	0	0	0	0	0	0	0	0	0	0	0	0	4.804503	7.827611
ProteinGroup_124243	Firmicutes	K01990	[Eubacterium] rectale	0	0	0	0	0	0	0	0	0	0	3.968184	0	14.47908	12.85992	0	0	0	0	0	0	0	0	0	0	0	0	0	0	0	0	0	0	0	0	0	0	0	0	0	0	0	0	0	0	0	0
ProteinGroup_124260	Bacteroidetes		Bacteroides	0	0	0	0	0	0	0	0	0	0	0	0	0	0	0	0	0	0	0	0	0	0	0	0	0	0	0	0	0	0	0	0	0	0	0	0	0	0	0	0	0	5.907404	0	0	0	0
ProteinGroup_124293	Firmicutes		Cellulosilyticum	0	0	0	0	0	0	0	0	0	0	0	0	0	0	6.000376	7.034006	0	0	0	0	0	0	0	0	0	0	0	0	0	0	0	0	0	0	0	0	0	0	0	0	0	0	0	0	0	0
ProteinGroup_124338	Firmicutes		Blautia	0	0	0	0	0	0	0	0	0	0	0	4.028086	19.30545	0	0	0	8.694038	9.679003	1.958592	0	0	0	0	0	0	0	0	0	0	0	0	0	0	0	0	0	0	0	0	0	0	0	0	0	0	0
ProteinGroup_12434	Proteobacteria	K03782	Escherichia	0	0	0	0	0	0	0	0	0	0	0	0	0	0	0	0	0	0	0	0	8.830533	2.926796	109.7468	115.2365	49.24029	54.51331	0	0	15.5481	13.85722	0	0	0	0	0	0	0	0	0	0	0	0	0	0	0	0
ProteinGroup_124351	Bacteroidetes	K01442	Bacteroides	0	0	0	0	0	0	0	0	0	0	0	0	0	0	0	0	0	0	0	0	0	0	9.82958	16.90954	0	3.085659	0	0	0	0	0	0	0	0	0	0	0	0	0	0	0	0	0	0	0	0
ProteinGroup_124357	Actinobacteria	K02115	Bifidobacterium	5.824474	0	6.879193	8.838516	6.167823	4.345771	0	0	0	0	0	0	0	0	0	0	0	0	0	0	0	0	0	0	0	0	0	0	0	0	0	0	0	0	0	0	0	0	0	0	0	0	0	0	0	0
ProteinGroup_124368	Firmicutes	K03522	Fictibacillus	0	0	0	3.928229	0	0	0	0	0	0	0	0	0	0	0	0	0	0	0	0	0	0	0	0	0	0	0	0	0	0	0	0	0	0	0	0	0	0	0	0	0	0	0	0	0	0
ProteinGroup_12437	Bacteroidetes	K01915	Bacteroides	0	3.414974	0	0	0	0	0	0	6.427111	4.064044	38.66436	35.24575	14.47908	26.70907	6.000376	8.038863	0	0	8.813663	10.08683	0	0	0	0	0	0	0	0	0	0	9.295754	16.94501	0	0	1.924514	0	8.765021	0	52.09269	33.02498	0	0	0	0	0	0
ProteinGroup_124404	Firmicutes	K12700	Lactobacillus	3.494684	10.24492	9.827418	0	19.53144	10.86443	0	4.939345	0	5.080055	0	0	0	0	0	0	0	0	0	0	0	0	0	0	0	0	0	0	0	0	0	0	0	0	0	0	0	0	0	0	0	0	0	0	0	0
ProteinGroup_124426	Firmicutes		Lachnoclostridium	0	0	0	0	0	0	0	0	0	0	4.96023	5.035107	0	5.935349	0	5.02429	0	0	0	0	8.830533	6.829191	0	0	0	0	0	0	0	0	0	0	0	0	0	0	0	0	0	0	0	0	0	0	0	0
ProteinGroup_12444	Bacteroidetes	K03654	Bacteroides	0	0	0	0	0	0	0	0	0	0	7.936369	13.09128	0	0	7.000439	9.043721	0	0	4.896479	0	0	0	0	0	0	0	0	0	0	0	0	0	0	0	0	0	0	0	21.5807	23.64118	0	0	4.888741	0	0	0
ProteinGroup_124457	Firmicutes		Veillonella	0	0	0	0	4.111882	0	0	1.975738	2.856494	0	0	0	0	0	0	0	0	0	0	0	0	0	0	0	0	0	0	0	0	0	0	0	0	0	0	0	0	0	5.111217	0	0	0	0	0	0	0
ProteinGroup_124466	Firmicutes	K00226	Lactobacillus	0	3.414974	0	0	29.81115	20.64241	5.873359	13.83017	5.355926	9.144098	0	0	0	0	0	0	0	0	0	0	0	0	0	0	0	0	0	0	0	0	0	0	0	0	0	0	0	0	0	0	0	0	0	0	0	0
ProteinGroup_124472	Firmicutes	K02794	Faecalibacterium	0	0	0	0	0	0	0	0	0	0	0	0	0	0	0	0	0	0	0	0	0	0	0	0	0	0	0	0	0	0	0	0	0	0	0	0	0	0	0	0	0	0	0	0	14.41351	12.71987
ProteinGroup_124518	Bacteroidetes	K00058	Bacteroides	0	0	0	0	0	0	0	0	0	3.657639	0	0	0	0	0	0	0	0	0	0	0	0	0	0	0	0	0	0	0	0	4.795429	6.068599	0	0	0	0	0	0	5.111217	8.756623	2.996804	1.969135	6.243748	2.181826	0	0
ProteinGroup_124519	Actinobacteria	K15986	Olsenella	0	0	0	0	0	0	0	0	0	0	0	0	0	0	0	0	0	0	0	0	0	0	0	0	0	0	0	0	0	0	0	0	0	0	0	0	0	0	0	0	0	0	0	0	26.90522	28.37509
ProteinGroup_124539	Firmicutes		Veillonella	0	0	0	0	0	0	0	0	0	0	0	0	0	0	0	0	0	0	0	0	0	0	0	0	0	0	4.000595	5.098639	0	0	0	0	0	0	0	0	0	0	0	0	0	0	0	0	0	0
ProteinGroup_124550	Firmicutes		Lactobacillus	75.71816	77.40608	60.92999	76.60047	149.0557	134.7189	108.6571	65.19936	92.12192	78.23284	0	0	0	0	0	0	0	0	0	0	0	0	0	0	0	0	0	0	0	0	0	0	0	0	0	0	0	0	0	0	0	0	0	0	0	0
ProteinGroup_124566	Bacteroidetes		Bacteroides	0	0	0	0	0	0	0	0	0	0	0	0	0	0	0	0	0	0	0	0	0	0	2.948874	5.968074	0	0	0	0	0	0	0	0	0	0	0	0	0	0	0	0	0	0	0	0	0	0
ProteinGroup_12460	Bacteroidetes	K03654	Bacteroides	0	0	0	0	0	0	0	0	0	0	0	0	0	0	0	0	0	0	0	0	0	0	7.863664	5.968074	0	0	0	0	0	0	0	0	0	2.161318	0	0	0	0	0	1.985745	0	0	30.59733	34.87963	3.074882	0
ProteinGroup_12469	Firmicutes	K06042	Blautia	0	0	0	0	0	0	0	0	0	0	0	0	0	0	0	0	0	4.839501	0	0	0	0	0	0	0	0	0	0	0	0	0	0	0	0	0	0	0	0	0	0	0	0	0	0	0	0
ProteinGroup_12470	Euryarchaeota		Methanosarcina	0	0	0	0	0	0	0	0	0	0	0	0	0	0	0	0	0	0	0	0	0	0	0	0	0	0	0	0	0	0	0	0	0	0	0	0	0	0	6.133461	6.810707	0	0	0	0	0	0
ProteinGroup_124731	Firmicutes	K02115	Lactobacillus	1.553193	0	6.879193	9.820573	3.55836	2.428519	7.831146	0	0	0	0	0	0	0	0	0	0	0	0	0	0	0	0	0	0	0	0	0	0	0	0	0	0	0	0	0	0	0	0	0	0	0	0	0	0	0
ProteinGroup_124760	Bacteroidetes		Bacteroides	0	0	0	0	0	0	0	0	0	0	0	0	0	0	0	0	0	0	0	0	0	0	0	0	0	0	0	0	0	0	0	0	0	0	0	0	0	0	0	0	3.995738	18.70678	5.808137	12.76368	19.21801	24.95678
ProteinGroup_124766	Actinobacteria	K02967	Bifidobacterium	0	0	0	0	3.004837	0	0	0	0	0	27.0057	24.21886	8.204815	12.16747	11.2507	12.56072	86.76475	92.42418	0	0	0	0	0	0	0	0	0	0	0	0	0	0	0	0	0	0	0	0	0	0	0	0	0	0	0	0
ProteinGroup_124802	Actinobacteria	K02564	Bifidobacterium	0	6.829948	0	0	0	0	0	0	0	0	9.920461	0	0	0	5.000313	10.04858	11.59205	14.5185	0	0	0	0	0	0	0	0	0	0	0	0	0	0	0	0	0	0	0	0	0	0	0	0	0	0	0	4.892257
ProteinGroup_1249	Actinobacteria		Bifidobacterium	0	0	0	0	0	0	0	0	0	0	0	0	0	0	0	0	0	3.871601	3.917184	0	0	0	0	0	0	0	0	0	0	0	0	0	0	0	0	0	0	0	0	0	0	0	0	0	0	0
ProteinGroup_124923	Actinobacteria	K17828	Coriobacterium	0	0	0	0	0	0	0	0	0	0	0	0	0	0	0	0	0	0	0	0	0	0	0	0	0	0	0	0	0	0	0	0	0	0	0	0	0	0	0	0	0	0	0	0	4.804503	0
ProteinGroup_12493	Bacteroidetes	K16089	Odoribacter	0	0	0	0	0	0	0	0	0	0	0	5.035107	0	0	0	0	0	0	0	5.043413	0	0	0	0	0	0	0	0	0	0	0	0	0	0	0	0	0	0	0	0	0	0	0	0	0	0
ProteinGroup_124971	Firmicutes		Blautia	0	0	0	0	0	0	0	0	0	0	0	0	0	0	0	0	0	0	0	0	0	0	0	0	0	0	0	0	2.07308	0	0	0	0	0	0	0	0	0	0	0	0	0	0	0	0	0
ProteinGroup_125008	Actinobacteria	K01714	Atopobium	0	0	0	0	0	0	0	0	0	0	0	0	0	0	0	0	0	0	0	0	0	0	0	0	0	0	0	0	0	0	0	0	0	0	0	0	3.054477	0	0	0	0	0	0	0	0.9897277	1.027868
ProteinGroup_125020	Bacteroidetes	K03040	Barnesiella	0	0	0	0	0	0	0	0	0	0	0	0	0	0	0	0	0	0	0	0	0	0	0	0	0	0	0	0	0	0	3.836343	3.832799	9.374671	13.52042	0	0.9929875	0	5.859851	3.119605	3.990988	0	0	0	0	0	0
ProteinGroup_125027	Firmicutes	K00134	Pediococcus	0	0	0	0	0	0	0	0	0	0	0	0	0	0	0	0	0	0	0	0	0	0	3.03145	7.133037	10.54466	8.388421	3.076415	9.458888	5.292526	5.017426	0	0	0	0	0	0	0	0	0	0	0	0	0	0	0	0
ProteinGroup_12506	Firmicutes	K01581	Dialister	0	0	0	0	0	0	0	0	2.14237	0	0	0	0	0	0	0	0	0	0	0	0	0	0	0	0	0	0	0	0	0	0	0	0	0	0	0	0	0	0	0	0	0	0	0	0	0
ProteinGroup_125060	Firmicutes	K07029	Enterococcus	18.63832	42.11801	21.62032	11.78469	46.25868	38.02549	18.59897	16.79377	21.4237	20.32022	0	0	0	0	0	0	0	0	0	0	0	0	0	0	0	0	0	0	0	0	0	0	0	0	0	0	0	0	0	0	0	0	0	0	0	0
ProteinGroup_125080	Firmicutes	K00882	Selenomonas	0	0	0	0	0	0	0	0	0	0	5.952276	5.035107	0	0	13.00081	17.08258	0	0	0	0	0	0	0	0	0	0	0	0	0	0	0	0	0	0	0	0	0	0	0	0	0	0	0	0	0	0
ProteinGroup_125097	Firmicutes	K02040	Roseburia	0	0	0	0	0	0	0	0	0	0	0	0	0	0	3.000188	5.02429	0	0	0	0	0	0	0	0	0	0	0	0	0	0	0	0	0	0	0	0	0	0	0	0	0	0	0	0	0	0
ProteinGroup_125098	Proteobacteria	K01480	Klebsiella	0	0	0	0	0	0	0	0	0	0	0	0	0	0	0	0	0	0	0	0	0	0	7.863664	7.957432	0	0	0	0	0	0	0	0	0	0	0	0	0	0	0	0	0	0	0	0	0	0
ProteinGroup_125102	Bacteroidetes		Bacteroides	0	0	0	0	0	0	0	0	0	2.032022	0	0	0	0	0	0	0	0	0	0	24.28397	35.12155	7.863664	8.952111	0	0	10.00149	3.059183	3.10962	2.969404	0	0	0	0	0	0	0	0	0	0	9.989345	6.891971	15.48837	19.63643	7.687205	11.74142
ProteinGroup_125103	Bacteroidetes	K01815	Bacteroides	0	0	0	0	5.139853	0	0	2.963607	0	0	26.78524	27.18958	10.618	9.892249	27.00169	20.09716	16.42207	14.5185	15.66873	17.1476	19.8687	22.43877	38.33536	50.72863	2.051679	11.31408	27.00402	23.45374	33.16928	28.70424	4.795429	4.790999	0	0	1.924514	4.837631	0	0	0	0	3.995738	4.922837	35.81685	36.3274	7.687205	7.827611
ProteinGroup_125115	Firmicutes	K02796	Oenococcus	41.93621	33.01142	26.53403	26.51555	69.902	78.22388	3.915573	32.59968	32.13555	43.68847	0	0	0	0	0	0	0	0	0	0	0	0	0	0	0	0	0	0	0	0	0	0	0	0	0	0	0	0	0	0	0	0	0	0	0	0
ProteinGroup_125183	Actinobacteria	K01714	Atopobium	0	0	0	0	0	0	0	0	0	0	0	0	0	0	0	0	0	0	0	0	0	0	0	0	0	0	0	0	0	0	0	0	0	0	0	0	19.34502	13.67299	0	0	0	0	0	0	97.98304	100.7311
ProteinGroup_125198	Proteobacteria	K05516	Escherichia	0	0	0	0	0	0	0	0	0	0	0	0	0	0	0	0	0	0	0	0	0	0	4.91479	9.94679	0	0	0	0	0	0	0	0	0	0	0	0	0	0	0	0	0	0	0	0	0	1.956903
ProteinGroup_125200	Bacteroidetes	K06872	Bacteroides	0	0	0	0	0	0	0	0	0	0	0	0	0	0	0	0	0	0	0	0	0	0	0	0	0	0	0	0	0	0	0	3.832799	0	0	0	0	0	0	0	0	0	0	0	0	0	0
ProteinGroup_12522	Proteobacteria	K03695	Oligotropha	0	0	0	0	0	0	0	0	0	0	0	0	0	0	0	0	0	0	0	0	0	0	0	0	0	0	0	0	0	0	0	0	0	0	0	0	8.765021	15.62627	7.155704	0	0	0	0	0	0	0
ProteinGroup_125223	Firmicutes	K02357	Roseburia	0	0	0	0	0	0	0	0	0	0	5.423185	13.58638	4.689856	0	25.71711	25.12076	0	1.304926	1.183316	0	34.31866	48.32726	10.986	11.67667	0	1.54283	0	0	6.219241	5.691358	0	0	0	0	0	0	0	0	0	0	0	0	0	0	0	0
ProteinGroup_125228	Actinobacteria	K02033	Olsenella	0	0	0	0	0	0	0	0	0	0	0	0	0	0	0	0	0	0	0	0	0	0	0	0	0	0	0	0	0	0	0	0	0	0	0	0	0	0	0	0	0	0	0	0	10.56991	9.784514
ProteinGroup_125246	Actinobacteria	K02115	Bifidobacterium	0	0	0	0	0	0	0	0	0	0	0	11.07724	0	0	0	0	12.55806	18.39011	0	0	0	0	0	0	0	0	0	0	0	0	0	0	0	0	0	0	0	0	0	0	0	0	0	0	0	0
ProteinGroup_125266	Actinobacteria	K02796	Olsenella	0	0	0	0	0	0	0	0	0	0	0	0	0	0	0	0	0	0	0	0	0	0	0	0	0	0	0	0	0	0	0	0	0	0	0	0	0	0	0	0	0	0	0	0	14.27624	11.74142
ProteinGroup_12531	Proteobacteria	K03782	Klebsiella	0	0	0	0	0	0	0	0	0	0	0	0	0	0	0	0	0	0	0	0	0	0	2.310458	1.140955	0	0	0	0	0	0	0	0	0	0	0	0	0	0	0	0	0	0	0	0	0	0
ProteinGroup_125312	Firmicutes	K02357	Roseburia	0	0	0	0	0	0	0	0	0	0	0	0	0	0	0	0	0	0	0	0	0	3.039741	0	0	0	0	0	0	0	0	0	0	0	0	0	0	0	0	0	0	0	0	0	0	0	0
ProteinGroup_125346	Bacteroidetes	K00058	Bacteroides	16.30853	37.56471	0	0	0	0	0	0	2.14237	2.438426	18.84888	22.15447	5.791634	0	17.00107	21.10202	0	0	20.56521	10.08683	0	0	0	0	0	0	0	0	0	0	0	4.471599	0	0	0	0	0	0	2.044487	0	0	0	7.405375	9.600034	3.843603	0
ProteinGroup_125351	Firmicutes	K00609	Roseburia	0	0	0	0	0	0	0	0	0	0	7.936369	6.617569	3.033713	0	11.00069	0	0	0	0	0	15.45343	0	5.897748	2.984037	0	0	0	0	0	0	0	0	0	0	0	0	0	0	0	0	0	0	0	0	0	0
ProteinGroup_125357	Bacteroidetes	K00634	Bacteroides	0	0	0	0	0	0	0	0	0	0	0	0	0	0	0	0	0	0	0	0	0	0	0	0	0	0	0	0	0	0	0	0	0	0	0	3.870105	0	0	0	0	0	0	0	3.927286	0	0
ProteinGroup_12541	Firmicutes	K01886	Desulfosporosinus	0	0	0	0	0	0	0	0	0	0	0	0	0	0	0	0	0	0	0	0	0	0	0	0	0	0	0	0	0	0	0	0	0	0	0	0	8.765021	2.929926	10.22243	13.62141	0	0	0	0	0	0
ProteinGroup_125498	Actinobacteria	K00604	Atopobium	0	0	0	0	0	0	0	0	0	0	0	0	0	0	0	0	0	0	0	0	0	0	0	0	0	0	0	0	0	0	0	0	0	0	0	0	0	0	0	0	0	0	0	0	0	5.870708
ProteinGroup_12552	Firmicutes	K04079	Blautia	0	0	0	0	0	0	0	0	0	0	50.33266	55.17965	261.0671	250.45	5.194521	17.03693	242.3028	247.8365	108.9955	129.9061	0	0	5.875645	9.792951	0	0	0	0	0	0	0	7.367492	0	0	0	0	0	0	0	0	0	0	0	0	0	0
ProteinGroup_125543	Firmicutes	K01624	[Eubacterium] rectale	0	0	0	0	0	0	0	0	0	0	132.1208	109.0325	351.0779	312.2886	61.08502	48.58235	370.6098	355.9599	182.627	200.0423	0	0	4.536729	5.423816	12.31007	14.27874	0	0	0	0	11.85779	14.76146	0	0	0	0	0	0	0	0	0	0	0	0	0	0
ProteinGroup_12555	Actinobacteria	K01621	Gardnerella	0	0	0	0	0	0	0	0	0	0	279.4746	299.9455	107.3327	129.9737	167.3117	117.2786	456.3898	409.3681	68.11982	48.61601	0	0	0	0	0	0	0	0	0	0	0	0	0	0	0	0	0	0	0	0	0	0	0	0	0	0
ProteinGroup_125588	Firmicutes		butyrate-producing bacterium SS3/4	0	0	0	0	0	0	0	0	0	0	0	0	0	0	0	0	0	0	0	0	27.59542	33.17036	0	0	0	0	0	0	0	0	0	0	0	0	0	0	0	0	0	0	0	0	0	0	0	0
ProteinGroup_125662	Firmicutes	K01259	Pediococcus	32.61705	18.21319	26.53403	25.99563	25.69926	28.24751	0	12.8423	13.92541	13.20814	0	0	0	0	0	0	0	0	0	0	0	0	0	0	0	0	0	0	0	0	0	0	0	0	0	0	0	0	0	0	0	0	0	0	0	0
ProteinGroup_125686	Bacteroidetes	K00652	Bacteroides	0	0	0	0	0	0	0	0	0	0	0	0	0	0	0	0	0	0	0	0	0	0	0	0	0	0	0	0	0	0	0	0	0	0	0	0	0	0	5.411877	0	0	0	0	0	0	0
ProteinGroup_12570	Firmicutes	K02014	Selenomonas	0	0	0	0	4.111882	0	0	0	0	0	0	0	0	0	0	0	0	0	0	0	0	0	0	0	0	0	0	0	0	0	0	0	0	0	0	0	0	0	0	0	0	0	0	0	0	0
ProteinGroup_125721	Firmicutes		Lactobacillus	5.824474	9.106597	12.77564	0	13.36362	20.64241	0	0	13.92541	7.112076	0	0	0	0	0	0	0	0	0	0	0	0	0	0	0	0	0	0	0	0	0	0	0	0	0	0	0	0	0	0	0	0	0	0	0	0
ProteinGroup_125729	Firmicutes	K00651	Blautia	0	0	0	0	0	0	0	0	0	0	0	0	0	0	0	0	0	0	0	0	0	1.951197	0	0	0	0	0	0	0	0	0	0	0	0	0	0	0	0	0	0	0	0	0	0	0	0
ProteinGroup_12575	Actinobacteria	K07386	Bifidobacterium	3.494684	4.553299	3.930967	10.80263	8.223765	7.605099	0	0	4.28474	0	0	0	0	0	0	0	0	0	0	0	0	0	0	0	0	0	0	0	0	0	0	0	0	0	0	0	0	0	0	0	0	0	0	0	0	0
ProteinGroup_12579	Firmicutes	K04079	[Eubacterium] rectale	0	0	0	0	0	0	0	0	0	0	0	0	0	0	0	0	0	0	0	0	0	0	0	0	0	0	0	0	0	0	0	0	3.067022	0	0	0	39.89321	54.69194	3.577852	0	0	0	0	0	0	0
ProteinGroup_125853	Bacteroidetes	K01639	Bacteroides	0	0	0	0	2.055941	0	0	0	0	0	0	0	0	0	0	0	0	0	0	0	0	0	0	0	0	0	0	0	0	0	0	0	0	0	0	0	0	0	0	0	0	0	96.29088	93.52373	13.45261	12.71987
ProteinGroup_125871	Proteobacteria	K01923	Gallionella	0	0	0	0	0	0	0	0	0	0	0	0	0	0	0	0	0	0	0	0	0	0	0	0	0	0	0	0	0	0	0	0	0	0	0	0	11.68669	12.69634	7.155704	14.59437	0	0	0	0	0	0
ProteinGroup_125952	Firmicutes	K01259	Lactobacillus	10.48405	18.21319	15.72387	7.856459	38.03491	38.02549	8.810039	16.79377	22.49489	13.20814	0	0	0	0	0	0	0	0	0	0	0	0	0	0	0	0	0	0	0	0	0	0	0	0	0	0	0	0	0	0	0	0	0	0	0	0
ProteinGroup_126030	Firmicutes	K01624	Aerococcus	327.3354	216.2817	394.6003	414.4979	437.9155	435.6635	515.8767	369.6412	271.7645	403.3563	0	0	0	0	0	0	0	0	0	0	0	0	0	0	0	0	0	0	0	0	0	0	0	0	0	0	0	0	0	0	0	0	0	0	0	0
ProteinGroup_12604	Firmicutes	K01186	Blautia	0	0	0	0	0	0	0	0	0	0	0	0	0	0	0	0	0	0	0	0	0	0	0	0	0	0	0	0	0	0	0	0	0	0	0	0	0	0	0	0	3.995738	4.922837	0	0	1.921801	0
ProteinGroup_126055	Firmicutes	K02358	Megasphaera	25.75762	14.42416	16.50828	17.55211	30.19058	30.69336	21.13067	15.37693	19.11217	13.61394	0	0	0	0	0	0	0	0	0	0	0	0	0	0	0	0	0	0	0	0	0	0	0	0	0	0	0	0	0	0	0	0	0	0	0	0
ProteinGroup_126079	Bacteroidetes	K01081	Bacteroides	0	0	0	0	0	0	0	0	0	0	0	0	0	0	0	0	0	0	0	0	0	0	0	0	0	0	0	0	0	0	0	0	0	0	0	0	0	0	0	0	0	0	0	0	0	0
ProteinGroup_12608	Firmicutes	K04759	Blautia	0	0	0	0	0	0	0	0	0	0	0	0	0	0	0	0	0	0	0	0	12.14198	34.52771	0	11.93615	0	0	0	0	0	0	0	0	0	0	0	0	0	0	0	0	0	0	0	0	0	0
ProteinGroup_126080	Firmicutes	K01639	Lachnoclostridium	0	0	0	0	0	0	0	0	0	0	30.75343	29.20362	0	0	8.000501	8.038863	20.28609	18.39011	2.937888	12.10419	0	0	0	0	0	0	0	0	0	0	0	0	0	0	0	0	0	0	0	0	0	0	0	0	0	0
ProteinGroup_126100	Bacteroidetes	K01639	Bacteroides	0	0	0	0	0	0	0	0	0	0	0	0	0	0	0	0	0	0	0	0	0	0	0	0	0	0	0	0	0	0	0	0	0	0	0	0	0	0	0	0	0	0	0	0	0	0
ProteinGroup_126114	Firmicutes	K00297	Blautia	0	0	0	0	0	0	0	0	0	0	0	0	0	0	0	0	0	0	0	0	0	0	0	0	0	0	0	0	0	0	0	0	0	0	0	0	0	0	0	0	0	0	0	0	0	0
ProteinGroup_126118	Firmicutes	K01808	Anaerostipes	0	0	0	0	0	0	0	0	0	0	0	0	0	0	6.000376	0	0	0	0	0	0	0	0	0	0	0	0	0	0	0	0	0	0	0	0	0	0	0	0	0	0	0	0	0	0	0
ProteinGroup_126124	Bacteroidetes	K00651	Bacteroides	0	0	0	0	0	0	0	0	0	0	0	0	0	0	0	0	0	0	0	0	0	0	0	2.984037	0	0	0	0	0	0	0	0	0	0	0	0	0	0	0	0	0	0	0	0	0	0
ProteinGroup_126131	Bacteroidetes		Bacteroides	0	0	0	0	0	0	0	0	0	0	0	0	0	0	0	0	0	0	0	0	0	0	0	0	0	0	0	0	0	0	0	0	0	0	0	0	10.7128	4.883209	0	0	0	0	0	0	0	0
ProteinGroup_126145	Firmicutes	K00014	Lactobacillus	0	0	7.861934	5.892344	7.195794	4.345771	4.894466	0	0	0	0	0	0	0	0	0	0	0	0	0	0	0	0	0	0	0	0	0	0	0	0	0	0	0	0	0	0	0	0	0	0	0	0	0	0	0
ProteinGroup_126156	Proteobacteria	K10709	Escherichia	0	0	2.948225	4.910287	0	0	0	0	0	0	0	0	0	0	0	0	0	0	0	0	8.830533	6.829191	35.38649	35.80844	10.25839	16.45685	5.000744	0	0	0	0	0	0	0	0	0	0	0	0	0	0	0	0	0	0	0
ProteinGroup_126221	Firmicutes		Paenibacillus	0	0	0	0	0	0	0	0	0	0	0	0	0	0	0	0	0	0	0	0	3.31145	0	0	0	0	0	0	0	0	0	0	0	0	0	0	0	0	0	0	0	0	0	0	0	0	0
ProteinGroup_126231	Firmicutes	K00297	Blautia	0	0	0	0	0	0	0	0	0	0	123.0137	120.5405	370.6646	287.8644	56.00351	43.20889	534.5918	493.0847	279.0993	238.0491	0	0	0	0	10.25839	13.37119	0	0	4.14616	9.898013	37.40434	51.64697	0	0	6.735797	7.74021	0	0	0	0	0	0	0	0	0	0
ProteinGroup_126269	Bacteroidetes		Bacteroides	0	0	0	0	0	0	0	0	0	0	0	0	0	0	0	0	0	0	0	0	0	0	0	0	0	0	0	0	0	0	8.631772	12.4566	0	5.11891	16.35836	17.41547	0	0	0	0	0	0	0	0	0	0
ProteinGroup_12628	Bacteroidetes		Bacteroides	27.95748	21.62817	24.56854	17.67703	40.09085	35.85261	0	15.8059	20.35252	24.38426	0	0	0	0	0	0	0	0	0	0	0	0	0	0	0	0	0	0	0	0	0	0	0	0	0	0	0	0	0	0	0	0	0	0	0	0
ProteinGroup_126295	Firmicutes	K01639	Lachnoclostridium	5.824474	0	0	0	0	0	0	0	0	0	0	0	0	0	0	0	0	0	0	0	0	9.755987	0	0	0	0	0	3.059183	0	0	0	0	0	0	0	0	0	0	0	0	0	0	0	0	0	0
ProteinGroup_126300	Firmicutes	K07533	Pediococcus	2.541589	2.34361	1.013452	0	3.134468	1.100738	0	2.173312	0	4.393561	0	0	0	0	0	0	0	0	0	0	0	0	0	0	0	0	0	0	0	0	0	0	0	0	0	0	0	0	0	0	0	0	0	0	0	0
ProteinGroup_12634	Actinobacteria	K00705	Bifidobacterium	0	0	0	0	0	0	0	0	0	0	7.936369	13.94337	0	0	3.000188	3.014574	8.694038	10.6469	0	0	0	0	0	0	0	0	0	0	0	0	0	0	0	0	0	0	0	0	0	0	0	0	0	0	0	0
ProteinGroup_12637	Firmicutes	K07277	Veillonella	0	0	0	0	4.111882	6.518656	0	2.963607	0	0	0	0	0	0	0	0	0	0	0	0	0	0	0	0	0	0	0	0	0	0	0	0	0	0	0	0	0	0	2.044487	0	0	0	0	0	0	0
ProteinGroup_12639	Firmicutes	K15533	Blautia	0	0	0	0	0	0	0	0	0	0	0	0	0	0	0	0	0	0	0	0	15.45343	22.43877	11.7955	8.952111	0	0	0	0	0	0	0	0	0	0	0	0	0	0	0	0	0	0	0	0	0	0
ProteinGroup_126432	Firmicutes		Coprococcus	0	0	0	0	0	0	0	0	0	0	0	0	0	0	4.000251	6.029148	0	0	0	0	16.55725	3.902395	0	0	0	0	0	0	0	0	0	0	0	0	0	0	0	0	0	0	0	0	0	0	0	0
ProteinGroup_126440	Firmicutes		Roseburia	0	0	0	0	0	0	0	0	0	0	0	0	0	0	0	0	0	0	0	0	0	0	0	0	0	0	0	0	0	0	0	0	0	0	0	0	5.843347	3.906567	0	0	0	0	0	0	0	0
ProteinGroup_126451	Firmicutes		Anaerostipes	0	0	0	0	0	0	0	0	0	0	0	0	0	0	0	4.019432	0	0	0	0	0	0	0	0	0	0	0	0	0	0	0	0	0	0	0	0	0	0	0	0	0	0	0	0	0	0
ProteinGroup_126484	Actinobacteria	K04072	Bifidobacterium	0	1.31925	0	0	0	0	0	1.043264	0	0	0	0	0	0	0	0	0	0	0	0	0	0	0	0	0	0	0	0	0	0	0	0	0	0	0	0	0	0	0	0	0	0	0	0	0	0
ProteinGroup_126523	Firmicutes	K00297	Blautia	0	0	0	0	0	0	0	0	0	0	0	6.344235	0	0	0	3.014574	1.54061	3.448145	0	0	0	0	0	0	0	0	0	0	0	0	0	0	0	0	0	0	0	0	0	0	0	0	0	0	0	0
ProteinGroup_126553	Bacteroidetes		Bacteroides	3.494684	5.691623	0	0	5.139853	0	0	0	7.498296	5.080055	0	0	0	0	0	0	0	0	0	0	68.43663	50.73113	9.82958	11.93615	6.155037	10.28553	78.0116	83.61767	20.7308	33.65325	0	0	0	0	0	0	0	0	0	0	0	0	2.904069	2.945465	6.726304	5.870708
ProteinGroup_126598	Firmicutes	K19075	Lactobacillus	0	0	0	0	4.111882	0	0	0	0	0	0	0	0	0	0	0	0	0	0	0	0	0	0	0	0	0	0	0	0	0	0	0	0	0	0	0	0	0	0	0	0	0	0	0	0	0
ProteinGroup_12665	Firmicutes		Clostridium	0	0	0	0	0	0	0	0	0	0	0	0	0	0	0	0	0	0	0	0	0	0	0	0	0	0	0	0	0	0	0	0	0	0	0	0	0	0	4.088974	0	0	0	0	0	0	0
ProteinGroup_12671	Firmicutes	K03798	Lactobacillus	32.61705	39.84136	49.13709	32.96377	83.26562	69.53233	61.67027	49.39345	38.56266	37.31138	0	0	0	0	0	0	0	0	0	0	0	0	0	0	0	0	0	0	0	0	0	0	0	0	0	0	0	0	0	0	0	0	0	0	0	0
ProteinGroup_126718	Firmicutes	K01624	Aerococcus	0	0	11.27209	16.17553	0	0	0	1.797514	0	0	0	0	0	0	0	0	0	0	0	0	0	0	0	0	0	0	0	0	0	0	0	0	0	0	0	0	0	0	0	0	0	0	0	0	0	0
ProteinGroup_126813	Firmicutes	K17828	Lactococcus	0	0	0	4.910287	0	0	0	4.939345	0	0	0	0	0	0	0	0	0	0	0	0	0	0	0	0	0	0	0	0	0	0	0	0	0	0	0	0	0	0	0	0	0	0	0	0	0	0
ProteinGroup_126816	Actinobacteria	K00016	Scardovia	19.80321	6.829948	9.827418	12.76675	31.86709	35.85261	17.62008	15.8059	6.427111	11.17612	0	0	0	0	0	0	0	0	0	0	0	0	0	0	0	0	0	0	0	0	0	0	0	0	0	0	0	0	0	0	0	0	0	0	0	0
ProteinGroup_126859	Bacteroidetes	K03616	Bacteroides	0	0	0	0	0	0	0	0	0	0	0	0	0	0	0	0	0	0	0	0	11.03817	7.80479	0	0	0	0	0	0	0	0	0	0	0	0	0	0	0	0	0	0	0	0	2.904069	2.945465	0	0
ProteinGroup_126876	Firmicutes	K00882	Lactobacillus	12.81384	26.18147	21.62032	19.64115	46.25868	36.93905	92.01596	23.70886	33.20674	35.56038	0	0	0	0	0	0	0	0	0	0	0	0	0	0	0	0	0	0	0	0	0	0	0	0	0	0	0	0	0	0	0	0	0	0	0	0
ProteinGroup_126896	Actinobacteria	K02115	Olsenella	0	0	0	0	0	0	4.894466	0	0	0	0	0	0	0	0	0	0	0	0	0	0	0	0	0	0	0	0	0	0	0	0	0	0	0	0	0	0	0	0	0	0	0	0	0	0	0
ProteinGroup_126912	Firmicutes	K02796	Anaerostipes	0	0	0	0	0	0	0	0	0	0	12.8966	13.09128	0	5.935349	29.00182	30.14574	14.49006	34.84441	0	0	0	0	0	0	0	0	0	0	0	0	0	0	0	0	0	0	0	0	0	0	0	0	0	0	0	0
ProteinGroup_126919	Firmicutes		Lactobacillus	10.48405	19.35152	26.53403	33.38995	25.69926	42.37127	24.47233	12.8423	29.99318	25.40027	0	0	0	0	0	0	0	0	0	0	0	0	0	0	0	0	0	0	0	0	0	0	0	0	0	0	0	0	0	0	0	0	0	0	0	0
ProteinGroup_126923	Firmicutes	K00609	Roseburia	0	0	0	0	0	0	0	0	0	0	0	9.638634	26.88973	53.06901	0	0	37.52555	40.51354	12.73085	0	0	0	0	0	0	0	0	0	0	0	0	0	0	0	0	0	0	0	0	0	0	0	0	0	0	0
ProteinGroup_126926	Bacteroidetes		Barnesiella	0	0	0	0	0	0	0	0	0	0	0	0	0	0	0	0	0	0	0	0	0	0	0	0	0	0	0	0	0	0	4.795429	4.790999	0	0	3.849027	2.902579	0	0	0	0	0	0	0	0	0	0
ProteinGroup_126948	Bacteroidetes		Prevotella	0	0	0	0	0	0	0	0	0	0	0	0	0	0	0	0	0	0	0	0	0	0	0	0	0	0	0	0	0	0	0	0	0	0	0	0	0	0	0	0	0	0	0	0	0	0
ProteinGroup_126966	Firmicutes	K02747	Erysipelotrichaceae bacterium I46	0	0	0	0	0	0	0	0	0	0	11.90455	8.056171	10.618	0	5.000313	7.034006	45.4022	31.94071	8.813663	9.078143	16.55725	19.51197	0	0	19.49095	23.65672	0	0	0	0	40.2816	28.746	0	0	9.622568	4.837631	0	0	20.44487	18.48621	0	6.891971	12.5843	9.818216	37.47512	33.26735
ProteinGroup_126967	Firmicutes	K00074	Flavonifractor	0	0	0	0	0	0	0	0	0	0	0	0	0	0	0	0	0	0	0	0	0	0	0	0	0	0	0	0	0	0	0	0	0	0	0	0	0	0	0	0	0	0	0	0	7.687205	13.69832
ProteinGroup_12698	Bacteroidetes		Bacteroides	0	0	0	0	4.111882	0	6.852253	6.915083	6.427111	2.032022	4.96023	9.063193	5.791634	6.924574	2.000125	0	8.694038	18.39011	15.66873	11.09551	0	0	0	0	0	0	0	0	0	0	0	0	0	4.095128	9.622568	5.805158	53.56401	41.01896	42.93423	53.5127	0	0	0	0	0	0
ProteinGroup_127021	Firmicutes	K01259	Pediococcus	0	0	0	3.466085	0	0	0	0	0	0	0	0	0	0	0	0	0	0	0	0	0	0	0	0	0	0	0	0	0	0	0	0	0	0	0	0	0	0	0	0	0	0	0	0	0	0
ProteinGroup_127070	Firmicutes	K02115	Melissococcus	2.995444	0	0	0	0	0	0	0	0	2.177166	0	0	0	0	0	0	0	0	0	0	0	0	0	0	0	0	0	0	0	0	0	0	0	0	0	0	0	0	0	0	0	0	0	0	0	0
ProteinGroup_127074	Firmicutes	K00075	Blautia	0	0	0	0	0	0	0	0	0	0	0	0	4.826362	0	0	0	0	0	0	0	0	0	0	0	0	0	0	0	0	0	0	0	0	0	0	0	0	0	0	0	0	0	0	0	0	0
ProteinGroup_127084	Firmicutes	K02358	Clostridioides	0	0	0	0	0	0	0	0	0	0	0	0	0	0	0	0	0	0	0	0	13.2458	7.80479	3.931832	0	0	0	0	0	0	0	0	0	0	0	0	0	0	0	0	0	3.567623	0	0	0	80.78249	78.65231
ProteinGroup_127126	Bacteroidetes	K01639	Parabacteroides	0	12.52157	0	0	0	6.518656	8.810039	13.83017	10.71185	19.30421	37.46279	44.02791	29.92344	24.73062	7.000439	15.07287	5.796026	7.743202	35.25465	56.48622	0	0	0	0	0	0	0	0	0	0	10.54994	12.4566	0	0	0	0	3.895565	2.929926	0	0	0	0	10.19164	15.45847	0	0
ProteinGroup_127221	Firmicutes	K01624	Aerococcus	0	0	0	1.431784	0	0	0	0	0	0	0	0	0	0	0	0	0	0	0	0	0	0	0	0	0	0	0	0	0	0	0	0	0	0	0	0	0	0	0	0	0	0	0	0	0	0
ProteinGroup_12728	Proteobacteria		Escherichia	0	0	0	0	0	0	0	0	0	0	0	0	0	0	0	0	0	0	0	0	0	0	0	3.978716	0	0	0	0	0	0	0	0	0	0	0	0	0	0	0	0	0	0	0	0	0	0
ProteinGroup_12730	Bacteroidetes		Bacteroides	0	0	0	0	0	0	0	0	0	0	0	0	0	0	0	0	0	0	0	0	0	0	0	0	0	0	0	0	0	0	3.836343	4.790999	0	0	4.811284	7.74021	0	0	0	0	0	0	2.76578	1.800006	0	1.956903
ProteinGroup_127307	Bacteroidetes		Parabacteroides	0	0	0	0	0	0	0	0	0	0	0	0	0	0	0	0	0	0	0	0	0	0	0	0	0	0	0	0	0	0	22.05897	21.0804	0	0	8.660311	15.48042	0	0	0	0	0	0	0	0	0	0
ProteinGroup_12733	Firmicutes	K03798	Blautia	0	0	1.123133	0	0	0	0	0	2.570844	0	0	0	0	0	0	0	0	0	0	0	0	0	0	0	0	0	0	0	0	0	0	0	0	0	0	0	0	0	0	0	0	0	0	0	0	0
ProteinGroup_127344	Actinobacteria	K00973	Gardnerella	2.32979	0	1.965484	0	4.111882	2.897181	0	0	0	0	0	0	0	0	0	0	0	0	0	0	0	0	0	0	0	0	0	0	0	0	0	0	0	0	0	0	0	0	0	0	0	0	0	0	0	0
ProteinGroup_127345	Actinobacteria	K07138	Bifidobacterium	0	0	0	0	0	0	0	0	0	0	6.944322	13.09128	0	5.935349	0	0	23.1841	29.03701	0	0	0	0	0	0	0	0	0	0	0	0	0	0	0	0	0	0	0	0	0	0	0	0	0	0	0	0
ProteinGroup_12737	Firmicutes	K00962	[Eubacterium] rectale	0	0	0	0	0	0	0	0	0	0	0	0	0	0	0	0	0	0	0	0	0	0	0	0	0	0	0	0	0	0	0	0	0	0	0	0	12.58567	12.69634	0	0	0	0	0	0	0	0
ProteinGroup_12740	Firmicutes		Streptococcus	0	0	0	0	0	0	0	0	0	0	0	0	0	0	0	0	0	0	0	0	0	0	0	0	0	0	0	0	0	0	0	0	0	7.166474	0	0	8.765021	1.953284	11.24468	8.756623	0	0	0	0	0	0
ProteinGroup_127405	Firmicutes	K02967	Erysipelotrichaceae bacterium I46	0	0	0	0	0	0	0	0	0	0	0	0	0	1.348943	0	0	0	0	0	0	0	0	3.874849	0	0	0	0	0	0	0	0	0	0	0	0	0	0	0	0	0	0	0	0	0	0	0
ProteinGroup_12745	Firmicutes	K15533	Blautia	0	0	0	0	0	0	0	0	0	0	11.90455	19.13341	17.3749	43.15952	16.001	17.08258	37.54537	45.05576	14.68944	22.19102	0	0	0	0	0	0	0	0	0	0	0	0	0	0	0	0	0	0	0	0	0	0	0	0	0	0
ProteinGroup_12747	Firmicutes	K00962	Lachnoclostridium	0	0	0	0	0	0	0	0	0	0	0	0	0	0	0	0	0	0	0	0	0	8.027784	14.74437	15.91486	0	0	0	0	0	0	0	0	0	0	0	0	0	0	0	0	0	0	0	0	0	0
ProteinGroup_127485	Firmicutes	K00197	Blautia	0	0	0	0	0	0	0	0	0	0	0	0	0	0	0	0	0	0	0	0	0	0	0	0	0	6.171318	0	0	0	0	4.795429	4.790999	0	0	0	0	0	9.766419	0	0	0	0	0	0	0	0
ProteinGroup_127495	Bacteroidetes	K00957	Parabacteroides	0	0	0	0	0	0	0	0	0	0	0	0	2.895817	1.384915	9.625603	9.671758	0	0	4.896479	6.72455	0	0	0	0	0	0	0	0	0	0	0	0	0	0	0	8.600234	0	0	1.362991	0	0	0	0	0	0	0
ProteinGroup_12755	Bacteroidetes		Bacteroides	0	0	0	0	0	0	0	0	0	0	46.62617	53.37213	38.61089	25.71985	25.00157	29.14088	23.1841	28.06911	10.77225	7.060778	0	0	0	0	0	0	0	0	0	0	286.7666	258.714	168.6862	189.3997	314.658	323.1538	195.7521	183.6087	314.851	355.1297	0	0	0	0	0	0
ProteinGroup_12761	Euryarchaeota	K01880	Methanocaldococcus	0	0	0	0	0	0	0	0	0	0	0	0	0	0	0	0	0	0	0	0	0	0	0	0	0	0	0	0	0	0	0	0	0	0	0	0	19.47782	20.50948	12.26692	3.891833	0	0	0	0	0	0
ProteinGroup_127617	Firmicutes		Megasphaera	0	0	0	0	0	0	7.831146	4.939345	4.28474	0	0	0	0	0	0	0	0	0	0	0	0	0	0	0	0	0	0	0	0	0	0	0	0	0	0	0	0	0	0	0	0	0	0	0	0	0
ProteinGroup_127619	Firmicutes		Megasphaera	0	0	0	0	0	0	0	0	2.499432	0	0	0	0	0	0	0	0	0	0	0	0	0	0	0	0	0	0	0	0	0	0	0	0	0	0	0	0	0	0	0	0	0	0	0	0	0
ProteinGroup_127624	Actinobacteria	K01902	Bifidobacterium	0	0	0	0	2.055941	0	0	0	0	0	0	0	0	0	0	0	0	0	0	0	0	0	0	0	0	0	0	0	0	0	0	0	0	0	0	0	0	0	0	0	0	0	0	0	0	0
ProteinGroup_12765	Actinobacteria	K00705	Bifidobacterium	0	0	0	0	0	0	0	0	0	0	0	0	0	0	0	0	4.830021	8.711103	0	0	0	0	0	0	0	0	0	0	0	0	0	0	0	0	0	0	0	0	0	0	0	0	0	0	0	0
ProteinGroup_127652	Bacteroidetes		Bacteroides	0	0	0	0	0	0	0	0	0	0	0	8.056171	0	3.9569	10.83401	15.27384	0	0	0	4.03473	0	0	0	0	0	0	0	0	0	0	0	0	0	0	0	0	0	0	9.200191	0	0	0	0	0	0	0
ProteinGroup_127658	Firmicutes	K00384	Cellulosilyticum	0	0	0	0	0	0	0	0	0	0	20.83297	18.12639	9.652723	0	39.00244	40.19432	0	2.903701	0	4.03473	20.97252	14.63398	0	0	0	0	0	0	0	0	0	0	0	0	0	0	0	0	0	0	0	0	0	0	0	0
ProteinGroup_127675	Bacteroidetes		Bacteroides	0	0	0	0	0	0	0	0	0	0	0	0	0	0	6.000376	3.617489	0	0	0	0	0	0	0	0	0	0	0	0	0	0	0	0	0	0	0	0	0	0	0	0	0	0	0	0	0	0
ProteinGroup_127682	Actinobacteria	K00656	Bifidobacterium	0	0	2.992895	7.856459	0	0	0	0	1.260218	2.172161	0	0	0	0	0	0	0	0	0	0	0	0	0	0	0	0	0	0	0	0	0	0	0	0	0	0	0	0	0	0	0	0	0	0	0	0
ProteinGroup_127684	Firmicutes	K00609	Blautia	0	0	0	0	0	0	4.894466	2.963607	0	0	0	0	0	0	0	0	0	0	0	0	0	0	0	0	0	0	0	0	0	0	0	0	0	0	0	0	0	0	0	0	0	0	0	0	11.53081	5.870708
ProteinGroup_127708	Bacteroidetes	K00957	Bacteroides	0	0	0	0	0	0	0	0	0	0	4.96023	8.056171	6.756906	5.539659	1.375086	1.38168	0	0	0	3.362275	0	0	0	0	0	0	0	0	0	0	1.918171	0	0	0	0	1.075029	0	0	15.85788	23.351	0	0	0	0	0	0
ProteinGroup_127725	Firmicutes	K02357	Clostridioides	0	0	0	0	0	0	0	0	0	0	0	0	0	1.97845	0	0	0	0	0	0	0	0	11.7955	10.94147	0	0	0	0	0	0	0	0	0	0	0	0	0	0	0	0	0	0	0	0	0	0
ProteinGroup_12773	Firmicutes	K01847	Veillonella	0	0	0	0	0	0	0	0	0	0	0	0	0	0	0	0	0	0	0	0	0	0	0	0	0	0	0	0	0	0	0	0	0	0	0	0	0	0	4.088974	0	0	0	0	0	4.804503	5.870708
ProteinGroup_127749	Actinobacteria	K01738	Olsenella	6.989369	5.691623	0	0	3.083912	2.172885	0	0	0	0	0	0	0	0	0	0	0	0	0	0	0	0	0	0	0	0	0	0	0	0	0	0	0	0	0	0	0	0	0	0	0	0	0	0	0	0
ProteinGroup_127761	Bacteroidetes	K17828	Bacteroides	0	0	0	0	0	0	0	0	0	0	0	6.042128	0	0	12.00075	11.05344	0	0	1.958592	0	0	0	7.863664	9.94679	0	0	4.000595	0	0	0	0	0	0	0	0	0	0	0	0	0	0	0	15.10116	5.89093	0	0
ProteinGroup_1278	Bacteroidetes	K01190	Bacteroides	0	0	0	0	0	0	0	0	0	0	0	0	0	0	0	0	0	0	0	0	0	0	0	0	0	0	0	0	0	0	0	0	0	0	0	0	0	0	0	0	0	0	27.10464	35.34558	2.882702	0
ProteinGroup_127808	Firmicutes	K01624	Aerococcus	0	0	0	0	0	0	0	0	1.387672	0	0	0	0	0	0	0	0	0	0	0	0	0	0	0	0	0	0	0	0	0	0	0	0	0	0	0	0	0	0	0	0	0	0	0	13.5913	15.02211
ProteinGroup_12782	Firmicutes	K14138	Clostridioides	0	0	0	0	0	0	0	0	0	0	0	0	0	0	4.444723	4.880739	1.035716	0	0	0	0	0	6.880706	5.968074	58.72931	68.97654	0	0	0	0	0	0	0	0	0	0	0	0	0	0	0	0	0	0	2.520585	7.660937
ProteinGroup_127842	Firmicutes	K00134	Flavonifractor	0	0	0	0	0	0	0	0	4.298068	3.056193	0	0	0	0	0	0	0	0	0	0	0	0	0	0	0	0	0	0	0	0	0	0	0	0	0	0	0	0	0	0	0	0	0	0	0	0
ProteinGroup_127863	Bacteroidetes	K17828	Bacteroides	0	0	0	0	0	0	0	0	0	0	2.976138	4.028086	0	0	0	0	0	0	0	0	0	0	0	0	0	0	0	0	0	0	0	0	0	0	0	0	0	0	18.40038	12.64846	0	0	0	0	0	0
ProteinGroup_127868	Firmicutes		Roseburia	0	0	0	0	0	0	0	0	0	0	3.968184	14.0983	0	11.8707	19.00119	23.11173	0	0	0	0	0	0	0	0	0	0	0	0	0	0	0	0	0	0	0	0	0	0	0	0	0	0	0	0	0	0
ProteinGroup_127897	Firmicutes	K00852	Parageobacillus	0	0	0	0	0	0	0	0	0	0	0	0	0	0	0	0	0	0	0	0	0	0	1.965916	0	0	0	0	0	0	0	0	0	0	0	0	0	0	0	0	0	0	0	0	0	0	0
ProteinGroup_127913	Firmicutes	K03595	[Eubacterium] rectale	0	0	0	0	0	0	0	0	0	0	0	0	0	0	0	0	0	0	0	0	0	0	0	0	0	0	0	0	0	0	0	0	0	0	0	0	3.895565	3.906567	2.044487	0	0	0	0	0	0	0
ProteinGroup_127931	Firmicutes		Megasphaera	0	0	0	0	0	6.518656	0	0	7.498296	7.112076	0	0	0	0	0	0	0	0	0	0	0	0	0	0	0	0	0	0	0	0	0	0	0	0	0	0	0	0	0	0	0	0	0	0	0	0
ProteinGroup_127943	Bacteroidetes		Bacteroides	0	0	0	0	0	0	0	0	0	0	0	0	0	0	0	0	0	0	0	0	0	0	0	0	0	0	0	0	0	0	0	0	0	0	3.849027	3.870105	0	0	0	0	0	0	0	2.945465	0	0
ProteinGroup_128045	Firmicutes	K00634	Clostridioides	0	0	0	0	0	0	0	0	0	0	0	0	0	0	0	0	0	0	0	0	0	0	0	0	0	0	0	0	0	0	0	0	0	0	0	0	0	0	0	0	0	0	0	0	4.804503	0
ProteinGroup_128080	Bacteroidetes	K17828	Bacteroides	0	0	0	0	0	0	0	0	0	0	0	0	0	0	0	0	0	0	0	0	0	0	0	0	0	0	0	0	0	0	0	0	0	0	0	0	0	0	0	0	0	0	2.323255	0	0	0
ProteinGroup_128149	Bacteroidetes		Bacteroides	0	0	0	0	0	0	0	0	0	0	0	0	0	0	0	0	0	0	0	0	0	0	0	0	0	0	0	0	0	0	1.118933	0	0	1.160286	0	2.176934	0	0	2.317085	0	0	0	0	0	0	0
ProteinGroup_12822	Firmicutes	K15533	Blautia	0	0	0	0	0	0	0	0	0	0	0	0	0	0	0	0	0	0	0	0	0	0	0	3.978716	0	0	0	0	0	0	0	0	0	0	0	0	0	0	0	0	0	0	0	0	0	0
ProteinGroup_128229	Firmicutes		Ruminococcus	0	0	0	0	15.41956	0	0	0	0	0	0	0	0	0	0	0	0	0	0	0	0	0	0	0	0	0	0	0	0	0	0	0	0	0	0	0	0	0	0	0	0	0	0	0	0	0
ProteinGroup_128388	Proteobacteria	K00963	Shigella	0	0	0	0	0	0	0	0	0	0	0	0	0	0	0	0	0	0	0	0	0	0	9.82958	22.87762	0	2.057106	0	0	0	0	0	0	0	0	0	0	0	0	0	0	0	0	0	0	0	0
ProteinGroup_12839	Bacteroidetes		Bacteroides	0	0	0	0	0	0	0	0	0	0	0	0	0	0	0	0	0	0	0	0	0	0	0	0	0	0	0	0	0	0	0	0	0	0	0	0	0	0	0	0	0	0	0	0	0	0
ProteinGroup_12840	Bacteroidetes		Bacteroides	0	0	0	0	0	0	0	0	0	0	0	0	0	0	0	0	0	0	0	0	0	0	19.65916	19.89358	0	0	0	0	0	0	0	0	0	0	0	0	0	0	0	0	0	0	6.914449	9.000032	0	0
ProteinGroup_128401	Firmicutes	K00930	Roseburia	0	0	0	0	0	0	0	0	0	0	0	0	0	0	1.181892	1.256072	0	0	0	0	0	0	0	0	0	0	0	0	0	0	0	0	0	0	0	0	0	0	0	0	0	0	0	0	0	0
ProteinGroup_128423	Nitrospirae	K00326	Nitrospira	0	0	0	0	0	0	0	0	0	0	0	0	0	0	0	0	0	0	0	0	0	0	0	0	0	0	0	0	0	0	0	7.665599	6.134044	0	0	5.805158	74.01573	64.45836	50.08993	29.18874	0	0	0	0	0	0
ProteinGroup_128434	Actinobacteria	K00963	Coriobacterium	0	0	0	0	0	0	0	0	0	0	0	0	0	0	0	0	0	0	0	0	0	0	0	0	0	0	0	0	0	0	0	0	0	0	0	0	0	0	0	0	0	0	0	0	43.24053	41.09496
ProteinGroup_128438	Actinobacteria	K00262	Slackia	0	0	0	0	0	0	0	0	0	0	0	0	0	0	0	0	0	0	0	0	0	0	0	0	0	0	0	0	0	0	0	0	0	0	0	0	0	0	0	0	0	0	0	0	12.49171	11.74142
ProteinGroup_128440	Firmicutes	K03497	Blautia	0	0	0	0	0	0	0	0	0	0	0	0	0	0	6.000376	9.043721	0	0	0	0	0	3.902395	0	1.989358	0	0	0	0	0	0	0	0	0	0	0	0	0	0	0	0	0	0	0	0	0	0
ProteinGroup_12851	Bacteroidetes	K02355	Bacteroides	0	0	0	0	0	0	1.957786	0	1.847406	4.16825	91.88399	86.05982	38.2087	67.03453	53.26697	58.64719	0	5.279456	34.765	33.10126	0	0	0	0	0	0	0	0	0	0	9.590857	15.8103	11.96139	10.23782	13.83244	28.57924	13.63448	9.766419	85.41499	68.02172	0	0	3.366116	3.582595	0	0
ProteinGroup_128516	Proteobacteria	K01644	Shigella	0	0	0	0	0	0	0	0	0	0	0	0	0	0	0	0	0	0	0	0	0	0	1.965916	0	0	0	0	0	0	0	0	0	0	0	0	0	0	0	0	0	0	0	0	0	0	0
ProteinGroup_12852	Bacteroidetes	K03798	Bacteroides	0	0	0	0	0	0	0	1.207395	1.285422	0	0	0	0	0	0	0	0	0	0	0	0	0	0	0	0	0	0	0	0	0	0	0	0	0	0	0	0	0	0	0	0	0	0	0	0	0
ProteinGroup_128536	Bacteroidetes	K00957	Bacteroides	0	0	0	0	0	0	0	0	0	0	0	0	0	0	0	0	0	0	0	0	0	0	18.6762	24.86697	0	0	4.000595	0	8.292321	0	0	0	0	0	0	5.805158	0	0	2.201755	0	0	0	45.49708	41.23651	0	0
ProteinGroup_12854	Bacteroidetes		Bacteroides	0	0	0	0	0	0	0	0	0	0	0	0	0	0	0	0	0	0	0	0	0	0	39.2116	37.97769	0	0	0	0	19.00712	16.71664	0	0	0	0	0	0	0	0	0	0	0	4.429265	0	5.667063	0	2.104024
ProteinGroup_12855	Firmicutes	K04759	Roseburia	0	0	0	0	0	0	0	0	0	0	0	0	0	0	0	0	0	0	0	0	0	0	0	0	0	0	0	0	0	0	0	0	0	0	0	0	2.921674	11.7197	0	0	0	0	0	0	0	0
ProteinGroup_128684	Bacteroidetes		Bacteroides	0	0	0	0	0	0	2.414603	2.314436	1.331744	1.270014	0	0	0	0	0	0	4.830021	4.839501	0	0	14.34962	21.46317	55.04565	70.62221	15.38759	13.37119	79.01175	73.42039	124.3848	130.6538	0	0	0	0	0	0	0	0	0	0	0	1.142316	11.55229	15.21907	0	0
ProteinGroup_12872	Bacteroidetes		Bacteroides	0	0	0	0	0	0	0	0	0	0	0	0	0	0	0	0	0	0	0	0	0	0	0	0	0	0	0	0	0	0	10.54994	7.665599	0	0	13.47159	13.54537	0	0	12.26692	8.756623	0	0	0	0	0	0
ProteinGroup_12873	Firmicutes	K00962	Blautia	0	0	0	0	0	0	0	0	0	0	34.85389	51.22382	35.13591	34.37556	110.9139	110.5344	0	0	0	0	51.87938	79.27436	0	12.59927	0	0	0	0	0	0	0	0	0	0	0	0	0	0	0	0	0	0	0	0	0	0
ProteinGroup_128740	Firmicutes	K17320	[Eubacterium] rectale	0	0	0	0	0	0	0	0	0	0	0	0	0	0	0	0	0	0	0	0	0	0	0	0	0	0	0	0	0	0	0	0	0	0	0	0	1.947782	0	0	0	0	0	0	0	0	0
ProteinGroup_128821	Bacteroidetes		Bacteroides	0	0	0	0	0	0	0	0	0	0	0	0	0	0	0	0	0	0	0	0	0	0	0	0	0	0	0	0	0	0	0	0	0	0	4.811284	5.805158	0	0	0	0	0	0	0	0	0	0
ProteinGroup_128845	Firmicutes	K00609	[Eubacterium] rectale	0	0	0	0	0	0	0	0	0	0	0	0	0	0	0	0	0	0	0	0	0	0	0	0	0	0	0	0	0	0	0	0	0	0	0	0	5.843347	5.859851	0	0	0	0	0	0	0	0
ProteinGroup_128847	Firmicutes		Turicibacter	0	0	0	0	0	0	0	0	0	0	0	0	0	0	6.000376	0	0	0	0	0	0	0	0	0	0	0	0	0	0	0	0	0	0	0	0	0	0	0	0	0	0	0	0	0	0	0
ProteinGroup_128862	Firmicutes	K03595	Lactobacillus	0	0	0	4.910287	0	0	0	2.963607	0	0	0	0	0	0	0	0	0	0	0	0	0	0	0	0	0	0	0	0	0	0	0	0	0	0	0	0	0	0	0	0	0	0	0	0	0	0
ProteinGroup_12895	Bacteroidetes	K02355	Bacteroides	0	0	0	0	0	0	4.40502	0	21.21412	11.9593	9.304708	19.67743	10.05492	4.189658	33.60211	29.65727	21.25209	23.75755	34.765	34.48047	0	0	19.65916	28.84569	14.36175	15.4283	3.000446	0	8.292321	8.908212	0	0	0	0	0	0	0	0	0	0	0	0	110.4064	108.7036	12.97216	17.1229
ProteinGroup_128976	Actinobacteria	K20276	Bifidobacterium	0	0	0	0	0	0	0	0	0	0	0	0	0	0	0	0	0	0	0	0	0	0	0	0	0	0	0	0	0	0	0	0	0	0	0	0	0	0	0	0	0	0	0	0	0	3.913805
ProteinGroup_129020	Proteobacteria	K00042	Klebsiella	0	0	0	0	0	0	0	0	0	0	0	0	0	0	0	0	0	0	0	0	0	0	12.77845	15.91486	8.206715	7.199871	0	0	0	0	0	0	0	0	0	0	0	0	0	0	0	0	0	0	0	0
ProteinGroup_129118	Firmicutes	K00603	Acidaminococcus	0	0	0	0	0	0	0	0	0	0	0	0	0	0	0	0	0	0	0	0	0	0	0	0	0	0	0	0	0	0	60.4224	70.90679	163.5745	167.9003	122.2066	138.3563	52.59012	33.20582	363.9187	278.266	0	0	0	0	0	0
ProteinGroup_129119	Firmicutes	K01151	Coprococcus	0	0	0	0	0	0	0	0	0	0	0	0	0	0	0	2.009716	0	0	0	0	0	0	0	0	0	0	0	0	0	0	0	0	0	0	0	0	0	0	0	0	0	0	0	0	0	0
ProteinGroup_12913	Spirochaetes	K15533	Treponema	0	0	0	0	0	0	0	0	0	0	0	0	0	0	0	0	0	0	0	0	0	0	0	0	0	0	0	0	0	0	0	0	0	0	0	0	0	0	0	0	0	0	0	0	9.609006	11.74142
ProteinGroup_129197	Bacteroidetes		Bacteroides	0	0	0	0	0	0	0	0	0	0	0	0	0	0	0	0	0	0	0	0	0	0	0	0	0	0	0	0	0	0	0	0	0	0	0	0	0	0	0	0	5.993607	0	0	0	0	0
ProteinGroup_129199	Bacteroidetes		Bacteroides	19.80321	14.79822	32.43048	23.56938	21.58738	21.72885	0	13.83017	26.77963	29.46432	0	0	0	0	0	0	0	0	0	0	0	0	0	0	0	0	0	0	0	0	17.26354	19.164	11.24575	8.190256	12.50934	16.44795	0	0	4.088974	4.864791	13.98508	8.861106	3.872092	8.836395	0	4.892257
ProteinGroup_12920	Bacteroidetes	K02355	Bacteroides	0	0	0	0	0	5.432214	2.447233	0	25.1418	30.60896	0	0	0	0	0	0	0	0	0	0	0	0	0	0	0	0	0	0	0	0	14.38629	13.8939	67.78118	51.1891	15.03526	10.12181	0	0	21.39612	12.7338	0	0	35.303	36.95068	7.206755	3.42458
ProteinGroup_129208	Bacteroidetes	K03442	Bacteroides	0	0	0	0	2.467129	0	0	0	7.364398	0	0	0	0	0	0	0	0	0	0	0	44.15266	39.99955	11.7955	14.92018	8.206715	10.28553	26.00387	17.33537	19.69426	12.86742	0	0	0	0	0	0	0	0	0	0	0	0	7.260172	6.750024	4.74798	0
ProteinGroup_129209	Firmicutes		Butyrivibrio	0	0	0	0	0	0	0	0	0	0	0	0	0	0	0	9.043721	0	0	0	0	0	0	0	0	0	0	0	0	0	0	0	0	0	0	0	0	0	0	0	0	0	0	0	0	0	0
ProteinGroup_12921	Bacteroidetes	K12573	Bacteroides	0	0	0	0	0	0	0	0	0	0	0	0	0	0	6.000376	7.751761	0	0	0	0	0	0	3.931832	10.94147	0	0	0	0	0	0	0	0	0	0	0	0	0	0	0	0	0	0	0	0	0	0
ProteinGroup_129258	Firmicutes	K03517	Lactobacillus	0	0	0	0	0	0	0	0	0	0	0	0	0	0	0	0	0	0	0	0	0	0	0	1.989358	0	0	0	0	0	0	0	0	0	0	0	0	0	0	0	0	0	0	0	0	0	0
ProteinGroup_12926	Spirochaetes	K15533	Treponema	0	0	0	0	0	0	0	0	0	0	0	0	0	5.312504	0	0	1.094805	3.339256	0	0	0	0	0	0	0	0	0	0	0	0	0	0	0	0	0	0	0	0	0	0	0	0	0	0	0	0
ProteinGroup_129270	Firmicutes		Blautia	0	0	0	0	0	0	0	0	0	0	0	0	1.930545	0	0	0	0	0	0	0	0	0	0	0	0	0	0	0	0	0	0	0	0	0	0	0	0	0	0	0	0	0	0	0	0	0
ProteinGroup_129305	Firmicutes	K00609	Roseburia	0	0	0	0	0	0	0	0	0	0	0	0	0	0	0	0	0	0	0	0	0	0	0	3.978716	0	0	0	0	0	0	0	0	0	0	0	0	0	0	0	0	0	0	0	0	0	0
ProteinGroup_129313	Proteobacteria	K01792	Shigella	0	0	0	0	0	0	0	0	0	0	0	0	0	0	0	0	0	0	0	0	0	0	12.77845	9.94679	0	0	0	0	0	0	0	0	0	0	0	0	0	0	0	0	0	0	0	0	0	0
ProteinGroup_129346	Firmicutes	K00656	Anaerostipes	0	0	0	0	0	0	0	0	0	0	0	0	0	0	0	0	0	0	0	1.014019	0	0	0	0	0	0	0	0	0	0	0	0	0	0	0	0	0	0	0	0	0	0	0	0	0	0
ProteinGroup_129361	Firmicutes	K04083	Lactobacillus	0	0	0	0	7.195794	3.259328	1.957786	0	0	0	0	0	0	0	0	0	0	0	0	0	0	0	0	0	0	0	0	0	0	0	0	0	0	0	0	0	0	0	0	0	0	0	0	0	0	0
ProteinGroup_12937	Bacteroidetes		Bacteroides	0	0	0	0	0	0	0	0	0	0	0	0	0	0	0	0	0	0	0	0	0	0	0	0	0	0	0	0	0	0	2.877257	10.5402	7.156384	5.11891	0	4.837631	0	0	0	0	2.996804	0	0	0	0	0
ProteinGroup_129370	Proteobacteria	K03595	Klebsiella	0	0	0	0	0	0	0	0	0	0	0	0	0	0	0	0	0	0	0	0	0	0	5.897748	8.952111	0	0	0	0	0	0	0	0	0	0	0	0	0	0	0	0	0	0	0	0	0	0
ProteinGroup_129372	Firmicutes	K00963	Lactobacillus	47.44585	23.85061	60.26373	46.94713	63.48169	59.44687	40.13462	41.36052	39.53647	60.83934	0	0	0	0	0	0	0	0	0	0	0	0	0	0	0	0	0	0	0	0	0	0	0	0	0	0	0	0	0	0	0	0	0	0	0	0
ProteinGroup_129380	Actinobacteria	K01714	Bifidobacterium	0	0	0	4.910287	0	0	0	0	0	0	0	0	0	0	0	0	0	0	0	0	0	0	0	0	0	0	0	0	0	0	0	0	0	0	0	0	0	0	0	0	0	0	0	0	0	0
ProteinGroup_129391	Proteobacteria	K02058	Escherichia	0	0	0	0	0	0	0	0	0	0	0	0	0	0	0	0	0	0	0	0	0	0	0	3.978716	0	0	0	0	0	0	0	0	0	0	0	0	0	0	0	0	0	0	0	0	0	0
ProteinGroup_12940	Firmicutes	K03737	Lactococcus	0	0	0	0	0	0	0	0	0	0	0	0	0	0	0	0	0	0	0	0	0	0	0	0	0	0	0	0	0	0	0	0	0	0	0	0	0	0	0	0	0	0	0	4.941836	0	0
ProteinGroup_129400	Firmicutes		Lactobacillus	4.659579	5.691623	4.913709	8.838516	9.251735	13.03731	0	7.902952	10.71185	10.16011	0	0	0	0	0	0	0	0	0	0	0	0	0	0	0	0	0	0	0	0	0	0	0	0	0	0	0	0	0	0	0	0	0	0	0	0
ProteinGroup_12941	Bacteroidetes		Bacteroides	222.4949	167.3337	99.25692	71.69018	134.6641	128.2002	41.11352	85.9446	33.20674	31.49634	36.7057	78.54767	6.756906	0	17.00107	23.11173	56.02825	55.17032	24.4824	15.13024	0	0	0	0	0	0	0	0	0	0	0	0	0	0	0	0	0	0	0	0	0	0	0	0	0	0
ProteinGroup_12945	Bacteroidetes		Bacteroides	0	4.553299	4.913709	3.928229	20.55941	15.2102	17.62008	34.57542	114.9709	134.8771	0	0	0	0	0	0	0	0	0	0	0	0	0	0	0	0	0	0	0	0	162.0021	143.671	69.51916	80.87878	230.9416	214.7908	136.3448	117.197	9.200191	0	77.27027	82.56874	38.59876	41.77555	76.87205	84.66081
ProteinGroup_129451	Bacteroidetes		Parabacteroides	0	0	0	0	0	0	0	0	0	0	0	0	0	0	0	0	0	0	0	0	0	0	0	0	0	0	0	0	0	0	9.590857	1.9164	3.067022	0	10.58482	7.74021	0	0	3.06673	2.918874	0	0	0	0	0	0
ProteinGroup_129458	Firmicutes	K01714	Blautia	0	0	0	0	0	0	0	0	0	0	0	0	0	0	0	0	3.593536	3.484441	1.277342	0	0	0	0	0	0	0	0	0	0	0	0	0	0	0	0	0	0	0	0	0	0	0	0	0	0	0
ProteinGroup_129493	Firmicutes	K03736	Enterococcus	0	0	0	0	0	0	0	0	0	0	0	0	0	0	0	0	0	0	0	0	3.31145	0	0	0	0	0	0	0	0	0	0	0	0	0	0	0	0	0	0	0	0	0	0	0	0	0
ProteinGroup_129512	Bacteroidetes	K03147	Candidatus Azobacteroides	0	0	0	0	0	0	0	0	0	0	0	0	0	0	0	0	0	3.871601	0	0	0	0	0	0	0	0	0	0	0	0	0	0	0	0	0	0	0	0	0	0	0	0	0	0	0	0
ProteinGroup_129525	Tenericutes		Acholeplasma	0	0	0	0	0	0	0	0	0	0	0	0	0	0	0	0	0	0	0	0	0	3.902395	0	0	0	0	0	0	0	0	0	0	0	0	0	0	0	0	0	0	0	0	0	0	0	0
ProteinGroup_129568	Bacteroidetes		Bacteroides	0	0	0	0	0	0	0	0	0	0	0	0	0	0	2.000125	3.014574	0	0	0	0	0	0	0	0	0	0	0	0	0	0	0	0	0	0	0	0	0	0	0	0	0	0	0	0	0	0
ProteinGroup_129607	Actinobacteria	K03497	Coriobacterium	0	0	0	0	0	0	0	0	0	0	0	0	0	0	0	0	0	0	0	0	0	0	0	0	0	0	0	0	0	0	0	0	0	0	0	0	0	0	0	0	0	0	0	0	7.687205	6.84916
ProteinGroup_129631	Firmicutes	K03595	Lactobacillus	0	0	0	0	12.33565	5.432214	0	0	10.71185	9.144098	0	0	0	0	0	0	0	0	0	0	0	0	0	0	0	0	0	0	0	0	0	0	0	0	0	0	0	0	0	0	0	0	0	0	0	0
ProteinGroup_1297	Firmicutes	K03043	[Eubacterium] rectale	0	0	0	0	0	0	0	0	0	0	0	0	0	0	0	0	0	0	0	0	0	0	0	0	0	0	0	0	0	0	0	0	0	0	0	0	40.79106	38.08903	6.20195	0	0	0	0	0	0	0
ProteinGroup_129726	Actinobacteria	K00973	Bifidobacterium	0	0	0	0	0	0	0	0	0	0	0	18.88165	0	5.715522	0	0	13.52406	10.96954	0	0	0	0	0	0	0	0	0	0	0	0	0	0	0	0	0	0	0	0	0	0	0	0	0	0	0	0
ProteinGroup_12976	Bacteroidetes	K00820	Hymenobacter	0	0	0	0	0	0	0	0	0	0	0	0	0	0	0	0	0	0	0	0	0	0	0	0	0	0	0	0	0	0	0	0	8.178725	9.214038	0	0	5.843347	3.906567	0	0	0	0	0	0	0	0
ProteinGroup_12977	Proteobacteria		Methylobacterium	0	0	0	0	0	0	0	0	0	0	0	0	0	0	0	0	0	0	0	0	0	0	1.965916	0	0	0	0	0	0	0	0	0	0	0	0	0	0	0	0	0	0	0	0	0	0	0
ProteinGroup_1298	Firmicutes		Roseburia	0	0	0	0	0	0	0	0	0	0	2.976138	4.028086	0	0	0	12.0583	6.76203	16.45431	15.66873	14.12156	4.059197	0	3.686092	0	0	0	0	0	2.07308	0	0	0	0	0	0	0	0	0	0	0	0	0	0	0	0	0
ProteinGroup_129809	Firmicutes	K03779	Ruminococcus	0	0	0	0	0	0	0	4.939345	0	0	0	0	0	0	0	0	0	0	0	0	0	0	0	0	0	0	0	0	0	0	0	0	0	0	0	0	0	0	0	0	0	0	0	0	0	0
ProteinGroup_129839	Actinobacteria		Coriobacterium	0	0	0	0	0	0	0	0	0	0	0	0	0	0	0	0	0	0	0	0	0	0	0	0	0	0	0	0	0	0	0	0	0	0	0	0	0	0	0	0	0	0	0	0	14.41351	12.71987
ProteinGroup_129848	Bacteroidetes	K03616	Bacteroides	0	0	0	0	0	0	0	0	0	0	0	0	0	0	0	0	0	0	0	0	0	0	0	0	0	0	0	0	0	0	3.836343	3.832799	0	0	0	0	0	0	0	0	0	0	4.840114	5.89093	0	0
ProteinGroup_129850	Firmicutes	K17828	Eubacterium	0	0	0	0	0	0	0	0	0	0	0	0	0	0	6.750423	9.378674	0	0	0	0	0	15.60958	0	0	0	0	0	0	0	0	0	0	0	0	0	0	0	0	0	0	0	0	0	0	0	0
ProteinGroup_129865	Firmicutes	K00634	Clostridioides	0	0	0	0	0	0	0	0	0	0	0	0	0	0	0	0	0	0	0	0	0	0	0	0	0	0	0	0	0	0	0	0	0	0	0	0	0	0	0	0	0	0	0	0	0	0
ProteinGroup_129898	Bacteroidetes	K01619	Bacteroides	0	0	0	0	0	0	0	0	0	0	0	0	0	0	0	0	0	0	0	0	0	0	37.3524	30.83505	0	0	10.00149	9.177549	0	0	0	0	0	0	0	0	0	0	0	0	3.995738	0	19.52881	24.54554	17.03651	16.97002
ProteinGroup_129906	Firmicutes	K00075	Pediococcus	0	0	0	0	0	3.259328	0	0	2.14237	2.032022	0	0	0	0	0	0	0	0	0	0	0	0	0	0	0	0	0	0	0	0	0	0	0	0	0	0	0	0	0	0	0	0	0	0	0	0
ProteinGroup_129913	Bacteroidetes	K12573	Bacteroides	0	0	0	0	0	0	0	0	0	0	0	5.035107	2.895817	0	0	0	0	0	0	0	0	0	0	0	0	0	0	0	0	0	0	0	0	0	0	0	0	0	0	0	0	0	0	0	0	0
ProteinGroup_129919	Bacteroidetes	K00603	Parabacteroides	0	14.79822	0	0	0	16.29664	19.57786	0	0	0	0	0	0	4.946124	0	0	0	0	0	0	0	0	0	0	0	0	0	0	0	0	0	0	35.16852	37.97301	52.92412	38.70105	0	0	25.55609	16.54029	0	0	0	0	0	0
ProteinGroup_129989	Bacteroidetes		Bacteroides	6.989369	0	6.879193	10.80263	2.055941	6.518656	0	9.87869	3.213555	3.048033	12.8966	13.09128	9.652723	10.88147	3.000188	0	0	4.839501	7.834367	18.15629	0	0	0	0	0	0	0	0	0	0	21.09989	25.8714	14.31277	11.2616	15.39611	18.383	6.817238	0	10.22243	16.54029	0	0	0	0	0	0
ProteinGroup_13000	Actinobacteria	K12308	Bifidobacterium	5.824474	11.38325	10.81016	13.7488	0	0	0	0	0	0	2.29737	3.376484	0	0	0	0	1.019671	3.350424	0	0	0	0	0	0	0	0	0	0	0	0	0	0	0	0	0	0	0	0	0	0	0	0	0	0	0	0
ProteinGroup_130031	Firmicutes	K02073	Streptococcus	0	0	0	0	0	0	0	0	0	0	0	0	0	0	0	0	0	0	0	0	0	0	0	0	0	0	0	0	0	0	0	0	0	0	0	0	0	0	0	0	0	0	0	0	0	0
ProteinGroup_130070	Firmicutes	K01163	Anaerostipes	0	0	0	0	0	0	0	0	0	0	1.984092	0	0	0	3.000188	4.019432	0	0	0	0	0	0	0	0	0	0	0	0	0	0	0	0	0	0	0	0	0	0	0	0	0	0	0	0	0	0
ProteinGroup_130071	Bacteroidetes		Parabacteroides	0	0	0	0	0	0	0	0	0	0	0	0	0	0	0	0	0	0	0	0	0	0	0	0	0	0	0	0	0	0	25.89532	25.8714	2.044681	0	61.58443	46.44126	9.738912	7.813135	21.46711	22.37804	0	0	0	0	0	0
ProteinGroup_130087	Firmicutes	K17828	Anaerostipes	0	0	0	0	0	0	0	0	0	0	0	0	0	0	2.250141	2.679621	0	0	0	0	0	0	0	0	0	0	0	0	0	0	0	0	0	0	0	0	0	0	0	0	0	0	0	0	0	0
ProteinGroup_1301	Firmicutes	K01186	Lachnoclostridium	0	0	0	0	0	0	0	0	0	0	0	0	0	0	0	0	0	0	0	0	11.03817	5.853592	0	0	11.28423	14.39974	0	0	0	0	0	0	0	0	0	0	0	0	0	0	0	0	0	0	0	0
ProteinGroup_130105	Firmicutes	K10439	Veillonella	0	0	0	0	0	0	0	0	0	0	0	0	0	0	0	0	0	0	0	0	0	0	0	0	0	0	0	0	0	0	0	0	0	0	0	0	0	0	0	0	0	0	0	0	0	3.913805
ProteinGroup_130108	Firmicutes	K00882	Anaerostipes	0	0	0	0	0	0	0	0	0	0	0	0	0	0	0	0	0	0	0	0	0	0	0	0	0	0	0	0	0	0	0	0	0	0	0	0	0	0	0	0	4.994673	6.891971	0	0	0	0
ProteinGroup_130110	Firmicutes		[Eubacterium] rectale	0	0	0	0	0	0	0	0	0	0	0	0	0	0	0	0	0	0	0	0	0	0	5.897748	2.984037	0	0	0	0	0	0	0	0	0	0	0	0	0	0	0	0	0	0	0	0	0	0
ProteinGroup_130119	Proteobacteria	K00124	Escherichia	0	0	0	0	0	0	0	0	0	0	0	0	0	0	0	0	0	0	0	0	0	0	2.948874	2.984037	0	0	0	0	4.14616	10.88781	0	0	0	0	0	0	0	0	0	0	0	0	0	0	0	0
ProteinGroup_130125	Firmicutes	K17828	Blautia	0	0	0	0	0	0	0	0	0	0	0	0	9.652723	17.80605	0	0	8.694038	11.6148	3.917184	6.052095	0	0	0	0	0	0	0	0	0	0	0	0	0	0	0	0	0	0	0	0	0	0	0	0	0	0
ProteinGroup_130158	Firmicutes	K00634	Clostridioides	0	0	0	0	0	0	0	0	0	0	0	0	0	0	0	0	0	0	0	0	0	0	0	0	0	0	0	0	0	0	0	0	0	0	0	0	0	0	0	0	0	0	0	0	8.648106	8.806062
ProteinGroup_130164	Firmicutes	K16786	Blautia	0	0	0	0	0	0	0	0	0	0	0	0	0	9.892249	0	0	0	0	0	0	0	0	0	0	0	0	0	0	0	0	0	0	0	0	0	0	0	0	0	0	0	0	0	0	0	0
ProteinGroup_130178	Firmicutes	K01624	Blautia	1.562901	3.015858	5.864749	1.219388	2.585823	4.732062	0	2.407221	1.278221	2.330667	3.549517	5.422266	0	0	7.184668	6.209123	0	4.110129	0	0	0	0	0	0	0	0	0	0	0	0	1.336907	0	0	0	0	0	0	0	0	0	0	0	0	0	0	0
ProteinGroup_130190	Firmicutes	K03779	Veillonella	13.97874	15.93655	11.7929	11.78469	2.055941	3.259328	7.831146	23.70886	19.28133	15.24016	0	0	0	0	0	0	0	0	0	0	0	0	0	0	0	0	0	0	0	0	0	0	0	0	0	0	0	0	0	0	0	0	11.61627	15.70915	0	0
ProteinGroup_130192	Firmicutes	K10439	Veillonella	0	0	0	0	0	0	0	0	0	0	0	0	0	0	0	0	0	0	0	0	0	0	0	0	0	0	4.000595	0	0	0	0	0	0	0	0	0	0	0	0	0	0	0	0	0	0	0
ProteinGroup_130231	Bacteroidetes		Bacteroides	82.70753	64.88451	66.82644	84.45693	101.7691	91.26119	70.0235	78.69082	97.21729	161.2917	0	0	0	0	0	0	0	0	0	0	0	0	0	0	0	0	0	0	0	0	47.95429	55.57559	2.044681	13.30917	70.24474	55.149	0	0	0	0	128.8626	205.6168	199.3799	146.706	130.6825	149.7031
ProteinGroup_13030	Bacteroidetes	K01847	Bacteroides	0	0	0	0	0	0	0	0	1.655378	0	73.29168	78.30105	12.38766	12.71861	26.87668	41.99248	11.59205	10.6469	23.39429	17.1476	0	0	0	0	0	0	0	0	0	0	8.631772	21.50626	35.78192	33.78481	6.735797	11.61032	11.68669	15.62627	83.28317	94.37694	0	0	0	0	0	0
ProteinGroup_13039	Bacteroidetes	K01847	Bacteroides	0	0	0	0	7.538451	4.345771	0	0	36.41831	39.27246	0	0	0	0	0	0	0	0	0	0	0	0	58.97748	70.62221	9.232555	8.228424	0	0	10.3654	26.72464	37.40434	34.98494	40.89363	26.61833	35.6035	36.766	16.55615	0	140.9278	154.7003	6.992542	6.891971	70.66567	63.81841	14.41351	13.69832
ProteinGroup_130411	Firmicutes	K01624	Flavonifractor	0	0	0	0	0	0	0	0	0	0	0	0	0	0	0	2.009716	0	0	0	0	0	0	0	0	0	0	0	0	0	0	0	0	0	0	0	0	0	0	0	0	0	0	0	0	0	0
ProteinGroup_13043	Actinobacteria	K07407	Micromonospora	10.48405	7.968273	0	0	0	0	0	0	0	0	0	0	0	0	0	0	0	0	0	0	0	0	0	0	0	0	0	0	0	0	0	0	0	0	0	0	0	0	0	0	0	0	0	0	0	0
ProteinGroup_13051	Firmicutes	K04759	[Eubacterium] rectale	0	0	0	0	0	0	0	0	0	0	0	0	0	0	0	0	0	0	0	0	0	0	0	0	0	0	0	0	0	0	0	0	0	0	0	0	37.98176	10.74306	2.044487	9.729582	0	0	0	0	0	0
ProteinGroup_130562	Firmicutes	K13012	Ruminococcus	0	0	0	0	0	0	0	0	0	0	0	3.021064	2.895817	0	6.000376	8.038863	0	0	0	0	0	0	0	0	0	0	0	0	0	0	0	0	0	0	0	0	0	0	0	0	0	0	0	0	0	0
ProteinGroup_130571	Bacteroidetes	K01619	Bacteroides	0	0	0	0	0	0	0	0	0	0	0	0	0	0	0	0	0	0	0	0	0	0	0	0	0	0	0	0	0	0	9.590857	8.623799	0	0	10.58482	14.51289	0	0	0	1.033768	0	2.953702	8.543854	9.818216	22.36042	19.23268
ProteinGroup_13059	Actinobacteria	K01874	Coriobacterium	0	0	0	0	0	0	0	0	0	0	0	0	0	0	0	0	0	0	0	0	0	0	0	0	0	0	0	0	0	0	0	0	0	0	0	0	0	0	0	0	0	0	0	0	6.726304	9.784514
ProteinGroup_130600	Firmicutes	K03595	[Eubacterium] rectale	0	0	0	0	0	0	0	0	0	0	0	0	0	3.9569	0	5.02429	0	0	0	0	0	0	4.718198	2.84194	0	0	0	0	0	7.918411	0	0	0	0	0	0	0	0	0	0	0	0	0	0	0	0
ProteinGroup_130627	Bacteroidetes	K03168	Parabacteroides	0	0	0	0	0	0	0	0	0	0	0	0	0	0	0	0	0	0	0	4.03473	0	0	0	0	0	0	0	0	0	0	0	0	0	0	0	0	0	0	0	0	0	0	0	0	0	0
ProteinGroup_130660	Bacteroidetes	K03340	Bacteroides	0	0	0	0	0	0	0	0	0	0	63.49095	59.41426	20.27072	37.59055	11.00069	13.06315	2.898013	3.871601	7.834367	6.052095	0	0	0	0	0	0	0	0	0	0	20.1408	25.8714	7.156384	8.190256	2.88677	7.74021	0	0	16.3559	12.64846	0	0	0	0	0	0
ProteinGroup_130679	Firmicutes	K03335	Blautia	0	0	0	0	0	0	0	0	0	0	0	0	0	0	0	0	0	0	0	0	0	0	0	0	0	0	0	0	0	0	0	0	0	0	0	0	0	0	0	0	0	0	0	0	15.37441	9.784514
ProteinGroup_13068	Firmicutes	K03798	butyrate-producing bacterium SM4/1	0	0	0	0	0	0	0	0	0	0	0	1.342695	0	0	8.556092	6.699053	0	0	0	0	1.250992	0	0	0	0	0	0	0	0	0	0	0	0	0	0	0	0	0	0	0	0	0	0	0	0	0
ProteinGroup_130710	Firmicutes		Lactobacillus	0	0	0	0	6.167823	5.432214	0	0	0	0	0	0	0	0	0	0	0	0	0	0	0	0	0	0	0	0	0	0	0	0	0	0	0	0	0	0	0	0	0	0	0	0	0	0	0	0
ProteinGroup_130743	Actinobacteria	K00847	Bifidobacterium	0	0	0	0	0	0	0	0	0	0	0	5.035107	0	0	0	0	4.830021	6.775302	0	0	0	0	0	0	0	0	0	0	0	0	0	0	0	0	0	0	0	0	0	0	0	0	0	0	0	0
ProteinGroup_130777	Actinobacteria		Bifidobacterium	0	0	0	0	0	0	0	0	0	0	0	0	0	0	0	0	2.898013	0	0	0	0	0	0	0	0	0	0	0	0	0	0	0	0	0	0	0	0	0	0	0	0	0	0	0	0	0
ProteinGroup_130781	Firmicutes	K02564	Coprococcus	0	0	0	0	0	0	0	0	0	0	2.976138	0	6.756906	0	0	0	27.04812	33.87651	10.77225	5.043413	0	0	0	0	0	0	0	0	0	0	0	0	0	0	0	0	0	0	0	0	0	0	0	0	0	0
ProteinGroup_130803	Firmicutes	K02030	butyrate-producing bacterium SM4/1	0	0	0	0	0	0	0	0	0	0	0	0	0	0	0	0	0	0	0	0	0	0	0	0	0	0	0	0	0	0	0	0	0	0	0	0	0	0	0	0	13.98508	3.938269	0	1.963643	34.59242	46.96567
ProteinGroup_130805	Firmicutes	K00963	Lactobacillus	32.45064	29.59644	24.56854	20.6232	59.62229	53.0184	21.53565	26.67246	32.76566	28.2381	0	0	0	0	0	0	0	0	0	0	0	0	0	0	0	0	0	0	0	0	0	0	0	0	0	0	0	0	0	0	0	0	0	0	0	0
ProteinGroup_130826	Firmicutes	K01714	Pelosinus	0	0	0	0	0	0	0	0	0	0	0	0	0	0	0	0	0	0	0	0	0	0	0	0	0	0	3.000446	0	0	0	0	0	0	0	0	0	0	0	0	0	0	0	0	0	0	0
ProteinGroup_13083	Proteobacteria	K01582	Klebsiella	0	0	0	0	0	0	0	0	0	0	0	0	0	0	0	0	0	0	0	0	0	7.80479	0	0	0	0	0	0	0	0	0	0	0	0	0	0	0	0	0	0	0	0	0	0	0	0
ProteinGroup_130837	Actinobacteria	K01925	Bifidobacterium	0	0	0	0	0	0	0	0	0	0	1.984092	0	0	0	0	0	0	3.871601	0	0	0	0	0	0	0	0	0	0	0	0	0	0	0	0	0	0	0	0	0	0	0	0	0	0	0	0
ProteinGroup_13084	Firmicutes		Clostridium	0	0	0	0	0	0	0	0	0	0	0	0	0	0	4.000251	0	0	0	0	0	0	0	0	0	0	0	0	0	0	0	0	0	0	0	0	0	0	0	0	0	0	0	0	0	0	0
ProteinGroup_13085	Bacteroidetes	K12573	Bacteroides	0	0	0	0	0	0	0	0	0	0	7.936369	9.063193	5.791634	6.924574	0	1.29196	0	0	0	0	0	0	0	0	0	0	0	0	0	0	0	0	0	0	0	0	0	0	10.12021	0	0	0	0	0	0	0
ProteinGroup_130883	Firmicutes	K03335	Blautia	0	0	0	0	0	0	0	0	0	0	0	0	0	0	0	0	0	0	0	0	0	0	0	0	0	0	0	0	0	0	2.877257	2.8746	0	0	0	0	13.63448	5.859851	0	0	0	0	0	0	0	0
ProteinGroup_130901	Firmicutes	K00845	Erysipelotrichaceae bacterium I46	0	0	0	0	0	0	0	0	0	0	0	0	0	0	0	0	0	0	0	0	0	0	0	0	0	0	0	0	0	0	0	0	0	0	0	0	0	0	0	0	0	0	0	0	12.49171	10.76296
ProteinGroup_130937	Proteobacteria	K07223	Shigella	0	0	0	0	0	0	0	0	0	0	0	0	0	0	0	0	0	0	0	0	0	0	8.846622	16.90954	0	4.114212	0	0	0	0	0	0	0	0	0	0	0	0	23.5116	7.783665	0	0	0	0	0	0
ProteinGroup_130967	Bacteroidetes		Parabacteroides	0	0	0	0	0	0	0	0	0	0	0	0	0	0	0	0	0	0	0	0	0	0	0	0	0	0	0	0	0	0	75.76777	94.86178	53.16171	68.5934	132.7914	114.1681	20.45171	8.789777	46.00096	35.02649	0	0	0	0	0	0
ProteinGroup_131028	Bacteroidetes	K03340	Bacteroides	0	0	0	0	0	0	0	0	7.712533	13.59892	0	0	0	0	0	0	0	0	0	0	0	0	0	0	0	0	0	0	0	0	6.7136	13.4148	0	0	0	0	0	0	13.28917	7.783665	10.98828	18.37859	30.03944	36.51149	30.25895	29.96747
ProteinGroup_131047	Firmicutes	K00930	Roseburia	0	0	0	0	0	0	0	0	0	0	0	3.021064	1.930545	0	11.81892	8.792507	0	0	0	0	0	0	0	0	0	0	0	0	0	0	0	0	0	0	0	0	0	0	0	0	0	0	0	0	0	0
ProteinGroup_131137	Bacteroidetes		Bacteroides	0	10.24492	5.896451	6.874401	19.53144	18.46953	18.59897	12.8423	17.13896	22.35224	0	0	0	0	0	0	0	0	0	0	391.8549	304.3868	72.73889	84.54771	50.26613	57.59897	150.0223	179.4721	144.0791	150.4498	0	0	0	0	0	0	0	0	0	0	0	4.922837	0	0	0	0
ProteinGroup_1312	Firmicutes	K03043	Blautia	0	0	0	0	0	0	0	0	0	0	10.57886	0	1.801348	0	12.28286	10.40538	0	4.336559	0	0	0	0	0	0	0	0	0	0	0	0	0	0	0	0	0	0	0	0	0	0	0	0	0	0	0	0
ProteinGroup_131218	Firmicutes	K03737	butyrate-producing bacterium SS3/4	0	0	0	0	0	0	0	0	0	0	0	0	0	0	0	0	0	0	0	0	0	0	0	0	1.160376	2.238615	0	0	0	0	0	0	0	0	0	0	0	0	0	0	0	0	0	0	3.143075	2.158942
ProteinGroup_13127	Bacteroidetes	K00962	Bacteroides	0	0	0	0	39.36193	26.03582	3.011979	4.14905	24.07838	41.44027	0	0	0	0	0	0	0	0	0	0	0	0	0	0	0	0	0	0	0	0	0	3.066239	11.07536	7.166474	0	0	0	0	0	0	4.994673	0	13.01425	14.29149	1.153081	0
ProteinGroup_131286	Bacteroidetes	K01955	Prevotella	0	0	0	0	0	0	0	0	0	0	0	0	0	0	0	2.093454	0	0	0	0	0	0	0	0	0	0	0	0	0	0	0	0	0	0	0	0	0	0	0	0	0	0	0	0	0	0
ProteinGroup_13132	Firmicutes	K06959	Blautia	0	0	0	0	0	0	0	0	0	0	0	0	0	0	0	0	0	3.871601	0	0	0	0	0	0	0	0	0	0	0	0	0	0	0	0	0	0	0	0	0	0	0	0	0	0	0	0
ProteinGroup_13137	Firmicutes	K05349	[Eubacterium] rectale	0	0	0	0	0	0	0	0	0	0	0	0	0	0	0	0	0	0	0	0	0	0	0	0	0	0	0	0	0	0	0	0	0	0	0	0	1.947782	0	0	0	0	0	0	0	0	0
ProteinGroup_13142	Bacteroidetes	K03737	Tannerella	0	0	0	0	0	0	0	0	0	0	4.729303	7.008976	0	0	2.766638	5.392758	1.83918	7.398617	0	0	0	0	0	0	0	0	0	0	0	0	0	0	0	0	0	0	0	0	0	0	0	0	0	0	0	0
ProteinGroup_131469	Firmicutes	K17320	[Eubacterium] rectale	0	0	0	0	0	0	0	0	0	0	0	0	0	0	17.00107	12.0583	0	0	0	0	0	0	0	0	0	0	0	0	0	0	0	0	0	0	0	0	0	0	0	0	0	0	0	0	0	0
ProteinGroup_131477	Firmicutes	K01265	Clostridioides	0	0	0	0	0	0	0	0	0	0	0	0	0	0	0	0	0	0	0	0	0	0	0	4.973395	0	0	0	0	0	0	0	0	0	0	0	0	0	0	0	0	0	0	0	0	0	0
ProteinGroup_131480	Firmicutes		[Eubacterium] rectale	0	0	0	0	0	0	0	0	0	0	0	5.035107	2.895817	0	10.00063	11.05344	0	0	0	0	0	0	0	0	0	0	0	0	0	0	0	0	0	0	0	0	0	0	0	0	0	0	0	0	0	0
ProteinGroup_131481	Firmicutes	K03595	[Eubacterium] rectale	0	0	0	0	0	0	0	0	0	0	0	0	0	0	0	0	0	1.935801	0	0	0	0	0	0	0	0	0	0	0	0	0	0	0	0	0	0	0	0	0	0	0	0	0	0	0	0
ProteinGroup_131484	Bacteroidetes	K02115	Bacteroides	0	0	0	0	0	0	0	0	0	0	0	0	0	0	0	0	0	0	0	0	0	0	35.38649	29.84037	0	0	0	0	0	0	0	0	0	0	0	0	0	0	0	0	0	0	8.712206	0	0	0
ProteinGroup_13150	Firmicutes	K00527	Blautia	0	0	0	0	0	0	0	0	0	0	0	0	5.791634	0	0	0	0	0	0	0	0	0	0	0	0	0	0	0	0	0	0	0	0	0	0	0	0	0	0	0	0	0	0	0	0	0
ProteinGroup_131501	Firmicutes	K17320	Blautia	0	0	0	0	0	0	0	0	0	0	0	0	0	0	0	0	0	0	0	0	0	0	0	3.978716	0	0	0	0	0	0	0	0	0	0	0	0	0	0	0	0	0	0	0	0	0	0
ProteinGroup_131522	Actinobacteria	K01092	Bifidobacterium	0	0	11.7929	11.78469	6.167823	9.777984	0	2.963607	0	3.048033	0	0	0	0	0	0	0	0	0	0	0	0	0	0	0	0	0	0	0	0	0	0	0	0	0	0	0	0	0	0	0	0	0	0	0	0
ProteinGroup_131555	Actinobacteria	K00963	Olsenella	0	1.192531	0	3.137793	2.308425	0	0	1.117852	5.842828	5.155876	0	0	0	0	0	0	0	0	0	0	0	0	0	0	0	0	0	0	0	0	0	0	0	0	0	0	0	0	0	0	0	0	0	0	0	0
ProteinGroup_131605	Firmicutes	K03595	[Eubacterium] rectale	0	0	0	0	0	0	0	0	0	0	0	0	0	0	0	0	0	0	0	0	0	0	7.077297	7.10485	0	0	0	0	0	0	0	0	0	0	0	0	0	0	0	0	0	0	0	0	0	0
ProteinGroup_13161	Bacteroidetes		Bacteroides	0	0	0	0	0	0	0	0	0	0	0	0	0	0	0	0	0	0	0	0	694.3007	554.1401	246.7225	285.4729	83.09299	77.14148	294.0437	342.6285	361.7525	349.3999	0	0	0	0	0	0	0	0	0	0	0	0	0	0	0	0
ProteinGroup_131673	Firmicutes		Lactobacillus	0	0	0	0	3.083912	0	0	0	0	0	0	0	0	0	0	0	0	0	0	0	0	0	0	0	0	0	0	0	0	0	0	0	0	0	0	0	0	0	0	0	0	0	0	0	0	0
ProteinGroup_13174	Bacteroidetes	K01235	Flavobacteriaceae bacterium 3519-10	0	0	0	0	8.223765	0	0	0	13.92541	25.40027	0	0	0	0	0	0	0	0	0	0	9.93435	14.63398	0	0	14.36175	21.59961	25.00372	12.23673	38.35198	36.62265	0	0	0	0	0	0	0	0	0	0	0	0	0	0	0	0
ProteinGroup_131750	Firmicutes		Blautia	0	0	0	0	0	0	0	0	0	0	0	0	0	0	0	0	0	0	0	0	0	0	0	0	0	0	0	0	0	0	0	0	0	0	0	0	0	0	0	0	0	0	0	0	0	0
ProteinGroup_131807	Firmicutes	K00074	Megasphaera	63.35687	62.81586	136.9514	142.3983	156.5997	102.5716	94.95264	55.32066	135.8282	200.9745	0	0	0	0	0	0	0	0	0	0	0	0	0	0	0	0	0	0	0	0	0	0	0	0	0	0	0	0	0	0	0	0	0	0	0	0
ProteinGroup_131814	Bacteroidetes		Bacteroides	0	0	0	0	0	0	0	0	0	0	0	0	0	0	0	0	0	0	0	0	0	0	0	0	0	0	0	0	0	0	30.69074	28.746	8.178725	9.214038	47.15058	30.96084	0	0	0	11.6755	0	0	0	0	0	0
ProteinGroup_13183	Bacteroidetes	K03770	Bacteroides	0	0	0	0	0	3.259328	0	0	3.213555	5.080055	0	0	0	0	0	0	0	0	0	0	5.519083	13.65838	27.52282	25.86165	3.077518	0	0	0	5.182701	10.88781	4.795429	0	0	0	6.735797	0	0	0	0	0	0	0	14.52034	13.7455	6.726304	4.892257
ProteinGroup_131839	Firmicutes		Blautia	0	0	0	0	0	0	0	0	0	0	0	10.07021	3.861089	14.83837	12.00075	12.0583	0	0	0	0	20.97252	19.51197	3.931832	2.984037	0	0	0	0	4.14616	4.949007	0	0	0	0	0	0	0	0	0	0	0	0	0	0	0	0
ProteinGroup_131843	Bacteroidetes		Parabacteroides	0	0	0	0	0	0	0	0	0	0	0	0	0	0	0	0	0	0	0	0	0	0	0	0	0	0	0	0	0	0	228.2624	198.3474	345.5511	347.0621	259.8093	250.5893	100.3108	85.94448	213.6489	176.1054	0	0	0	0	0	0
ProteinGroup_13185	Firmicutes	K00527	Acidaminococcus	0	0	0	0	0	0	0	0	0	0	0	0	0	0	0	0	0	0	0	0	0	0	0	0	0	0	0	0	0	0	0	0	0	0	0	0	0	0	14.31141	0	0	0	0	0	0	0
ProteinGroup_131881	Firmicutes	K07082	Macrococcus	0	0	0	0	0	0	0	0	0	0	0	0	0	0	0	0	0	0	0	0	0	0	0	0	0	0	0	0	0	0	13.4272	14.373	0	0	0	0	0	0	0	0	0	0	0	0	0	0
ProteinGroup_131917	Firmicutes		Streptococcus	0	0	0	0	0	0	0	0	0	0	3.968184	10.07021	0	0	2.000125	0	0	0	0	0	0	0	0	0	0	0	0	0	0	0	0	0	0	0	0	0	0	0	0	0	0	0	0	0	0	0
ProteinGroup_13195	Firmicutes	K14138	Blautia	0	0	0	2.61882	1.630574	0	0	0	0	0	0	0	0	0	0	0	0	0	0	0	0	0	0	0	0	0	0	0	0	0	1.278781	1.300414	0	0	0	0	0	0	0	0	0	0	0	0	9.372753	3.874944
ProteinGroup_131954	Firmicutes		Lactobacillus	36.11174	29.59644	38.32693	45.17464	53.45447	54.32214	30.34569	40.50263	40.70503	38.60841	0	0	0	0	0	0	0	0	0	0	0	0	0	0	0	0	0	0	0	0	0	0	0	0	0	0	0	0	0	0	0	0	0	0	0	0
ProteinGroup_131990	Firmicutes	K01714	Megasphaera	0	4.553299	3.930967	3.928229	20.55941	15.2102	11.74672	7.902952	9.640666	14.22415	0	0	0	0	0	0	0	0	0	0	0	0	0	0	0	0	0	0	0	0	0	0	0	0	0	0	0	0	0	0	0	0	0	0	0	0
ProteinGroup_131996	Actinobacteria		Adlercreutzia	0	0	0	0	0	0	0	0	0	0	0	0	0	0	0	0	0	0	0	0	0	0	0	0	0	0	0	0	0	0	0	0	0	0	0	0	0	0	0	0	0	0	0	0	50.92773	53.81482
ProteinGroup_132009	Bacteroidetes		Bacteroides	0	0	0	0	0	0	0	0	0	0	0	0	0	0	0	0	0	0	0	0	0	0	0	0	0	0	0	0	0	0	28.77257	22.9968	36.80426	36.85615	46.18832	32.89589	16.55615	0	12.26692	11.6755	0	0	9.680229	0	0	0
ProteinGroup_132035	Bacteroidetes		Bacteroides	0	0	0	0	0	0	0	0	0	0	0	0	0	0	0	0	0	0	0	0	0	0	0	0	0	0	0	0	0	0	0	0	0	0	0	1.935053	0	0	0	0	0	0	0	0	0	0
ProteinGroup_13209	Bacteroidetes	K02014	Odoribacter	3.494684	0	0	0	0	0	0	3.951476	0	0	0	0	0	0	0	0	0	0	0	0	0	0	0	0	0	0	0	0	0	0	0	0	0	0	0	0	0	0	0	0	0	0	0	0	0	0
ProteinGroup_132159	Actinobacteria	K00847	Bifidobacterium	11.64895	13.6599	9.827418	10.80263	11.30768	5.432214	0	3.951476	9.640666	0	0	0	0	0	0	0	0	0	0	0	0	0	0	0	0	0	0	0	0	0	0	0	0	0	0	0	0	0	0	0	0	0	0	0	0	0
ProteinGroup_132192	Actinobacteria	K02112	Bifidobacterium	26.80111	70.53172	55.23324	26.83529	69.29331	55.02888	23.16244	33.30765	31.78936	42.98241	34.05813	34.07133	0	5.80632	9.930781	12.82989	51.88558	39.53109	1.216701	0	0	0	0	0	0	0	0	0	0	0	0	0	0	0	0	0	0	0	0	0	0	0	0	0	0	0
ProteinGroup_13222	Firmicutes	K12573	Roseburia	0	0	0	0	0	0	0	0	0	0	0	0	0	0	0	4.019432	0	0	0	0	0	0	0	0	0	0	0	0	0	0	0	0	0	0	0	0	0	0	0	0	0	0	0	0	0	0
ProteinGroup_132230	Actinobacteria	K00134	Rothia	0	0	0	0	0	0	0	0	0	0	0	0	0	0	0	0	0	0	0	0	0	76.57908	80.15864	99.18213	5.25905	15.0618	28.79301	34.71368	43.89153	24.64605	0	0	0	0	0	0	0	0	0	0	0	0	0	0	0	0
ProteinGroup_13227	Proteobacteria	K01895	Pseudomonas	0	0	0	0	0	0	0	0	0	0	0	0	0	0	0	0	0	0	0	0	0	0	0	0	0	0	0	0	0	0	0	0	14.31277	8.190256	0	4.837631	65.01814	61.21339	24.53384	31.13466	0	0	0	0	0	0
ProteinGroup_132274	Bacteroidetes		Bacteroides	0	0	0	0	0	0	0	0	0	0	0	0	0	0	0	0	0	0	0	0	0	0	9.043213	11.05199	0	0	0	0	0	0	0	0	0	0	0	0	0	0	0	0	0	0	0	0	0	0
ProteinGroup_132282	Bacteroidetes	K03521	Parabacteroides	0	0	0	0	23.64332	0	0	0	19.99546	23.57145	0	0	0	0	0	0	0	0	0	0	0	0	0	0	0	0	0	0	0	0	0	0	0	0	0	0	0	0	0	0	0	0	0	9.204578	0	0
ProteinGroup_132303	Actinobacteria	K02601	Bifidobacterium	0	3.414974	0	0	4.111882	0	0	0	0	0	0	0	0	0	0	0	0	0	0	0	0	0	0	0	0	0	0	0	0	0	0	0	0	0	0	0	0	0	0	0	0	0	0	0	0	0
ProteinGroup_132320	Firmicutes		Paenibacillus	0	0	0	0	0	0	0	0	0	0	0	0	0	0	0	0	0	0	0	0	17.66107	28.29236	39.31832	32.82441	0	4.114212	0	0	0	1.979603	0	0	0	0	0	0	0	0	0	0	0	0	0	0	0	0
ProteinGroup_132324	Bacteroidetes	K00603	Bacteroides	0	0	0	0	0	0	0	0	0	0	0	0	0	0	0	0	0	0	0	0	0	0	0	0	0	0	0	0	0	0	0	0	0	0	0	0	0	0	0	0	0	0	0	0	3.843603	0
ProteinGroup_13234	Bacteroidetes	K03770	Bacteroides	9.319158	7.317801	3.930967	3.928229	20.55941	10.86443	3.915573	6.915083	29.64887	44.25843	0	0	0	0	0	0	0	0	0	0	0	0	0	0	0	0	0	0	0	0	29.21101	35.74502	41.91597	46.07019	72.16926	61.92168	15.58226	10.21035	6.587791	4.108046	0	0	9.680229	17.67279	21.13981	24.46128
ProteinGroup_132350	Bacteroidetes	K02067	Bacteroides	0	0	0	0	0	0	0	0	3.570617	0	0	0	0	0	0	0	0	0	0	0	0	0	0	0	0	0	0	0	0	0	11.50903	18.2058	0	0	4.811284	6.772684	0	0	0	0	0	0	0	0	0	0
ProteinGroup_132367	Bacteroidetes	K03521	Parabacteroides	0	0	0	0	0	0	0	0	0	0	16.86478	0	0	0	0	0	0	0	0	0	0	0	0	0	0	0	0	0	0	0	0	0	0	0	0	0	0	0	10.22243	0	0	0	0	0	0	0
ProteinGroup_132369	Firmicutes		Blautia	0	0	0	0	0	0	0	0	0	0	9.920461	12.08426	0	0	28.00175	20.09716	0	0	0	0	0	6.829191	0	0	0	0	0	0	0	0	0	0	0	0	0	0	0	0	0	0	0	0	0	0	0	0
ProteinGroup_132395	Bacteroidetes	K02067	Bacteroides	0	0	0	0	0	0	0	0	1.785309	0	0	0	0	0	0	0	0	0	0	0	0	0	4.91479	0	0	0	0	0	0	0	0	0	0	0	0	0	0	0	0	0	0	0	0	0	0	0
ProteinGroup_132427	Actinobacteria		Mycobacterium	0	0	0	0	0	0	0	0	0	0	0	0	0	0	0	0	0	0	0	0	0	0	0	0	0	0	0	0	0	0	0	0	0	0	0	0	0	0	0	0	39.95738	54.1512	27.10464	33.38194	20.17891	17.61212
ProteinGroup_132471	Proteobacteria	K01639	Shigella	0	0	0	0	0	0	0	0	0	0	0	0	0	0	0	0	0	0	0	0	9.93435	0	51.80189	58.34008	0	0	0	0	9.328861	6.532689	0	0	0	0	0	0	0	0	0	0	0	0	0	0	0	0
ProteinGroup_132481	Firmicutes	K07533	Pediococcus	25.41589	37.49775	31.41703	33.38995	60.59971	82.55535	11.74672	30.42637	32.13555	36.24688	0	0	0	0	0	0	0	0	0	0	0	0	0	0	0	0	0	0	0	0	0	0	0	0	0	0	0	0	0	0	0	0	0	0	0	0
ProteinGroup_132564	Firmicutes	K01714	Blautia	0	3.414974	8.844676	16.69497	7.195794	0	7.831146	4.939345	0	0	0	0	0	0	0	0	0	0	0	0	0	0	0	0	0	0	0	0	0	0	0	0	0	0	0	0	5.843347	0	0	0	0	0	0	0	0	2.935354
ProteinGroup_13259	Bacteroidetes		Bacteroides	2.32979	12.52157	0	0	3.083912	5.432214	0	6.915083	0	2.032022	10.91251	9.063193	0	0	0	0	0	0	0	0	0	0	0	0	0	0	0	0	0	0	0	0	0	0	0	0	0	0	0	0	0	0	0	0	0	0
ProteinGroup_132595	Firmicutes	K04083	Lactobacillus	17.47342	14.79822	7.861934	9.820573	31.86709	27.16107	10.76783	11.85443	19.28133	11.17612	0	0	0	0	0	0	0	0	0	0	0	0	0	0	0	0	0	0	0	0	0	0	0	0	0	0	0	0	0	0	0	0	0	0	0	0
ProteinGroup_132624	Proteobacteria	K10939	Escherichia	0	0	0	0	0	0	0	0	0	0	0	0	0	0	0	0	0	0	0	0	0	0	0	0	0	0	0	0	2.07308	2.969404	0	0	0	0	0	0	0	0	0	0	0	0	0	0	0	0
ProteinGroup_132631	Firmicutes	K02115	Blautia	0	0	0	0	0	0	0	0	0	0	0	0	0	4.946124	6.000376	3.014574	0	0	0	0	0	0	0	0	0	0	0	0	0	0	0	0	0	0	0	0	0	0	0	0	0	0	0	0	0	0
ProteinGroup_132633	Euryarchaeota	K06215	Methanocorpusculum	0	0	0	0	0	0	0	0	0	0	0	0	0	0	0	0	0	0	0	0	0	0	0	0	0	0	0	0	0	0	0	0	0	0	0	0	3.895565	0	4.088974	0	0	0	0	0	0	0
ProteinGroup_13266	Firmicutes	K03737	Blautia	0	0	0	0	0	0	0	0	0	0	0	0	0	0	0	0	0	0	0	0	0	0	0	0	0	0	0	0	0	0	0	0	0	0	0	0	0	0	0	0	0	1.969135	0	0	0	0
ProteinGroup_13269	Actinobacteria	K02470	Bifidobacterium	0	0	0	0	0	0	0	0	0	0	0	0	0	0	2.000125	0	0	0	0	0	0	0	0	0	0	0	0	0	0	0	0	0	0	0	0	0	0	0	0	0	0	0	0	0	0	0
ProteinGroup_132791	Firmicutes	K03046	Lactobacillus	1.352232	0	2.054824	1.017131	0	0	0	0	0	0	0	0	0	0	0	0	0	0	0	0	0	0	0	0	0	0	0	0	0	0	0	0	0	0	0	0	0	0	0	0	0	0	0	0	0	0
ProteinGroup_132820	Bacteroidetes		Bacteroides	0	0	0	0	0	0	0	0	0	0	0	0	0	0	0	1.042777	0	0	0	0	0	0	0	0	0	0	0	0	0	0	0	0	0	0	0	0	0	0	0	0	0	0	0	0	0	0
ProteinGroup_132847	Firmicutes	K00603	Acidaminococcus	0	0	0	0	0	0	0	0	0	0	0	0	0	0	0	0	0	0	0	0	15.45343	11.70718	0	0	8.206715	7.199871	18.00268	27.53265	40.42506	38.60225	0	0	0	0	0	0	0	0	0	0	0	0	0	0	0	0
ProteinGroup_132885	Proteobacteria	K02115	Parvibaculum	0	0	0	0	0	0	0	0	0	0	0	0	0	0	0	0	0	0	0	0	0	0	0	0	0	0	0	0	0	0	0	0	0	0	0	0	14.60837	10.74306	10.22243	6.810707	0	0	0	0	0	0
ProteinGroup_132893	Cyanobacteria		Anabaena	0	0	0	0	0	0	0	0	0	0	0	0	0	0	0	0	0	0	0	0	0	0	0	0	0	0	0	0	0	0	0	0	0	0	0	0	5.843347	2.929926	0	0	0	0	0	0	0	0
ProteinGroup_132919	Proteobacteria	K01639	Raoultella	0	0	0	0	0	0	0	0	0	0	0	0	0	0	0	0	0	0	0	0	0	0	9.141509	12.28212	0	0	0	0	0	4.355126	0	0	0	0	0	0	0	0	0	0	0	0	0	0	0	0
ProteinGroup_132924	Actinobacteria	K00033	Actinoplanes	0	0	0	0	0	0	0	0	0	0	10.91251	7.04915	0	0	0	0	28.98013	25.16541	0	0	0	0	0	0	0	0	0	0	0	0	0	0	0	0	0	0	0	0	0	0	0	0	0	0	0	0
ProteinGroup_13293	Firmicutes	K01915	Roseburia	0	0	0	0	0	0	0	0	0	0	0	0	4.033459	0	0	0	13.11006	14.66741	0	0	0	0	0	0	0	0	0	0	0	0	0	0	0	0	0	0	0	0	0	0	0	0	0	0	0	0
ProteinGroup_132932	Bacteroidetes		Bacteroides	0	0	0	0	5.139853	0	0	0	4.28474	3.048033	0	0	0	0	0	0	0	0	0	0	0	0	0	11.93615	0	0	6.000893	0	0	0	0	0	0	0	0	0	0	0	0	0	0	0	0	0	0	0
ProteinGroup_132950	Firmicutes	K10112	Lachnoclostridium	0	0	0	0	0	0	0	0	0	0	2.170354	6.441137	0	1.012053	6.412595	8.636159	0	2.092154	5.291847	4.388137	0	0	0	0	0	0	0	0	0	0	0	0	0	0	0	0	0	0	0	0	0	0	0	0	0	0
ProteinGroup_132953	Firmicutes	K06942	Lactobacillus	0	0	1.228427	3.240789	4.581812	7.424025	9.048148	1.383017	0	0	0	0	0	0	0	0	0	0	0	0	0	0	0	0	0	0	0	0	0	0	0	0	0	0	0	0	0	0	0	0	0	0	0	0	0	0
ProteinGroup_13296	Firmicutes	K00278	Lactobacillus	0	0	0	0	0	0	0	0	0	0	0	0	0	0	0	0	0	0	0	0	0	0	0	2.984037	0	0	0	0	0	0	0	0	0	0	0	0	0	0	0	0	0	0	0	0	0	0
ProteinGroup_132987	Crenarchaeota	K02881	Vulcanisaeta	0	0	0	0	0	0	0	0	0	0	0	0	0	0	0	0	0	0	0	0	0	0	0	0	0	0	0	0	0	0	0	0	0	0	0	0	51.61623	49.80874	66.44583	42.81016	0	0	0	0	0	0
ProteinGroup_1330	Firmicutes		Roseburia	0	0	0	0	0	0	0	0	0	0	0	0	0	0	0	0	0	0	0	0	0	2.926796	0	0	0	0	0	0	0	0	0	0	0	0	0	0	0	0	0	0	0	0	0	0	0	0
ProteinGroup_13302	Proteobacteria	K01582	Edwardsiella	4.659579	0	5.896451	4.910287	0	0	0	0	0	0	0	0	0	0	0	0	0	0	0	0	0	0	0	0	0	0	0	0	0	0	0	0	0	0	0	0	0	0	0	0	15.98295	17.72221	0	14.72732	0	0
ProteinGroup_13304	Proteobacteria	K00962	Shigella	0	0	0	0	0	0	0	0	0	0	0	0	0	0	0	0	0	0	0	0	0	0	84.53439	81.56368	18.46511	15.4283	0	0	2.07308	0	0	0	0	0	0	0	0	0	0	0	0	0	0	0	0	0
ProteinGroup_133075	Bacteroidetes		Bacteroides	0	0	0	0	0	0	0	0	0	0	0	0	0	0	0	0	0	0	0	0	0	0	0	0	0	0	0	0	0	0	0	0	0	0	0	0	0	0	0	0	0	3.938269	16.45639	10.80004	0	0
ProteinGroup_133119	Firmicutes	K01714	Blautia	0	0	0	0	0	0	0	0	0	0	19.84092	20.14043	25.09708	35.6121	3.000188	8.038863	56.29873	42.97477	28.10153	16.13892	0	0	0	0	2.051679	0	0	0	0	0	0	5.749199	0	0	0	0	0	0	0	0	0	0	0	0	0	0
ProteinGroup_133145	Bacteroidetes	K00603	Parabacteroides	0	0	0	0	0	0	0	0	7.498296	14.22415	0	0	0	0	0	0	0	0	0	0	0	0	0	0	0	0	0	0	0	0	0	16.2894	8.79213	14.23988	0	0	0	0	0	0	0	0	0	8.836395	0	0
ProteinGroup_133157	Actinobacteria	K00134	Actinomyces	0	0	0	0	0	0	0	0	0	0	0	0	0	0	0	0	0	0	0	0	0	0	0	0	0	0	0	0	0	0	31.70031	43.72585	0	0	24.53755	21.00914	0	0	47.63655	45.00449	0	0	0	0	0	0
ProteinGroup_133209	Proteobacteria	K10439	Escherichia	0	0	0	0	0	0	0	0	0	0	0	0	0	0	0	0	0	0	0	0	0	2.926796	17.77872	18.40156	0	0	0	0	0	0	0	0	0	0	0	0	0	0	0	0	0	0	0	0	0	0
ProteinGroup_133249	Firmicutes	K02357	Salinicoccus	0	0	0	0	0	0	0	0	0	0	0	0	0	0	0	0	0	0	0	0	0	0	5.897748	12.93083	0	0	0	0	0	0	0	0	0	0	0	0	0	0	0	0	0	0	0	0	0	0
ProteinGroup_133289	Firmicutes	K02115	Blautia	0	0	2.948225	4.910287	0	0	0	3.951476	0	0	0	0	0	0	0	0	0	0	0	0	0	0	0	0	0	0	0	0	0	0	0	0	0	0	0	0	0	0	0	0	0	0	0	0	0	0
ProteinGroup_133344	Actinobacteria	K00847	Coriobacterium	0	0	0	0	0	0	0	0	0	0	0	0	0	0	0	0	0	0	0	0	0	0	0	0	0	0	0	0	0	0	0	0	0	0	0	0	0	0	0	0	0	0	0	0	21.13981	15.65522
ProteinGroup_133346	Actinobacteria	K01714	Bifidobacterium	0	0	0	0	0	0	0	0	0	0	0	3.021064	0	0	0	0	0	0	0	0	0	0	0	0	0	0	0	0	0	0	0	0	0	0	0	0	0	0	0	0	0	0	0	0	0	0
ProteinGroup_13335	Actinobacteria	K12308	Bifidobacterium	0	0	0	0	0	0	0	0	0	0	19.52764	15.75692	0	0	0	0	17.33441	11.16808	6.855071	6.052095	0	0	0	0	0	0	0	0	0	0	0	0	0	0	0	0	0	0	0	0	0	0	0	0	0	0
ProteinGroup_133350	Bacteroidetes	K03043	Bacteroides	0	0	0	0	0	0	0	0	0	0	0	0	0	0	5.057788	4.716582	0	0	0	0	0	0	0	0	0	0	0	0	0	0	0	0	0	0	0	0	0	0	0	0	0	0	0	0	0	0
ProteinGroup_133354	Firmicutes	K01714	[Eubacterium] rectale	0	0	0	0	0	0	0	0	0	0	0	0	0	0	0	0	0	0	0	0	0	0	0	0	0	0	0	0	0	0	0	0	0	0	0	0	4.869456	0	0	0	0	0	0	0	0	0
ProteinGroup_133369	Firmicutes	K00528	Eubacterium	0	0	0	0	0	0	0	0	0	0	129.8286	116.5552	60.81216	60.65797	158.9564	138.5728	6.76203	8.904683	19.39006	14.12156	167.273	193.2156	27.13739	33.33967	0	0	0	0	7.255781	8.908212	0	0	0	0	0	0	0	0	0	0	0	0	0	0	5.658637	4.493628
ProteinGroup_133374	Firmicutes	K00074	Erysipelotrichaceae bacterium I46	0	0	0	0	0	0	0	0	0	0	0	0	0	0	0	0	0	0	0	0	0	0	0	0	0	0	0	0	0	0	0	0	0	0	0	0	0	0	0	0	0	0	0	0	0	0
ProteinGroup_133386	Bacteroidetes		Parabacteroides	0	0	0	0	0	0	0	0	0	0	0	0	0	0	0	0	0	0	0	0	0	0	0	0	0	0	0	0	0	0	0	2.8746	0	0	0	0	0	0	0	0	0	0	0	0	0	0
ProteinGroup_13343	Firmicutes	K00198	Veillonella	95.0766	136.3322	63.35548	62.85167	122.2838	95.74911	118.2551	113.6413	100.6914	112.9743	5.952276	5.035107	0	0	0	0	0	0	41.13043	36.31257	0	0	0	0	0	0	0	0	0	0	0	0	0	0	0	0	0	0	0	0	0	0	0	5.89093	16.33531	21.52593
ProteinGroup_133432	Firmicutes	K01714	Lachnoclostridium	0	0	0	0	0	0	0	0	0	0	44.45751	40.28086	12.54854	31.51875	71.20446	68.71576	0	3.871601	3.917184	0	75.99206	67.21875	6.880706	13.83508	0	0	0	9.177549	6.219241	8.908212	0	0	0	0	0	0	0	0	0	0	0	0	0	0	0	0
ProteinGroup_133468	Firmicutes	K02030	butyrate-producing bacterium SS3/4	0	0	0	0	0	0	0	0	0	0	0	0	0	0	0	0	0	0	0	0	0	0	0	0	0	0	0	0	0	0	0	0	0	0	0	0	0	0	0	0	0	0	0	0	10.56991	11.74142
ProteinGroup_133471	Firmicutes	K00243	Pediococcus	0	0	0	0	2.055941	3.259328	0	0	2.14237	0	0	0	0	0	0	0	0	0	0	0	0	0	0	0	0	0	0	0	0	0	0	0	0	0	0	0	0	0	0	0	0	0	0	0	0	0
ProteinGroup_13350	Firmicutes	K01915	Roseburia	0	0	2.948225	0	0	0	0	0	0	0	23.25797	33.93662	4.998732	9.31954	67.98813	62.81186	3.174014	2.456978	5.875775	6.052095	5.519083	15.60958	3.931832	0	0	0	0	0	0	0	0	0	0	0	0	0	0	0	0	0	0	0	0	0	0	0
ProteinGroup_133504	Firmicutes	K19118	Lachnoclostridium	0	0	0	0	0	0	0	0	0	0	0	0	0	0	0	0	0	0	0	0	0	0	0	0	0	0	0	0	0	0	0	0	0	0	0	0	0	0	0	0	0	0	0	0	0	0
ProteinGroup_133522	Proteobacteria	K10439	Klebsiella	0	0	0	0	0	0	0	0	0	0	0	0	0	0	0	0	0	0	0	0	0	0	13.67594	18.40156	0	0	0	0	0	0	0	0	0	0	0	0	0	0	0	0	0	0	0	0	0	0
ProteinGroup_13357	Bacteroidetes	K03770	Bacteroides	5.824474	9.757069	0	0	0	0	0	0	3.557865	3.494086	93.25233	85.59682	43.43725	56.38582	23.00144	30.14574	2.898013	0	20.56521	19.16497	0	0	0	0	0	0	0	0	0	0	10.1115	14.08137	0	0	0	0	15.58226	12.25242	23.05727	14.37816	0	0	0	0	0	0
ProteinGroup_133585	Firmicutes		Roseburia	0	0	0	0	0	0	0	0	0	0	0	0	0	0	3.250204	2.009716	0	5.000818	0	0	0	0	0	0	0	0	0	0	0	0	0	0	0	0	0	0	0	0	0	0	0	0	0	0	0	3.913805
ProteinGroup_133596	Firmicutes	K00528	[Eubacterium] rectale	0	0	0	0	0	0	0	0	0	0	0	0	0	0	0	0	0	0	0	0	0	0	0	0	0	0	0	0	0	0	0	0	0	0	0	0	0	5.534304	0	0	0	0	0	0	0	0
ProteinGroup_133627	Firmicutes	K01714	Blautia	0	0	0	0	0	0	0	0	0	0	0	0	0	0	0	0	0	0	0	0	0	0	0	0	0	0	0	0	0	0	0	0	0	0	0	0	0	0	0	0	0	0	0	0	0	4.892257
ProteinGroup_133633	Firmicutes	K10200	Erysipelotrichaceae bacterium I46	0	0	0	0	0	0	0	0	0	0	0	0	0	0	0	0	0	0	0	0	0	0	0	0	0	0	0	0	0	0	0	0	0	0	0	0	0	0	0	0	0	0	0	0	0	0
ProteinGroup_13374	Bacteroidetes		Bacteroides	0	0	0	0	0	0	0	0	0	0	0	0	0	0	0	0	0	0	0	0	0	0	0	0	0	0	0	0	0	0	0	1.002767	0	0	0	1.984041	0	0	0	0	0	0	0	0	0	0
ProteinGroup_133811	Firmicutes	K00074	Megasphaera	239.3482	272.9634	248.2731	251.4067	411.339	392.7504	581.4111	392.945	417.1985	461.9604	0	0	0	0	0	0	0	0	0	0	0	0	0	0	0	0	0	0	0	0	0	0	0	0	0	0	0	0	0	0	0	0	0	0	0	0
ProteinGroup_133896	Bacteroidetes		Bacteroides	0	0	0	0	0	0	0	0	0	0	0	0	0	0	0	0	0	0	0	0	0	0	0	0	0	0	0	0	0	0	0	0	0	0	3.849027	3.870105	0	0	7.155704	8.756623	0	0	0	0	0	0
ProteinGroup_133960	Proteobacteria		Marinobacter	0	0	0	0	0	0	0	0	0	0	0	0	0	0	0	0	0	0	0	0	0	0	0	0	0	0	0	0	0	0	0	0	0	0	0	0	1.947782	0	0	4.864791	0	0	0	0	0	0
ProteinGroup_13402	Firmicutes		Faecalibacterium	0	0	0	0	0	0	0	0	0	0	0	0	0	0	0	0	0	0	0	0	0	0	0	0	0	0	0	3.059183	0	0	0	0	0	0	0	0	0	0	0	0	0	0	0	0	0	0
ProteinGroup_134040	Firmicutes	K01714	Veillonella	15.14363	14.79822	2.948225	0	10.27971	9.777984	0	3.951476	8.569481	17.27219	0	0	0	0	0	0	0	0	0	0	0	0	0	0	0	0	0	0	0	0	0	0	0	0	0	0	0	0	0	0	0	0	0	0	0	0
ProteinGroup_13405	Actinobacteria		Eggerthella	0	0	0	0	0	0	0	0	0	0	0	0	0	0	0	0	0	0	0	0	0	0	0	0	0	0	0	0	0	0	0	0	0	0	0	0	0	0	0	3.891833	0	0	0	0	0	0
ProteinGroup_134087	Bacteroidetes	K00847	Bacteroides	0	0	0	0	0	0	0	0	0	0	0	0	0	0	0	0	0	0	0	0	0	0	6.880706	9.94679	0	0	0	0	0	0	0	0	0	0	0	0	0	0	0	0	0	0	10.64825	8.836395	0	0
ProteinGroup_13409	Spirochaetes		Treponema	0	0	0	0	0	0	0	0	0	0	0	0	0	0	0	0	0	0	0	0	11.03817	16.58518	8.846622	7.957432	0	0	0	0	12.43848	11.87762	0	0	0	0	0	0	0	0	0	0	0	0	0	0	0	0
ProteinGroup_134100	Firmicutes	K01714	Clostridioides	0	0	0	0	0	0	0	0	0	0	0	0	0	0	0	0	0	0	0	0	0	0	9.82958	15.91486	13.33591	16.45685	0	0	0	0	0	0	0	0	0	0	0	0	0	0	0	0	0	0	0	0
ProteinGroup_13411	Actinobacteria	K02355	Gardnerella	0	0	0	0	0	3.498343	0	0	4.70701	0	134.0541	105.189	17.90465	52.65313	59.71578	62.73145	229.3743	224.8198	32.52025	31.73558	0	0	0	0	0	0	0	0	0	0	0	0	0	0	0	0	0	0	0	0	0	0	0	0	0	0
ProteinGroup_134119	Bacteroidetes		Bacteroides	0	0	0	0	0	0	0	0	0	0	86.30801	52.36511	27.02763	31.6552	28.00175	22.10687	24.15011	18.39011	32.31676	23.1997	0	0	0	0	0	0	0	0	0	0	0	0	0	0	0	0	0	0	0	0	0	0	0	0	0	0
ProteinGroup_13412	Firmicutes	K14138	Blautia	0	0	0	0	0	0	0	0	0	0	0	0	0	0	0	0	0	0	0	4.20707	0	0	0	0	0	0	0	0	0	0	0	0	0	0	0	0	0	0	0	0	0	0	0	0	0	0
ProteinGroup_134135	Firmicutes	K02040	Pediococcus	0	0	0	0	4.111882	2.172885	0	0	0	0	0	0	0	0	0	0	0	0	0	0	0	0	0	0	0	0	0	0	0	0	0	0	0	0	0	0	0	0	0	0	0	0	0	0	0	0
ProteinGroup_134149	Firmicutes		Oenococcus	0	7.968273	0	5.892344	10.27971	11.95087	0	2.963607	0	5.080055	0	0	0	0	0	0	0	0	0	0	0	0	0	0	0	0	0	0	0	0	0	0	0	0	0	0	0	0	0	0	0	0	0	0	0	0
ProteinGroup_13419	Proteobacteria	K13788	Klebsiella	0	0	0	0	0	0	0	0	0	0	0	0	0	0	0	0	0	0	0	0	0	6.829191	71.75593	71.61689	32.82686	34.9708	0	0	2.07308	0	0	0	0	0	0	0	0	0	0	0	0	0	0	0	0	0
ProteinGroup_134193	Firmicutes		Roseburia	0	0	0	0	0	0	0	0	0	0	21.82501	22.15447	5.791634	8.903024	44.00276	36.17489	0	0	0	2.017365	22.07633	32.19476	3.931832	5.968074	0	0	0	0	0	0	0	0	0	0	0	0	0	0	0	0	0	0	0	0	0	0
ProteinGroup_13423	Firmicutes	K02355	[Eubacterium] rectale	0	0	0	0	0	0	0	0	0	0	0	0	0	0	0	0	0	0	0	0	0	0	0	0	0	0	0	0	0	0	0	0	0	0	0	0	0	8.789777	0	0	0	0	0	0	0	0
ProteinGroup_134235	Bacteroidetes	K00973	Bacteroides	0	0	0	0	0	0	0	0	0	0	0	0	0	0	0	0	0	0	0	0	0	0	0	0	0	0	0	0	0	0	0	0	0	0	0	0	0	0	7.155704	12.64846	0	0	0	0	0	0
ProteinGroup_134245	Firmicutes	K00963	Lactobacillus	2.81104	0	5.579975	0	0	3.7841	0	0	8.621035	3.303735	0	0	0	0	0	0	0	0	0	0	0	0	0	0	0	0	0	0	0	0	0	0	0	0	0	0	0	0	0	0	0	0	0	0	0	0
ProteinGroup_134248	Firmicutes	K01868	Lactobacillus	0	0	0	0	0	2.490869	0	0	0	0	0	0	0	0	0	0	0	0	0	0	0	0	0	0	0	0	0	0	0	0	0	0	0	0	0	0	0	0	0	0	0	0	0	0	0	0
ProteinGroup_134259	Firmicutes	K00528	Blautia	0	0	0	0	0	0	0	0	0	0	0	0	0	0	0	0	0	0	0	0	0	0	0	0	0	0	0	0	0	0	0	0	0	0	0	0	0	0	0	0	0	0	0	0	5.872171	0
ProteinGroup_134322	Firmicutes	K00930	Acidaminococcus	0	0	0	0	0	0	0	0	0	0	0	0	0	0	0	0	0	0	0	0	0	0	0	0	0	0	0	0	0	0	0	0	0	0	0	2.902579	0	0	3.06673	3.891833	0	0	0	0	0	0
ProteinGroup_13433	Bacteroidetes		Bacteroides	0	0	0	0	0	0	0	0	0	0	0	0	0	0	0	0	0	0	0	0	3.31145	2.926796	0	0	0	0	0	0	0	0	0	0	0	0	0	0	0	0	0	0	0	0	0	0	0	0
ProteinGroup_13434	Firmicutes	K03697	Carnobacterium	45.4309	40.97969	34.39596	49.10287	91.48938	71.70522	28.3879	27.66033	35.34911	36.57639	0	0	0	0	0	0	0	0	0	0	0	0	0	0	0	0	0	0	0	0	0	0	0	0	0	0	0	0	0	0	0	0	0	0	0	0
ProteinGroup_13435	Bacteroidetes		Bacteroides	0	0	0	0	0	0	0	0	0	0	0	0	0	0	0	0	0	0	0	0	0	0	0	0	0	0	0	0	0	0	0	0	0	0	0	0	0	0	0	0	10.18913	10.02469	0	0	19.98673	20.54748
ProteinGroup_134369	Bacteroidetes	K12251	Bacteroides	0	0	0	0	0	0	0	0	0	2.032022	14.88069	19.13341	18.34017	19.7845	0	3.014574	0	11.6148	13.71014	6.052095	0	0	0	0	0	0	0	0	0	0	0	0	5.111703	2.047564	0	5.805158	7.669393	11.7197	20.44487	20.43212	0	0	0	0	0	0
ProteinGroup_134378	Firmicutes	K00528	Coprococcus	0	0	0	0	0	0	0	0	0	0	0	1.102653	0	0	1.02685	4.097479	0	0	0	0	2.633163	0	1.100983	2.516787	0	0	0	0	0	0	0	0	0	0	0	0	0	0	0	0	0	0	0	0	0	0
ProteinGroup_134379	Proteobacteria		Escherichia	0	0	0	0	0	0	0	0	0	0	0	0	0	0	0	0	0	0	0	0	0	0	4.91479	4.973395	0	0	0	0	0	0	0	0	0	0	0	0	0	0	0	0	0	0	0	0	0	0
ProteinGroup_134390	Firmicutes	K00528	Coprococcus	0	0	0	0	0	0	0	0	0	0	0	0	0	0	0	0	0	0	0	0	57.48005	55.56203	33.68798	53.66465	0	14.2626	7.001041	0	0	0	0	0	0	0	0	0	0	0	0	0	0	0	0	0	5.765404	7.86385
ProteinGroup_134392	Firmicutes	K02519	Blautia	0	0	0	0	0	0	0	0	0	0	0	0	0	2.458074	0	0	0	0	0	0	0	0	0	0	0	0	0	0	0	0	0	0	0	0	0	0	0	0	0	0	0	0	0	0	0	0
ProteinGroup_13440	Firmicutes	K14138	Blautia	0	0	0	0	0	0	0	0	0	0	0	1.336592	0	0	0	0	0	0	0	0	0	0	0	0	0	0	0	0	0	0	0	0	0	0	0	0	0	0	0	0	0	0	0	0	0	0
ProteinGroup_13442	Firmicutes	K14138	Clostridioides	0	0	0	0	0	0	0	0	0	0	0	0	0	0	0	0	0	0	0	0	0	0	0	0	0	0	0	0	0	0	0	0	0	0	0	0	0	0	0	0	0	0	0	0	79.39844	76.60937
ProteinGroup_13443	Firmicutes	K03697	Pediococcus	28.26136	21.27792	17.51067	17.37429	23.94791	28.28256	16.26469	9.413811	19.28133	22.34564	0	0	0	0	0	0	0	0	0	0	0	0	0	0	0	0	0	0	0	0	0	0	0	0	0	0	0	0	0	0	0	0	0	0	0	0
ProteinGroup_134436	Firmicutes	K13479	Lachnoclostridium	0	0	0	0	0	0	0	0	0	0	0	0	0	0	0	0	0	0	0	0	0	0	0	0	0	0	0	0	0	0	0	0	0	0	0	0	0	0	0	0	0	0	0	0	1.921801	1.956903
ProteinGroup_134441	Bacteroidetes	K01736	Bacteroides	0	0	0	0	0	0	0	0	0	0	0	0	0	0	4.000251	10.04858	0	0	4.896479	14.12156	0	0	0	0	0	0	0	0	0	0	0	0	0	0	0	0	0	0	0	0	0	0	0	0	0	0
ProteinGroup_134466	Firmicutes	K00528	Blautia	0	0	0	5.892344	7.195794	0	0	0	2.14237	0	0	0	0	0	0	0	0	0	0	0	0	0	0	0	0	0	0	0	0	0	0	0	0	0	0	0	0	9.115324	0	0	0	0	0	0	2.882702	6.740443
ProteinGroup_134494	Bacteroidetes	K02067	Bacteroides	0	0	0	0	0	0	0	0	0	0	0	3.021064	0	0	0	0	0	0	0	0	0	0	0	0	0	0	0	0	0	0	0	0	0	0	0	0	0	0	0	0	0	0	0	0	0	0
ProteinGroup_1345	Actinobacteria		Tsukamurella	0	0	0	0	0	0	0	0	0	0	0	0	0	0	0	0	0	0	0	0	0	0	0	0	0	0	0	0	0	0	0	0	0	0	0	0	8.765021	7.813135	8.177948	0	0	0	0	0	0	0
ProteinGroup_134531	Bacteroidetes	K12251	Bacteroides	0	0	0	0	0	0	0	0	1.428247	0	0	0	0	0	0	0	0	0	0	0	0	0	0	0	0	0	0	0	0	0	0	0	0	0	0	0	0	0	0	0	0	0	30.65406	29.45465	0	0
ProteinGroup_134555	Firmicutes	K02358	Candidatus Arthromitus	0	0	0	0	0	0	0	0	0	0	0	0	0	0	0	0	0	0	0	0	0	0	0	0	0	0	0	0	0	0	0	0	0	0	0	0	0	0	14.63989	5.243632	0	0	0	0	0	0
ProteinGroup_134557	Bacteroidetes	K01990	Bacteroides	0	0	0	0	0	0	0	0	0	0	0	0	0	0	0	0	0	0	0	0	0	0	0	0	0	0	0	0	0	0	0	0	0	0	0	0	0	0	11.24468	11.6755	0	0	0	0	0	0
ProteinGroup_134569	Firmicutes	K02355	butyrate-producing bacterium SS3/4	0	0	0	0	0	0	0	0	0	0	0	0	0	0	0	0	0	0	0	0	0	0	0	0	0	0	0	0	0	0	0	0	0	0	0	0	0	0	5.111217	0	0	0	0	0	0	0
ProteinGroup_1346	Firmicutes	K03332	Anaerostipes	0	0	0	0	0	0	0	0	0	0	7.936369	6.042128	40.54144	53.41814	0	3.014574	14.49006	17.42221	0	0	0	0	0	0	0	0	0	0	0	0	0	0	0	0	0	0	0	0	0	0	0	0	0	0	0	0
ProteinGroup_134626	Firmicutes	K03442	Roseburia	0	0	0	0	0	0	0	0	0	0	0	0	0	0	0	0	0	0	0	0	3.31145	4.877994	0	4.973395	0	0	0	0	0	0	0	0	0	0	0	0	0	0	0	0	0	0	0	0	0	0
ProteinGroup_134660	Firmicutes	K13479	Oscillibacter	0	0	0	0	0	0	0	0	0	0	0	3.021064	0	0	7.000439	8.038863	0	0	0	0	15.45343	25.36557	5.897748	4.973395	0	0	0	0	0	0	0	0	0	0	0	0	0	0	0	0	0	0	0	0	0	0
ProteinGroup_134676	Firmicutes	K00528	Eubacterium	0	0	0	0	0	0	0	0	0	0	6.512998	0	2.868238	2.905848	0	0	6.849849	7.291516	0	5.819322	0	0	0	0	0	0	0	0	0	0	0	0	0	0	0	0	0	0	0	0	0	0	0	0	0	0
ProteinGroup_134692	Bacteroidetes		Bacteroides	0	0	0	0	0	0	0	0	0	0	0	0	0	0	0	0	0	0	0	0	0	0	0	0	0	0	0	0	0	0	0	0	0	0	0	0	0	0	0	0	0	0	0	3.927286	0	0
ProteinGroup_13471	Firmicutes		Blautia	0	0	0	0	0	0	0	0	0	0	0	0	0	0	0	0	0	2.903701	0	0	0	0	0	0	0	0	0	0	0	0	0	0	0	0	0	0	0	0	0	0	0	0	0	0	0	0
ProteinGroup_134715	Bacteroidetes	K00847	Bacteroides	0	0	0	0	0	0	0	0	0	0	0	0	0	0	0	0	0	0	0	0	0	0	0	0	0	0	0	0	0	0	0	0	0	0	0	0	0	0	0	2.918874	0	0	0	0	0	0
ProteinGroup_134807	Firmicutes	K01714	Blautia	0	0	0	0	0	0	0	0	0	0	0	0	0	0	0	0	0	0	0	0	0	0	0	0	0	0	0	0	0	0	0	0	0	0	0	0	0	0	0	0	0	0	0	0	2.882702	2.935354
ProteinGroup_134814	Firmicutes	K00973	Faecalibacterium	0	0	0	0	0	3.621476	0	0	0	0	0	0	0	0	0	0	0	0	0	0	0	0	0	0	0	0	0	0	0	0	0	0	0	0	0	0	0	0	0	0	0	0	0	0	0	0
ProteinGroup_134826	Cyanobacteria		Fischerella	0	0	0	0	0	0	0	0	0	0	0	0	0	0	0	0	0	0	0	0	0	0	0	0	0	0	0	0	0	0	0	0	0	0	0	0	0	5.859851	8.177948	0	0	0	0	0	0	0
ProteinGroup_134837	Actinobacteria	K01923	Atopobium	3.494684	4.553299	0	1.964115	8.223765	4.345771	0	7.902952	11.78304	13.20814	0	0	0	0	0	0	0	0	0	0	0	0	0	0	0	0	0	0	0	0	0	0	0	0	0	0	0	0	0	0	0	0	0	0	0	0
ProteinGroup_134884	Proteobacteria	K01489	Shigella	0	0	0	0	0	0	0	0	0	0	0	0	0	0	0	0	0	0	0	0	0	0	5.897748	11.93615	4.103358	5.142765	0	0	0	0	0	0	0	0	0	0	0	0	0	0	0	0	0	0	0	0
ProteinGroup_134889	Bacteroidetes	K12251	Bacteroides	0	0	0	0	0	0	0	0	2.856494	2.032022	0	0	0	0	0	0	0	0	0	0	0	0	13.76141	15.91486	0	0	14.00208	6.118366	5.182701	6.928609	0	0	0	0	0	0	0	0	0	0	21.97656	15.75308	27.42731	38.29104	7.687205	13.69832
ProteinGroup_13489	Firmicutes	K14138	Blautia	0	0	0	0	0	0	0	0	0	0	99.20461	95.33746	287.5905	251.1235	34.2292	30.87785	258.481	256.818	175.8186	232.3112	0	0	0	0	0	3.806094	0	0	3.887025	3.959205	24.17388	18.02005	5.111703	2.431482	3.849027	0	0	0	0	0	0	0	0	0	3.156075	4.563126
ProteinGroup_134892	Actinobacteria		Eggerthella	0	0	0	0	0	0	0	0	0	0	0	0	0	0	15.00094	11.05344	0	0	0	0	0	0	0	0	0	0	0	0	0	0	0	0	0	0	0	0	0	0	0	0	0	0	0	0	0	0
ProteinGroup_134917	Firmicutes	K01714	Anaerostipes	0	0	0	0	0	0	0	0	0	0	2.168659	0	0	1.12567	10.80068	9.663154	0	9.679003	0	0	0	0	0	0	0	0	0	0	0	0	0	0	0	0	0	0	0	0	0	0	0	0	0	0	0	0
ProteinGroup_13494	Firmicutes	K14138	Blautia	31.45216	52.36293	132.6701	106.3895	108.3623	95.60696	105.7205	97.79903	54.63044	44.70448	0	0	0	0	0	0	0	0	0	0	0	0	0	0	36.67376	39.32964	31.00461	16.31564	1.295675	0	12.91077	17.40933	25.55852	17.02038	10.58482	10.64279	20.45171	20.50948	0	0	0	0	1.936046	2.945465	37.19553	41.33946
ProteinGroup_134948	Actinobacteria		Bifidobacterium	0	0	0	0	0	0	0	0	0	0	0	0	0	0	0	0	0	0	0	0	0	0	0	0	0	0	0	0	0	0	0	0	0	0	0	0	0	0	0	0	4.994673	7.876538	12.5843	8.836395	92.24646	81.21146
ProteinGroup_134982	Firmicutes		Lactobacillus	0	0	0	0	6.167823	5.432214	0	0	0	0	0	0	0	0	0	0	0	0	0	0	0	0	0	0	0	0	0	0	0	0	0	0	0	0	0	0	0	0	0	0	0	0	0	0	0	0
ProteinGroup_134998	Firmicutes	K06215	[Eubacterium] rectale	0	0	0	0	0	0	0	0	0	0	0	0	0	0	0	0	0	0	0	0	0	0	0	0	0	0	0	0	0	0	0	0	0	0	0	0	8.765021	0	0	0	0	0	0	0	0	0
ProteinGroup_13500	Firmicutes	K20116,K20117,K20118	Megasphaera	0	0	0	0	0	0	0	0	0	0	0	0	0	0	0	0	0	0	0	0	0	0	0	0	0	0	0	0	0	0	0	0	0	0	0	0	0	0	0	0	0	0	0	0	3.843603	0
ProteinGroup_135000	Firmicutes	K13479	Blautia	0	2.276649	6.879193	4.910287	5.139853	7.605099	0	0	3.213555	0	0	0	0	0	0	0	0	0	0	0	0	0	0	0	0	0	0	0	0	0	0	0	0	0	0	0	0	0	0	0	0	0	0	0	0	0
ProteinGroup_135071	Firmicutes	K01714	Blautia	0	0	0	0	0	0	0	0	0	0	0	0	0	0	0	0	0	0	0	0	4.139312	6.341392	0	0	0	0	0	0	0	0	0	0	0	0	0	0	0	0	0	0	0	0	0	0	0	0
ProteinGroup_13509	Bacteroidetes		Bacteroides	0	0	0	0	0	0	0	0	0	0	0	3.021064	0	0	0	0	0	0	0	0	0	0	0	0	0	0	0	0	0	0	0	0	0	0	0	0	0	0	0	0	154.8349	141.7777	76.47381	76.58209	48.04503	55.77173
ProteinGroup_135108	Firmicutes	K03497	Carnobacterium	0	0	0	0	8.223765	4.345771	0	1.975738	0	0	0	0	0	0	0	0	0	0	0	0	0	0	0	0	0	0	0	0	0	0	0	0	0	0	0	0	0	0	0	0	0	0	0	0	0	0
ProteinGroup_135128	Firmicutes	K03781	Planococcus	0	0	0	0	0	0	0	0	0	0	0	0	0	0	0	0	0	0	0	0	0	0	0	0	0	0	0	0	0	0	0	0	0	0	0	0	16.55615	13.67299	0	0	0	0	0	0	0	0
ProteinGroup_13521	Firmicutes	K14138	Blautia	0	0	0	0	0	0	0	0	0	0	0	0	0	0	0	0	0	0	0	0	0	0	0	0	0	0	0	0	0	0	0	0	0	0	0	0	0	0	0	0	0	0	0	0	0	0
ProteinGroup_135217	Firmicutes		Coprococcus	0	0	0	0	0	0	0	0	0	0	6.944322	10.07021	10.618	0	12.00075	12.0583	0	0	0	5.043413	4.415266	11.70718	0	2.984037	0	0	0	0	0	0	0	0	0	0	0	0	0	0	0	0	0	0	0	0	0	0
ProteinGroup_135246	Firmicutes	K01714	butyrate-producing bacterium SS3/4	0	0	0	0	0	0	0	0	0	0	0	0	0	0	0	0	0	0	0	0	0	0	0	0	0	0	0	0	0	0	0	0	0	0	0	0	0	0	0	0	0	0	0	0	1.921801	0
ProteinGroup_135247	Proteobacteria	K06605	Klebsiella	0	0	0	0	0	0	0	0	0	0	0	0	0	0	0	0	0	0	0	0	2.207633	0	0	0	0	0	0	0	0	0	0	0	0	0	0	0	0	0	0	0	0	0	0	0	0	0
ProteinGroup_13531	Firmicutes	K01915	Roseburia	0	0	0	0	0	0	0	0	0	0	0	0	0	0	0	0	0	0	0	0	0	0	7.863664	6.962753	0	0	0	0	0	0	0	0	0	0	0	0	0	0	0	0	0	0	0	0	0	0
ProteinGroup_135346	Bacteroidetes		Parabacteroides	0	0	0	0	0	0	0	0	0	0	0	0	0	0	0	0	0	0	0	0	0	0	0	0	0	0	0	0	0	0	10.54994	9.700295	0	0	15.39611	12.57784	0	0	0	0	0	0	0	0	0	0
ProteinGroup_135373	Bacteroidetes	K01835	Bacteroides	0	0	0	0	0	0	0	0	0	0	1.088051	1.157003	4.504604	0	6.207285	13.68521	0	0	0	0	0	0	0	0	0	0	0	0	0	0	0	0	0	0	0	0	0	0	0	0	0	0	0	0	0	0
ProteinGroup_1354	Proteobacteria	K01952	Escherichia	0	0	0	0	0	0	0	0	0	0	0	0	0	0	0	0	0	0	0	0	0	0	33.39166	23.8723	5.129197	6.171318	0	0	0	0	0	0	0	0	0	0	0	0	0	0	0	0	0	0	0	0
ProteinGroup_135409	Bacteroidetes	K03497	Bacteroides	0	0	0	0	0	0	0	0	0	0	0	0	0	0	0	0	0	0	0	0	0	0	0	0	0	0	0	0	0	0	0	0	0	0	2.88677	0	0	0	0	0	0	0	6.77616	6.872751	0	0
ProteinGroup_135411	Bacteroidetes	K12251	Bacteroides	0	0	0	0	0	0	0	0	0	0	0	0	0	0	0	0	0	0	0	0	0	0	0	0	0	0	0	0	0	0	0	0	0	0	0	0	1.095628	0	0	0	0	0	0	0	0	0
ProteinGroup_135434	Bacteroidetes		Bacteroides	0	0	0	0	0	0	0	0	0	0	0	0	0	0	0	0	0	0	0	0	46.3603	30.24356	6.880706	12.93083	0	0	47.00699	50.98639	0	0	0	0	0	0	0	0	0	0	0	0	0	0	0	0	0	0
ProteinGroup_13546	Firmicutes	K03798	[Eubacterium] rectale	0	0	0	0	0	0	0	0	0	0	0	0	0	0	0	0	0	0	0	0	0	0	0	0	0	0	0	0	0	0	0	0	0	0	0	0	5.453791	0	1.533365	0	0	0	0	0	0	0
ProteinGroup_13547	Firmicutes	K01712	Blautia	0	0	0	0	0	0	0	0	0	0	45.63412	46.32298	168.9227	161.2437	17.00107	17.02348	176.7788	167.4468	119.4741	114.9544	0	0	0	0	13.33591	17.4854	0	0	4.14616	5.938808	2.934802	10.5402	0	0	0	0	0	0	0	0	0	0	0	0	0	0
ProteinGroup_13548	Firmicutes	K00962	butyrate-producing bacterium SS3/4	0	0	0	0	0	0	0	0	0	0	0	0	0	0	0	0	0	0	0	0	0	0	0	0	0	0	0	0	0	0	0	0	0	0	0	0	0	0	0	0	0	0	0	0	0	2.935354
ProteinGroup_135529	Bacteroidetes		Bacteroides	0	0	0	0	0	0	0	0	0	0	0	0	0	0	0	0	0	0	0	0	0	0	0	0	0	0	0	0	0	0	0	0	0	0	0	9.675263	0	0	0	0	0	6.891971	0	0	8.648106	7.827611
ProteinGroup_13559	Fusobacteria	K04086	Leptotrichia	12.42554	17.17835	47.17161	49.81709	37.00694	33.92664	33.28237	33.58755	23.56607	16.99509	0	0	0	0	0	0	0	0	0	0	0	0	0	0	0	0	0	0	0	0	0	0	0	0	0	0	0	0	0	0	0	0	0	0	0	0
ProteinGroup_135626	Actinobacteria		Bifidobacterium	0	0	0	0	0	0	0	0	0	0	0	0	0	0	0	0	0	0	0	0	0	0	0	0	0	0	0	0	0	0	0	0	0	0	0	0	0	0	0	0	0	0	4.840114	4.909108	43.24053	43.05186
ProteinGroup_13563	Actinobacteria	K02355	Bifidobacterium	35.28843	52.25272	88.66095	91.51215	75.19453	34.98343	61.67689	47.86116	21.87016	29.94392	12.88982	10.38904	7.359789	11.7007	13.68365	12.80234	4.932781	19.27027	2.60162	0	0	0	0	0	0	0	0	0	0	0	0	0	0	0	0	0	0	2.522992	1.314313	0	0	0	0	0	0	2.935354
ProteinGroup_135657	Firmicutes	K06958	Enterococcus	0	0	0	0	2.055941	0	0	0	0	0	0	0	0	0	0	0	0	0	0	0	0	0	0	0	0	0	0	0	0	0	0	0	0	0	0	0	0	0	0	0	0	0	0	0	0	0
ProteinGroup_135711	Firmicutes		Clostridioides	0	0	0	0	0	0	0	0	0	0	0	0	0	0	6.000376	13.06315	0	0	0	0	0	0	0	0	5.129197	8.228424	0	0	0	0	0	0	0	0	0	0	0	0	0	0	0	0	0	0	4.304835	1.245302
ProteinGroup_135718	Firmicutes		Acidaminococcus	0	0	0	0	0	0	0	0	0	0	0	0	0	0	0	0	0	0	0	0	0	0	0	0	0	0	0	0	0	0	0	0	0	0	0	0	0	0	6.133461	0	0	0	0	0	0	0
ProteinGroup_13573	Firmicutes	K19005	Pediococcus	0	0	2.948225	0	4.111882	0	5.873359	0	0	0	0	0	0	0	0	0	0	0	0	0	0	0	0	0	0	0	0	0	0	0	0	0	0	0	0	0	0	0	0	0	0	0	0	0	0	0
ProteinGroup_135746	Bacteroidetes	K01491	Bacteroides	0	0	0	0	0	0	0	0	0	0	0	0	0	0	0	0	0	0	0	0	0	0	0	0	0	0	0	0	0	0	0	0	0	0	0	0	0	0	6.133461	0	0	0	9.680229	8.836395	0	0
ProteinGroup_135786	Firmicutes	K01624	Roseburia	0	0	0	0	0	0	0	0	0	0	0	0	0	0	0	0	0	0	0	0	0	0	0	0	0	0	7.334424	4.318847	0	0	0	0	0	0	0	0	0	0	0	0	0	0	0	0	0	0
ProteinGroup_135812	Firmicutes	K01714	Veillonella	0	0	0	0	0	0	0	0	0	0	0	0	0	0	0	0	0	0	0	0	0	0	0	0	0	0	3.000446	0	0	0	0	0	0	0	0	0	0	0	0	0	0	0	0	0	0	0
ProteinGroup_135851	Firmicutes	K04083	Blautia	0	0	0	0	0	0	0	0	0	0	0	0	11.58327	0	0	0	7.728034	8.711103	4.896479	3.026048	0	0	0	0	0	0	0	0	0	0	0	0	0	0	0	0	0	0	0	0	0	0	0	0	0	0
ProteinGroup_135863	Firmicutes		Lactobacillus	0	0	4.913709	9.820573	0	2.172885	0	0	0	0	0	0	0	0	0	0	0	0	0	0	0	0	0	0	0	0	0	0	0	0	0	0	0	0	0	0	0	0	0	0	0	0	0	0	0	0
ProteinGroup_13588	Firmicutes	K02355	Roseburia	0	1.630869	0	0	0	2.178589	0	0	0	0	81.27802	57.89243	306.3754	338.1216	15.05726	15.01213	310.5135	241.0537	123.2258	111.966	0	0	0	0	0	0	0	0	0	3.907451	17.26354	17.2476	7.360853	5.229164	0	0	0	0	0	0	0	0	0	0	0	0
ProteinGroup_13594	Firmicutes	K07277	Veillonella	0	0	0	0	0	0	0	0	0	0	0	0	0	0	0	0	0	0	0	0	43.04885	40.97515	0	0	9.232555	5.142765	23.00342	30.59183	37.31544	43.55126	0	0	0	0	0	0	0	0	0	0	0	0	0	0	0	0
ProteinGroup_135949	Firmicutes	K01259	Lactobacillus	0	5.691623	0	0	2.055941	4.345771	0	0	0	0	0	0	0	0	0	0	0	0	0	0	0	0	0	0	0	0	0	0	0	0	0	0	0	0	0	0	0	0	0	0	0	0	0	0	0	0
ProteinGroup_135959	Firmicutes	K07030	[Eubacterium] rectale	0	0	0	0	0	0	0	0	0	0	0	0	0	0	0	0	0	0	0	0	0	1.26254	0	0	0	0	0	0	0	0	0	0	0	0	0	0	0	0	0	0	0	0	0	0	0	0
ProteinGroup_13598	Bacteroidetes		Bacteroides	0	0	0	0	0	0	0	0	0	0	0	0	0	0	0	0	0	0	0	0	0	0	0	0	0	0	0	0	0	0	0	0	0	0	0	0	0	0	0	0	0	0	5.808137	9.818216	0	0
ProteinGroup_13603	Firmicutes	K00527	butyrate-producing bacterium SS3/4	0	0	0	0	0	0	0	0	0	0	0	0	0	0	2.000125	12.0583	0	0	0	0	0	0	0	0	0	0	0	0	0	0	0	0	0	0	0	0	0	0	0	0	0	0	0	0	0	0
ProteinGroup_136064	Firmicutes		Acidaminococcus	0	0	0	0	0	0	0	0	0	0	0	0	0	0	0	0	0	0	0	0	0	0	0	0	0	0	0	0	0	0	0	0	0	0	0	0	0	0	3.06673	0	0	0	0	0	0	0
ProteinGroup_13608	Actinobacteria	K01214	Bifidobacterium	0	3.414974	0	0	0	0	0	0	0	0	0	0	0	0	0	0	0	0	0	0	0	0	0	0	0	0	0	0	0	0	0	0	0	0	0	0	0	0	0	0	0	0	0	0	0	0
ProteinGroup_1361	Firmicutes	K03043	butyrate-producing bacterium SS3/4	0	0	0	0	0	0	0	0	0	0	0	0	0	0	0	0	0	0	0	0	0	0	0	0	0	0	0	0	0	0	0	0	0	0	0	0	0	0	0	0	0	0	0	0	6.258188	4.448341
ProteinGroup_136104	Bacteroidetes	K03595	Bacteroides	0	0	0	0	0	0	0	0	0	0	0	0	0	0	0	0	0	0	0	0	0	0	0	0	0	0	0	0	0	0	0	0	0	0	6.735797	6.020164	0	0	27.17464	30.1617	0	0	0	0	0	0
ProteinGroup_136131	Firmicutes	K00074	Lactobacillus	0	7.968273	11.7929	8.838516	6.167823	7.605099	0	7.902952	7.498296	5.080055	0	0	0	0	0	0	0	0	0	0	0	0	0	0	0	0	0	0	0	0	0	0	0	0	0	0	0	0	0	0	0	0	0	0	0	0
ProteinGroup_13614	Firmicutes	K02355	Roseburia	14.11646	31.47778	12.99014	13.40846	11.55374	15.99948	0	10.85447	2.573914	6.630717	0	0	0	0	0	0	0	0	0	0	81.63758	52.06385	5.844541	10.95932	18.39184	25.90766	0	0	0	0	0	0	0	0	0	0	15.44872	14.69255	0	0	0	0	0	0	21.93353	26.94042
ProteinGroup_136209	Bacteroidetes		Parabacteroides	0	0	0	0	0	0	0	0	0	0	0	0	0	0	0	0	0	0	0	0	0	0	0	0	0	0	0	0	0	0	0	2.8746	0	0	4.811284	0	0	0	0	0	0	0	0	0	0	0
ProteinGroup_136211	Firmicutes		Clostridioides	0	0	0	0	0	0	0	0	0	0	0	0	0	0	0	0	0	0	0	0	0	0	0	0	0	0	0	0	0	0	0	0	0	0	0	0	0	0	0	0	0	0	0	0	22.60038	26.15134
ProteinGroup_13626	Firmicutes	K04079	Blautia	0	0	0	0	0	0	0	0	0	0	0	3.973681	0	2.488505	2.394793	1.290653	0	0	0	0	11.6204	21.78367	47.91416	38.50872	0	0	0	0	0	0	0	0	0	0	0	0	0	0	0	0	0	0	0	0	8.945071	8.700118
ProteinGroup_136270	Firmicutes	K01815	Selenomonas	0	0	2.948225	2.946172	5.139853	4.345771	0	0	0	0	0	0	0	0	0	0	0	0	0	0	0	0	0	0	0	0	0	0	0	0	0	0	0	0	0	0	0	0	0	0	0	0	0	0	0	0
ProteinGroup_136284	Firmicutes	K02355	butyrate-producing bacterium SS3/4	0	0	0	0	0	0	0	0	0	0	0	0	0	0	0	0	0	0	0	0	0	0	0	0	0	0	6.000893	7.138094	0	0	0	0	0	0	0	0	0	0	0	0	0	0	0	0	0	0
ProteinGroup_136322	Firmicutes	K01624	Lactobacillus	0	0	0	0	3.199558	0	0	1.050392	3.213555	1.094166	0	0	0	0	0	0	0	0	0	0	0	0	0	0	0	0	0	0	0	0	0	0	0	0	0	0	0	0	0	0	0	0	0	0	0	0
ProteinGroup_13635	Firmicutes	K02355	Roseburia	0	0	0	0	0	0	0	0	0	0	0	2.010576	0	0	0	0	0	0	0	0	50.58782	67.6021	78.14739	61.64651	21.2935	17.37809	0	0	0	3.603394	0	0	0	0	0	0	0	0	0	0	0	0	0	0	0	0
ProteinGroup_13637	Firmicutes	K01915	Anaerostipes	0	0	0	0	0	0	0	0	0	0	2.535229	3.323171	0	1.666063	10.01676	14.5622	1.587007	9.827911	0	0	0	0	0	0	0	0	0	0	0	0	0	0	0	0	0	0	0	0	0	0	0	0	0	0	0	0
ProteinGroup_136376	Actinobacteria		Coriobacterium	0	0	0	0	0	0	0	0	0	0	0	0	0	0	0	0	0	0	0	0	0	0	0	0	0	0	0	0	0	0	0	0	0	0	0	0	0	0	0	0	0	0	0	0	7.687205	8.806062
ProteinGroup_136395	Proteobacteria	K00797	Desulfobacula	0	0	0	0	0	0	0	0	0	0	0	0	0	0	0	0	0	0	0	0	0	0	0	0	0	0	0	0	0	0	0	0	0	0	0	0	24.34728	11.7197	11.24468	1.945916	0	0	0	0	0	0
ProteinGroup_13640	Firmicutes	K03168	Lactobacillus	0	0	0	0	4.111882	0	0	0	0	0	0	0	0	0	0	0	0	0	0	0	0	0	0	0	0	0	0	0	0	0	0	0	0	0	0	0	0	0	0	0	0	0	0	0	0	0
ProteinGroup_13648	Actinobacteria	K02355	Eggerthella	0	0	0	1.057035	0	0	1.476841	0	1.476183	1.222263	0	0	0	0	0	0	0	0	0	0	0	0	0	0	0	0	0	0	0	0	0	0	0	0	0	0	0	0	0	0	0	0	0	0	0	0
ProteinGroup_136578	Bacteroidetes		Bacteroides	3.494684	0	0	0	15.41956	14.12376	0	0	5.355926	6.096065	0	0	0	0	0	0	0	0	0	0	0	0	0	0	0	0	0	0	0	0	14.38629	18.06891	10.82478	0	36.33785	28.79664	0	0	0	0	0	0	17.42441	15.70915	13.45261	24.46128
ProteinGroup_136579	Bacteroidetes	K00757	Bacteroides	0	0	0	0	0	0	0	0	0	0	6.547504	9.760361	0	0	6.000376	10.04858	6.76203	10.6469	15.66873	4.03473	16.55725	17.56078	28.50578	46.74991	0	0	23.00342	34.67074	15.5481	20.78583	0	1.67685	0	0	5.773541	0	0	0	5.451965	0	0	0	46.4651	35.34558	23.70222	16.51137
ProteinGroup_136589	Proteobacteria	K01714	Shigella	0	0	0	0	0	0	0	0	0	0	0	0	0	0	0	0	0	0	0	0	3.31145	5.853592	13.76141	10.83095	3.077518	0	0	0	4.14616	3.959205	0	0	0	0	0	0	0	0	0	0	0	0	0	0	0	0
ProteinGroup_13660	Firmicutes	K02355	Roseburia	0	0	11.30153	12.22116	13.9804	4.041062	0	0	0	0	0	0	0	14.90253	33.20924	42.59198	0	0	0	0	0	0	0	0	0	0	0	0	0	0	0	0	0	0	0	0	0	0	0	0	0	0	0	0	6.512339	11.74142
ProteinGroup_136659	Bacteroidetes	K00757	Bacteroides	0	0	0	0	0	0	7.831146	0	0	0	4.365003	11.38709	0	0	0	0	0	0	0	0	0	0	0	0	0	0	0	0	0	0	6.7136	5.030549	0	0	0	4.837631	0	0	2.725983	0	0	0	0	0	0	0
ProteinGroup_13666	Firmicutes	K02355	Roseburia	3.529115	3.529546	5.811365	7.77462	7.864594	9.768642	0	7.454451	0	0	4.654879	5.169524	0	0	7.251216	4.70099	0	2.309148	0	0	0	14.18495	11.28942	15.76694	4.960666	24.011	0	0	0	0	0	0	0	5.294482	0	0	17.64452	4.05222	0	0	0	0	0	0	0	0
ProteinGroup_136691	Proteobacteria		Methylobacillus	0	0	0	0	0	0	0	0	0	0	0	0	0	0	0	0	0	0	0	0	0	0	0	0	0	0	0	0	0	0	5.754514	0	0	0	1.924514	0	0	0	0	0	0	0	0	0	0	0
ProteinGroup_13670	Bacteroidetes	K02355	Bacteroides	0	0	0	0	0	0	0	0	3.441064	0	0	0	0	0	0	1.236748	0	0	0	0	1.396541	7.590634	20.55769	15.30148	8.353264	3.247356	6.000893	14.27619	0	1.429713	26.8544	24.94514	91.87874	79.25277	31.75447	50.06949	2.744602	4.639049	19.57238	24.38009	18.97976	23.62962	78.40985	97.20034	4.384109	4.365398
ProteinGroup_136739	Firmicutes	K02768,K02769,K02770	Anaerostipes	0	0	0	0	0	0	0	0	0	0	0	5.035107	0	0	15.00094	13.06315	0	2.903701	0	0	0	0	0	0	0	0	0	0	0	0	0	0	0	0	0	0	0	0	0	0	0	0	0	0	0	0
ProteinGroup_13674	Firmicutes	K02355	Roseburia	0	0	0	2.073232	0	0	0	0	0	0	204.0251	190.4892	180.4876	180.5341	316.0892	311.0676	31.06106	28.33459	50.7539	51.18931	354.265	362.943	103.6331	118.1995	3.421907	0	11.00164	0	42.49815	36.5903	0	0	0	0	0	0	9.249035	13.34545	0	0	0	0	0	0	0	0
ProteinGroup_13675	Firmicutes	K05349	Cellulosilyticum	0	0	0	0	0	0	0	0	0	0	0	0	0	0	0	0	0	0	0	0	0	0	0	0	0	0	0	0	0	0	0	0	0	0	0	0	0	0	0	0	0	0	0	0	0	0
ProteinGroup_136756	Firmicutes	K08321	Lachnoclostridium	0	3.414974	0	0	0	0	0	0	0	0	0	0	0	0	0	0	0	0	0	0	0	0	0	0	0	0	0	0	0	0	0	0	0	0	0	0	0	0	0	0	0	0	0	0	0	0
ProteinGroup_136761	Bacteroidetes		Bacteroides	0	0	0	0	23.48517	24.77089	5.873359	2.963607	50.19589	42.29874	0	0	0	0	0	0	0	0	0	0	33.1145	39.99955	4.91479	0	13.33591	18.51395	0	0	0	0	0	0	0	0	0	0	0	0	0	0	0	0	9.29302	8.836395	0	0
ProteinGroup_1368	Actinobacteria		Bifidobacterium	0	0	0	0	0	0	0	0	0	0	0	0	0	0	0	0	0	0	0	0	0	6.731631	0	0	2.051679	3.085659	0	0	0	0	35.48617	39.28619	6.134044	7.166474	77.9428	63.85674	0	0	3.06673	1.945916	6.992542	3.938269	5.808137	6.872751	28.82702	38.1596
ProteinGroup_136800	Proteobacteria	K01714	Klebsiella	0	0	0	0	0	0	0	0	0	0	0	0	0	0	0	0	0	0	0	0	0	0	0	3.094557	0	0	0	0	0	0	0	0	0	0	0	0	0	0	0	0	0	0	0	0	0	0
ProteinGroup_136825	Proteobacteria	K00014	Kluyvera	0	0	0	0	6.167823	0	0	0	3.213555	0	0	0	0	0	0	0	0	0	0	0	0	0	0	0	0	0	0	0	0	0	0	0	0	0	0	0	0	0	0	0	0	0	0	0	0	0
ProteinGroup_136837	Firmicutes		Ruminococcus	0	10.24492	0	13.7488	14.39159	4.345771	0	7.902952	0	0	0	0	0	0	0	0	0	0	0	0	0	0	0	0	3.077518	0	0	7.138094	0	0	0	0	0	0	0	0	3.895565	1.953284	0	0	0	0	0	0	11.53081	11.74142
ProteinGroup_136883	Proteobacteria	K13479	Escherichia	0	0	0	0	0	0	0	0	0	0	0	0	0	0	0	0	0	0	0	0	0	0	0	8.952111	0	0	0	0	0	0	0	0	0	0	0	0	0	0	0	0	0	0	0	0	0	0
ProteinGroup_13689	Bacteroidetes	K02355	Bacteroides	0	0	0	0	0	0	0	0	0	0	22.6084	27.03449	32.42334	62.30739	50.45774	49.75593	5.250277	10.65309	33.14668	38.0713	0	0	0	0	0	0	0	0	0	0	5.754514	15.45896	0	0	0	0	0	0	32.2174	58.71428	0	0	0	0	0	0
ProteinGroup_1369	Firmicutes		Roseburia	0	0	0	0	0	0	0	0	0	0	0	0	0	0	0	0	0	0	0	0	58.85835	48.77994	6.143487	8.952111	4.103358	7.199871	19.00283	16.31564	20.7308	21.77563	0	0	0	0	0	0	0	0	0	0	6.992542	7.876538	0	6.872751	1.921801	3.913805
ProteinGroup_13691	Firmicutes	K02355	Roseburia	0	0	0	0	0	0	0	0	0	0	0	16.83582	32.61623	2.704666	25.29619	36.1093	0	2.148473	0	0	0	0	0	0	0	0	0	0	0	0	0	0	0	0	0	0	0	0	0	0	0	0	0	0	48.97918	46.74955
ProteinGroup_136923	Bacteroidetes	K00757	Bacteroides	0	0	0	0	0	0	0	0	0	0	0	0	0	0	0	0	0	0	0	0	0	0	0	0	0	0	0	0	0	0	0	0	0	0	0	0	0	0	0	0	0	0	0	0	11.85111	9.90682
ProteinGroup_136934	Actinobacteria	K01923	Atopobium	0	0	0	0	0	0	0	0	0	0	0	0	0	0	0	0	0	0	0	0	0	0	0	0	0	0	0	0	0	0	0	0	0	0	0	0	0	0	0	0	0	0	0	0	46.12323	42.07341
ProteinGroup_136956	Proteobacteria	K01224	Cellvibrio	0	0	0	0	0	0	0	0	0	0	0	8.056171	0	0	0	0	0	0	0	0	0	0	0	0	0	0	0	0	0	0	0	0	0	0	0	0	0	0	0	0	0	0	0	0	0	0
ProteinGroup_13697	Euryarchaeota		Methanospirillum	0	0	0	0	0	0	0	0	0	0	0	0	0	0	0	0	0	0	0	0	0	0	0	0	0	0	0	0	0	0	0	0	0	0	0	0	8.765021	6.836493	0	1.945916	0	0	0	0	0	0
ProteinGroup_13699	Firmicutes	K01915	Roseburia	0	0	0	0	0	0	0	0	0	0	0	0	0	0	0	0	0	0	0	0	0	0	0	0	0	0	0	0	0	0	0	0	0	0	0	0	0	0	0	0	0	0	0	0	5.765404	6.84916
ProteinGroup_13708	Proteobacteria	K02355	Escherichia	0	1.280615	0	0	5.298002	7.454503	0	0	6.392413	2.032022	0	1.174858	0	0	0	0	0	0	0	0	40.84121	33.17036	304.661	325.1425	61.55037	80.11442	10.00149	0	11.40194	13.85722	0	2.7149	0	0	0	0	0	0	35.24696	20.0392	7.991476	10.83024	0	0	16.33531	23.48283
ProteinGroup_137120	Firmicutes	K00175	Veillonella	0	0	0	0	0	0	0	0	0	0	0	0	0	0	0	0	0	0	0	0	5.519083	10.73159	0	0	2.051679	5.142765	23.00342	32.63129	5.182701	1.979603	0	0	0	0	0	0	0	0	0	0	0	0	0	0	0	0
ProteinGroup_137126	Bacteroidetes		Bacteroides	0	0	0	0	0	0	0	0	0	0	188.4888	161.1234	173.749	162.2329	73.00457	84.40807	85.97438	83.23943	83.24015	74.64251	0	0	0	0	0	0	0	0	0	0	0	0	0	0	0	0	0	0	0	0	0	0	0	0	0	0
ProteinGroup_13713	Actinobacteria		Bifidobacterium	0	0	0	0	0	0	0	0	0	0	0	0	0	0	0	0	0	2.903701	0	0	0	0	0	0	0	0	0	0	0	0	0	0	0	0	0	0	0	0	0	0	0	0	0	0	0	0
ProteinGroup_137130	Firmicutes		Blautia	0	0	0	0	0	0	0	0	0	0	0	0	0	0	0	0	0	0	0	0	0	0	0	0	0	0	0	0	0	0	0	0	0	0	0	0	0	0	0	0	0	0	0	0	0	0
ProteinGroup_137181	Firmicutes	K03043	Intestinimonas	0	0	0	0	0	0	0	0	0	0	3.151205	0	0	0	5.312833	0	0	0	0	0	0	0	0	0	0	0	0	0	0	0	0	0	0	0	0	0	0	0	0	0	0	0	0	0	0	0
ProteinGroup_137235	Proteobacteria	K01407	Kosakonia	0	0	0	0	0	0	0	0	0	0	0	0	0	0	0	0	0	0	0	0	0	0	0	0	0	0	0	0	0	0	0	0	0	0	0	0	0	0	0	0	0	0	0	0	0	0
ProteinGroup_13725	Firmicutes	K04079	Blautia	0	0	0	0	0	0	0	0	0	0	140.7662	143.0266	67.62082	82.70954	223.7697	193.9846	1.106364	1.179712	16.10664	11.60023	141.4818	206.5609	57.68858	84.12129	0	0	2.79587	3.739002	12.50758	9.756613	0	0	0	0	0	0	0	0	0	0	0	0	0	0	0	0
ProteinGroup_13731	Firmicutes	K01915	Roseburia	0	0	0	0	0	0	0	0	0	0	0	0	2.413181	0	0	0	0	0	0	0	0	0	0	0	0	0	0	0	0	0	0	0	0	0	0	0	0	0	0	0	0	0	0	0	0	0
ProteinGroup_137335	Actinobacteria		Coriobacterium	0	0	0	0	0	0	0	0	0	0	0	0	0	0	0	0	0	0	0	0	0	0	0	0	0	0	0	0	0	0	0	0	0	0	0	0	0	0	0	0	0	0	0	0	8.648106	12.71987
ProteinGroup_137362	Actinobacteria	K00973	Coriobacterium	0	0	0	0	0	0	0	0	0	0	0	0	0	0	0	0	0	0	0	0	0	0	0	0	0	0	0	0	0	0	0	0	0	0	0	0	0	0	0	0	0	0	0	0	3.843603	2.935354
ProteinGroup_137369	Bacteroidetes		Bacteroides	0	0	0	0	0	0	0	0	0	0	24.80115	23.16149	0	0	28.00175	22.10687	13.52406	0	16.64803	14.12156	0	0	0	0	0	0	0	0	0	0	0	0	0	0	0	0	0	0	0	0	0	0	0	0	0	0
ProteinGroup_137382	Firmicutes	K00847	Oenococcus	0	12.52157	11.7929	20.6232	7.195794	4.345771	0	3.951476	6.427111	7.112076	0	0	0	0	0	0	0	0	0	0	0	0	0	0	0	0	0	0	0	0	0	0	0	0	0	0	0	0	0	0	0	0	0	0	0	0
ProteinGroup_137422	Firmicutes	K00014	Anaerostipes	0	0	0	0	0	0	0	0	0	0	0	0	0	0	8.000501	13.06315	0	0	0	0	0	0	0	0	0	0	0	0	0	0	0	0	0	0	0	0	0	0	0	0	0	0	0	0	0	0
ProteinGroup_137439	Firmicutes		Lactobacillus	0	0	0	0	3.083912	3.259328	0	0	3.213555	2.032022	0	0	0	0	0	0	0	0	0	0	0	0	0	0	0	0	0	0	0	0	0	0	0	0	0	0	0	0	0	0	0	0	0	0	0	0
ProteinGroup_13745	Proteobacteria		Gilliamella	0	0	0	0	0	0	0	0	0	0	0	0	0	0	0	0	0	0	0	0	0	0	0	0	0	0	0	0	0	0	0	0	0	0	0	0	0	0	2.044487	0	0	0	0	0	0	0
ProteinGroup_137464	Actinobacteria	K02357	Gardnerella	0	0	0	0	0	0	0	0	0	0	9.920461	7.832389	0	0	0	0	43.32284	40.14994	0	0	0	0	0	0	0	0	0	0	0	0	0	0	0	0	0	0	0	0	0	0	0	0	0	0	0	0
ProteinGroup_137465	Firmicutes	K04083	Blautia	0	0	0	0	0	0	0	0	0	0	0	0	0	0	0	0	0	0	0	0	17.66107	7.154391	0	0	0	0	0	0	0	0	0	0	0	0	0	0	0	0	0	0	0	0	0	0	0	0
ProteinGroup_137536	Bacteroidetes		Bacteroides	0	0	0	0	0	0	0	0	0	0	0	0	0	0	0	0	0	0	0	0	0	0	0	2.984037	0	0	0	0	0	0	0	0	0	0	0	0	0	0	0	0	0	0	0	0	0	0
ProteinGroup_137543	Proteobacteria	K00885	Escherichia	0	0	0	0	0	0	0	0	0	0	0	0	0	0	0	0	0	0	0	0	0	0	0	2.984037	0	0	0	0	0	0	0	0	0	0	0	0	0	0	0	0	0	0	0	0	0	0
ProteinGroup_13757	Bacteroidetes	K00700	Cytophaga	0	0	0	0	0	0	0	0	0	0	0	0	0	0	0	0	0	0	0	0	0	0	0	0	0	0	0	0	0	0	0	0	0	0	0	0	11.68669	5.859851	6.133461	0	0	0	0	0	0	0
ProteinGroup_137593	Fusobacteria	K00528	Ilyobacter	0	0	0	0	0	0	0	0	0	0	0	0	0	0	14.00088	14.06801	0	6.775302	0	0	0	0	0	0	0	0	0	0	0	0	0	0	0	0	0	0	0	0	0	0	0	0	0	0	0	0
ProteinGroup_137604	Firmicutes	K01778	Roseburia	0	0	0	0	0	0	0	0	0	0	0	0	0	0	0	0	0	0	0	0	0	0	0	0	0	0	0	0	0	0	0	0	0	0	0	0	0	0	0	0	0	0	0	0	0	0
ProteinGroup_137631	Proteobacteria	K16076	Escherichia	0	0	0	0	0	0	0	0	0	0	0	0	0	0	0	0	0	0	0	0	0	0	0	0	0	0	0	0	0	0	0	2.915201	0	0	0	2.956664	0	0	0	0	0	0	0	0	0	0
ProteinGroup_137655	Bacteroidetes		Bacteroides	19.80321	9.106597	15.72387	14.73086	35.97897	30.4204	9.788932	18.76951	31.06437	32.51235	0	0	0	0	0	0	0	0	0	0	0	0	0	0	0	0	0	0	0	0	0	0	0	0	0	0	0	0	0	0	74.92009	59.07404	21.2965	18.65461	26.90522	22.50438
ProteinGroup_137679	Actinobacteria		Actinoplanes	0	0	0	0	0	0	0	0	0	0	0	0	0	0	0	0	0	0	0	0	0	0	0	0	0	0	0	0	0	0	0	0	0	0	0	0	1.605966	0	0	0	0	0	0	0	0	0
ProteinGroup_137708	Firmicutes	K00528	Blautia	0	0	0	0	0	0	0	0	0	0	0	0	0	0	0	0	0	0	0	0	0	0	0	0	0	2.194246	0	0	0	0	0	0	0	0	0	0	0	0	0	0	0	0	0	0	0	0
ProteinGroup_13771	Firmicutes	K06147	Anaerostipes	0	0	0	0	0	0	0	0	0	0	0	0	94.59669	91.99791	0	0	23.1841	30.00491	17.62733	0	0	0	0	0	0	0	0	0	0	0	0	0	0	0	0	0	0	0	0	0	0	0	0	0	0	0
ProteinGroup_13773	Firmicutes	K00656	Lachnoclostridium	0	0	0	0	0	0	0	0	0	0	0	0	0	0	0	0	0	0	0	0	1.633649	0	0	0	0	0	0	0	0	0	0	0	0	0	0	0	0	0	0	0	0	0	0	0	0	0
ProteinGroup_13775	Firmicutes	K00656	Lachnoclostridium	0	0	0	0	0	0	0	0	0	0	0	0	0	0	0	0	0	0	0	0	39.20757	33.08167	77.65368	106.4306	7.180876	9.256977	0	0	0	2.969404	0	0	0	0	0	0	0	0	0	0	0	0	0	0	0	2.935354
ProteinGroup_137802	Bacteroidetes		Bacteroides	0	0	0	0	0	0	0	0	0	0	0	0	0	0	0	0	0	0	0	0	0	0	0	0	0	0	0	0	0	0	15.34537	16.2894	12.26809	19.45186	10.58482	5.805158	0	0	0	0	0	0	0	0	0	0
ProteinGroup_137855	Actinobacteria	K01918	Eggerthella	0	0	0	0	0	0	0	0	0	0	31.74547	33.23171	21.23599	1.97845	54.82952	51.11073	2.898013	0	4.896479	0	49.67175	51.70673	6.880706	11.93615	0	0	0	0	6.219241	8.908212	0	0	0	0	0	0	0	0	0	0	0	0	0	0	0	0
ProteinGroup_137900	Firmicutes	K02357	Lactobacillus	95.52137	89.92765	134.6356	121.7751	135.2141	115.6509	91.03707	115.5807	93.19311	111.7612	0	0	0	0	0	0	0	0	0	0	0	0	0	0	0	0	0	0	0	0	0	0	0	0	0	0	0	0	0	0	0	0	0	0	0	0
ProteinGroup_137902	Actinobacteria	K02020	Coriobacteriaceae bacterium 68-1-3	0	0	0	0	0	0	0	0	0	0	0	0	0	0	0	0	0	0	0	0	0	0	0	0	0	0	0	0	0	0	0	0	0	0	0	0	0	0	0	0	0	0	0	0	6.726304	12.71987
ProteinGroup_13791	Bacteroidetes	K01322	Bacteroides	0	0	0	0	11.30768	9.777984	0	0	9.640666	12.19213	0	0	0	0	5.000313	4.019432	4.830021	6.775302	6.855071	8.06946	160.0534	191.2173	74.70481	40.78184	21.54263	26.74238	84.0125	90.75577	54.93663	61.36768	5.754514	5.749199	0	0	13.47159	5.805158	0	0	0	0	16.98189	13.78394	6.77616	6.872751	5.765404	4.892257
ProteinGroup_13795	Bacteroidetes		Bacteroides	0	0	0	0	0	0	0	0	0	0	0	0	0	0	0	0	0	0	0	0	0	0	0	0	0	0	0	0	0	0	0	0	0	0	0	0	24.34728	17.57955	0	0	0	0	0	0	0	0
ProteinGroup_137983	Firmicutes	K02030	butyrate-producing bacterium SS3/4	0	0	0	0	0	0	0	0	0	0	0	0	0	0	0	0	0	0	0	0	0	0	0	0	0	0	0	0	0	0	0	0	0	0	0	0	0	0	0	3.891833	0	0	0	0	0	0
ProteinGroup_137997	Firmicutes	K01923	[Eubacterium] rectale	0	0	0	0	0	0	0	0	0	0	0	0	0	0	0	0	0	0	0	0	0	0	0	0	0	0	0	0	0	0	0	2.8746	0	0	0	0	31.16452	21.48612	9.200191	8.756623	0	0	0	0	0	0
ProteinGroup_13804	Bacteroidetes	K16089	Bacteroides	0	0	0	0	0	0	0	0	0	0	0	0	0	0	0	0	0	0	0	0	0	0	0	0	0	0	0	0	0	0	21.09989	23.955	16.35745	18.42808	37.52801	43.53868	27.26895	19.53284	67.46807	63.24228	0	0	0	0	0	0
ProteinGroup_138146	Bacteroidetes		Bacteroides	121.1491	102.4492	92.37773	72.67224	136.7201	134.7189	97.88932	81.00526	79.2677	114.8092	0	0	0	0	0	0	0	0	0	0	0	0	0	0	0	0	0	0	0	0	350.0663	313.3313	498.9022	447.3927	297.3373	276.7125	87.65021	81.06128	111.4245	96.32286	223.7613	197.898	220.7092	188.5098	219.0853	207.4317
ProteinGroup_13828	Bacteroidetes		Bacteroides	0	0	0	0	0	0	0	0	0	0	0	0	0	0	0	0	0	0	0	0	0	0	0	0	0	0	0	0	0	0	0	0	0	0	0	0	0	0	0	0	0	0	15.48837	14.72732	0	0
ProteinGroup_138290	Firmicutes	K00175	Veillonella	0	2.276649	0	0	0	0	0	6.915083	0	0	0	0	0	0	0	0	0	0	0	0	0	0	0	0	0	0	0	0	0	0	0	0	0	0	0	0	0	0	10.22243	2.918874	0	0	0	0	0	0
ProteinGroup_138302	Bacteroidetes		Bacteroides	0	0	0	0	0	0	0	0	3.213555	0	0	0	0	0	0	0	0	0	0	0	0	0	0	0	0	0	0	0	0	0	0	0	0	0	0	0	0	0	0	0	0	0	0	0	0	0
ProteinGroup_138381	Firmicutes	K00074	[Eubacterium] rectale	0	0	0	0	0	0	0	0	0	0	0	0	0	0	0	0	0	0	0	0	0	0	0	0	0	0	0	0	0	0	10.54994	7.665599	19.42447	19.45186	2.88677	6.772684	256.1334	235.3707	10.22243	15.56733	0	0	0	0	0	0
ProteinGroup_138390	Firmicutes	K02115	Roseburia	0	0	0	0	0	0	0	0	0	0	0	0	0	0	0	0	0	0	0	0	4.415266	1.951197	17.69324	14.92018	0	3.085659	0	0	0	0	0	0	0	0	0	0	0	0	0	0	0	0	0	0	0	0
ProteinGroup_138411	Actinobacteria	K02357	Olsenella	23.2979	12.52157	7.861934	12.76675	20.55941	15.2102	0	25.68459	13.92541	26.41628	0	0	0	0	0	0	0	0	0	0	0	0	0	0	0	0	0	0	0	0	0	0	0	0	0	0	0	0	0	0	0	0	0	0	0	0
ProteinGroup_138437	Actinobacteria	K01624	Olsenella	60.52885	75.12943	118.8634	95.25956	82.122	83.65609	80.26925	81.93061	138.1829	113.6863	0	0	0	0	0	0	0	0	0	0	0	0	0	0	0	0	0	0	0	0	0	0	0	0	0	0	0	0	0	0	0	0	0	0	0	0
ProteinGroup_13845	Firmicutes	K00937	Intestinimonas	0	0	0	0	0	0	0	0	0	0	0	0	0	0	13.00081	9.043721	0	0	0	0	2.207633	8.780388	0	0	0	0	0	0	0	0	0	0	0	0	0	0	0	0	0	0	0	0	0	0	0	0
ProteinGroup_138485	Proteobacteria	K04652	Escherichia	0	0	0	0	0	0	0	0	0	0	0	0	0	0	0	0	0	0	0	0	0	0	5.897748	10.94147	0	0	0	0	0	0	0	0	0	0	0	0	0	0	0	0	0	0	0	0	0	0
ProteinGroup_13853	Firmicutes	K03798	Lactobacillus	12.81384	31.87309	27.51677	23.01349	33.92303	34.76617	16.64118	22.72099	17.13896	23.62766	0	0	0	0	0	0	0	0	0	0	0	0	0	0	0	0	0	0	0	0	0	0	0	0	0	0	0	0	0	0	0	0	0	0	0	0
ProteinGroup_13859	Actinobacteria	K00615	Bifidobacterium	0	0	0	0	6.840677	9.575427	0	0	0	0	118.0535	149.8521	41.93942	0	39.66915	34.21302	173.3822	157.3093	38.89981	35.35192	0	0	0	0	0	0	0	0	0	0	0	0	0	0	0	0	0	0	0	0	0	0	0	0	0	0
ProteinGroup_138615	Firmicutes	K03480	Lachnoclostridium	0	0	0	0	0	0	0	0	0	0	0	0	0	0	0	0	0	0	0	0	0	0	3.931832	2.984037	0	0	0	0	0	0	0	0	0	0	0	0	0	0	0	0	0	0	0	0	0	0
ProteinGroup_138625	Bacteroidetes	K00868	Bacteroides	0	0	0	0	0	0	0	0	0	0	0	0	0	0	0	0	0	0	0	0	0	0	0	2.984037	0	0	0	0	0	0	0	0	0	0	0	0	0	0	0	0	0	0	0	1.963643	0	0
ProteinGroup_138634	Firmicutes	K14540	Weissella	2.32979	15.93655	5.896451	8.838516	9.251735	9.777984	0	2.963607	0	4.064044	0	0	0	0	0	0	0	0	0	0	0	0	0	0	0	0	0	0	0	0	0	0	0	0	0	0	0	0	0	0	0	0	0	0	0	0
ProteinGroup_138661	Bacteroidetes	K03521	Bacteroides	0	0	0	0	0	0	0	0	8.926543	6.908874	16.86478	36.25277	11.58327	40.55822	32.00201	21.10202	19.32009	24.19751	32.31676	32.27784	20.97252	27.31676	39.31832	39.78716	17.43927	15.4283	0	0	44.57123	52.45947	0	0	0	0	0	0	0	0	0	0	43.95312	48.2438	40.65696	26.141	28.82702	34.2458
ProteinGroup_138694	Firmicutes		Blautia	0	0	0	0	0	0	0	0	0	0	4.96023	0	9.652723	7.913799	11.00069	8.038863	0	0	0	0	5.519083	0	0	0	0	0	0	0	0	0	0	0	0	0	0	0	0	0	0	0	0	0	0	0	0	0
ProteinGroup_1387	Firmicutes	K03046	Erysipelotrichaceae bacterium I46	0	0	0	0	0	0	0	0	0	0	0	2.289527	0	0	2.151292	2.146512	0	0	1.105988	0	0	0	0	0	0	0	0	0	0	0	0	0	0	0	0	0	0	0	0	0	0	0	0	1.059334	0	0
ProteinGroup_13872	Actinobacteria	K00615	Bifidobacterium	180.5587	124.0774	171.9798	173.8241	118.5717	131.6621	78.31146	68.16296	78.19651	83.7701	27.77729	30.40477	25.62964	49.46124	28.33511	31.10275	33.34273	29.49549	14.96146	11.04748	0	0	0	0	0	0	0	0	0	0	0	0	0	0	0	0	22.3995	19.53284	7.155704	0	0	0	0	0	8.648106	12.71987
ProteinGroup_138782	Firmicutes	K01923	Blautia	0	0	0	0	0	0	0	0	0	0	0	0	0	0	0	0	0	6.775302	0	0	0	0	0	0	0	0	0	0	0	0	0	0	0	0	0	0	0	0	0	0	0	0	0	0	0	0
ProteinGroup_138855	Bacteroidetes		Bacteroides	0	0	0	0	0	0	0	0	0	0	0	0	0	0	0	0	0	0	0	0	0	0	0	0	0	0	0	0	0	0	0	0	0	0	0	0	0	0	0	0	0	0	6.77616	0	8.648106	8.806062
ProteinGroup_138865	Firmicutes	K02886	Blautia	0	0	0	0	0	0	0	0	0	0	0	0	14.83561	0	5.095371	2.935392	12.23848	22.59076	2.410574	2.353593	0	0	0	0	0	0	0	0	0	0	0	0	0	0	0	0	0	0	0	0	0	0	0	0	0	0
ProteinGroup_138896	Proteobacteria	K00156	Escherichia	0	0	0	0	0	0	0	0	0	0	0	0	0	0	0	0	0	0	0	0	0	0	5.897748	0	0	0	0	0	0	0	0	0	0	0	0	0	0	0	0	0	0	0	0	0	0	0
ProteinGroup_1389	Firmicutes	K03043	Blautia	8.313113	10.47091	28.62304	25.55879	20.20944	13.57139	11.30622	8.757685	8.899076	3.513259	0	0	0	0	0	0	0	0	0	0	0	0	0	0	0	0	0	0	0	0	0	0	0	0	0	0	0	0	0	0	0	0	0	0	19.04708	32.42097
ProteinGroup_138913	Bacteroidetes		Bacteroides	0	0	0	0	0	0	0	0	0	0	0	0	0	0	0	0	0	0	0	0	0	0	0	0	0	0	0	0	0	0	32.60892	24.9132	32.7149	39.9275	45.22607	63.85674	23.37339	23.4394	0	0	3.995738	10.83024	45.49708	38.29104	71.10665	66.53469
ProteinGroup_13895	Firmicutes		Acidaminococcus	0	0	0	0	0	0	0	0	0	0	0	0	0	0	0	0	0	0	0	0	0	0	0	0	0	0	0	0	0	0	0	0	0	0	0	0	0	0	7.155704	4.864791	0	0	0	0	0	0
ProteinGroup_13896	Bacteroidetes		Bacteroides	0	0	0	0	0	0	0	0	0	0	0	0	0	0	0	0	0	0	0	0	30.90687	27.31676	48.16494	61.6701	10.25839	9.256977	33.00491	15.29592	18.65772	28.70424	0	0	0	0	0	0	0	0	0	0	0	0	0	0	0	0
ProteinGroup_139058	Actinobacteria	K10117	Bifidobacterium	0	0	0	0	0	0	0	0	0	0	197.762	152.3999	81.08288	56.38582	82.54363	77.88337	218.1712	199.6778	45.9861	44.38203	0	0	0	0	0	0	0	0	0	0	0	0	0	0	0	0	0	0	0	0	0	0	0	0	0	0
ProteinGroup_139131	Cyanobacteria	K15918	Crinalium	0	0	0	0	0	0	0	0	0	0	0	0	0	0	0	0	0	0	0	0	0	0	0	0	0	0	0	0	0	0	0	0	0	0	0	0	2.921674	0	0	0	0	0	0	0	0	0
ProteinGroup_139187	Actinobacteria		Bifidobacterium	0	4.553299	4.717161	0	4.111882	1.901275	0	0	0	0	0	0	0	0	0	0	0	0	0	0	0	0	0	0	0	0	0	0	0	0	0	0	0	0	0	0	0	0	0	0	0	0	0	0	0	0
ProteinGroup_139189	Firmicutes	K01624	Enterococcus	0	0	0	0	0	0	0	0	0	2.051192	0	0	0	0	0	0	0	0	0	0	0	0	15.72733	16.90954	0	0	25.00372	23.45374	15.5481	17.81642	0	0	0	0	0	0	0	0	0	0	0	0	0	0	0	0
ProteinGroup_139199	Firmicutes		Lactobacillus	0	0	0	0	10.27971	0	0	2.963607	0	0	0	0	0	0	0	0	0	0	0	0	0	0	0	0	0	0	0	0	0	0	0	0	0	0	0	0	0	0	0	0	0	0	0	0	0	0
ProteinGroup_139220	Firmicutes	K01624	Anaerostipes	0	0	0	0	0	0	0	0	0	0	0	0	0	0	14.00088	13.06315	0	2.903701	0	0	0	0	0	0	0	0	0	0	0	0	0	0	0	0	0	0	0	0	0	0	0	0	0	0	0	0
ProteinGroup_139257	Firmicutes	K13789	Lactobacillus	0	0	0	0	0	0	0	0	0	2.032022	0	0	0	0	0	0	0	0	0	0	0	0	0	0	0	0	0	0	0	0	0	0	0	0	0	0	0	0	0	0	0	0	0	0	0	0
ProteinGroup_13927	Bacteroidetes	K01284	Parabacteroides	0	0	0	0	0	0	0	0	0	0	15.87274	19.13341	6.756906	7.913799	0	0	0	0	0	4.03473	0	0	0	0	0	0	0	0	0	0	0	0	0	0	0	0	5.843347	9.766419	0	0	0	0	0	0	0	0
ProteinGroup_1393	Firmicutes	K03043	Blautia	0	0	0	0	0	0	0	0	0	0	76.02699	95.89232	62.87029	47.09537	141.2931	152.222	0	0	0	0	105.8773	176.4232	71.47509	58.88499	0	0	0	0	0	0	0	0	0	0	0	0	0	0	0	0	0	0	0	0	0	0
ProteinGroup_139308	Firmicutes	K01624	butyrate-producing bacterium SM4/1	23.68619	26.68739	3.930967	5.892344	12.33565	9.777984	6.598465	10.86656	13.04325	10.34484	0	0	0	0	0	0	0	0	0	0	0	0	0	0	0	4.544214	0	4.318847	0	0	0	1.24566	0	0	0	0	0	0	0	0	0	0	3.872092	3.927286	22.87922	36.93424
ProteinGroup_139317	Firmicutes	K00973	Blautia	0	0	0	0	0	0	0	0	0	0	3.30682	0	0	0	0	0	0	0	0	0	20.28263	12.64037	21.62508	18.8989	0	0	0	0	6.219241	0	0	0	0	0	0	0	0	0	0	0	0	0	0	0	0	0
ProteinGroup_139318	Firmicutes	K01624	Anaerostipes	0	0	0	0	0	0	0	0	0	0	49.88435	44.92054	30.50348	27.85098	111.994	107.6275	60.46322	76.82353	30.89247	20.89861	0	0	0	0	0	0	0	0	0	0	0	2.609834	0	0	3.079222	0	0	0	0	0	0	0	0	0	0	1.650149
ProteinGroup_139329	Firmicutes	K01624	Erysipelotrichaceae bacterium I46	1.210577	0	2.996557	0	0	0	0	0	0	0	0	0	0	0	0	0	0	0	0	0	0	0	0	0	0	0	4.000595	0	0	0	0	0	0	0	0	0	0	0	0	0	0	0	0	0	0	0
ProteinGroup_139338	Bacteroidetes	K02115	Bacteroides	0	0	0	0	0	0	0	0	0	2.032022	18.84888	25.17554	10.618	11.8707	3.000188	6.029148	0	0	0	0	0	0	0	0	0	0	0	0	0	0	0	0	0	0	0	0	0	0	24.53384	11.6755	0	0	0	0	0	0
ProteinGroup_13934	Firmicutes	K04079	Blautia	0	0	0	0	0	0	0	0	0	0	0	0	0	0	0	0	0	0	0	0	0	0	0	0	0	0	4.196079	0	0	0	0	0	0	0	0	0	0	0	0	0	0	0	0	0	0	0
ProteinGroup_139371	Actinobacteria	K00528	Bifidobacterium	0	0	0	0	0	0	0	0	0	0	2.976138	11.07724	0	0	0	0	11.59205	6.637031	0	0	0	0	0	0	0	0	0	0	0	0	0	0	0	0	0	0	0	0	0	0	0	0	0	0	0	0
ProteinGroup_139377	Proteobacteria	K01902	Pluralibacter	0	0	0	0	0	0	0	0	0	0	0	0	0	0	0	0	0	0	0	0	0	0	30.4717	18.8989	0	0	0	0	0	0	0	0	0	0	0	0	0	0	0	0	0	0	0	0	0	0
ProteinGroup_139419	Firmicutes	K01923	[Eubacterium] rectale	0	0	0	0	0	0	0	0	0	0	30.75343	29.20362	59.84688	46.49357	7.000439	7.034006	59.89227	56.13822	28.39958	29.25179	0	0	0	0	0	0	0	0	0	0	0	0	0	0	0	0	0	0	0	0	0	0	0	0	0	0
ProteinGroup_13943	Actinobacteria	K01897	Bifidobacterium	0	7.968273	0	4.910287	4.111882	3.259328	5.873359	3.951476	0	0	0	0	0	0	0	0	0	0	0	0	0	0	0	0	0	0	0	0	0	0	0	0	0	0	0	0	0	0	0	0	0	0	0	0	0	0
ProteinGroup_139431	Firmicutes	K01628	Blautia	15.14363	13.6599	23.5858	18.65909	20.55941	14.12376	1.957786	15.8059	9.640666	5.080055	0	0	0	0	0	0	0	0	0	0	0	0	0	0	0	0	0	0	0	0	0	0	0	0	0	0	0	0	0	0	0	0	0	0	41.31873	39.13805
ProteinGroup_139439	Firmicutes	K02030	butyrate-producing bacterium SS3/4	0	0	0	0	0	0	0	0	0	0	0	0	10.618	3.9569	0	0	9.660043	8.711103	0	0	0	0	0	0	0	0	0	0	0	0	0	0	0	0	0	0	0	0	0	0	0	0	0	0	0	0
ProteinGroup_139463	Firmicutes	K00297	Intestinimonas	0	0	0	0	0	0	0	0	0	0	0	3.021064	0	5.935349	8.000501	6.029148	0	0	0	0	4.415266	0	0	1.989358	0	0	0	0	0	0	0	0	0	0	0	0	0	0	0	0	0	0	0	0	0	0
ProteinGroup_139465	Firmicutes	K01938	Lactobacillus	19.80321	23.90482	14.74113	8.838516	32.89506	38.02549	13.70451	20.74525	35.34911	36.57639	0	0	0	0	0	0	0	0	0	0	0	0	0	0	0	0	0	0	0	0	0	0	0	0	0	0	0	0	0	0	0	0	0	0	0	0
ProteinGroup_13952	Firmicutes	K01955	Clostridioides	0	0	0	0	0	0	0	0	0	0	4.894094	1.230804	0	0	1.130506	1.167808	3.864017	0	1.305728	0	0	0	0	0	0	0	0	0	0	0	0	0	0	0	0	0	0	0	0	0	0	0	0	0	0	0
ProteinGroup_139547	Proteobacteria	K00765	Escherichia	0	0	0	0	0	0	0	0	0	0	0	0	0	0	0	0	0	0	0	0	0	0	0	0	0	0	0	0	0	0	0	0	0	0	0	0	0	0	6.133461	0	0	0	0	0	0	0
ProteinGroup_13962	Bacteroidetes		Bacteroides	0	0	0	0	0	0	0	0	0	0	0	5.035107	0	0	0	0	0	0	0	0	0	0	0	0	0	0	0	0	0	0	0	0	0	0	0	0	0	0	0	0	0	0	0	0	0	0
ProteinGroup_139629	Firmicutes	K01808	Anaerostipes	0	0	0	0	0	0	0	0	0	0	0	4.028086	0	0	0	0	0	0	0	0	0	0	0	0	0	0	0	0	0	0	0	0	0	0	0	0	0	0	0	0	0	0	0	0	0	0
ProteinGroup_139637	Firmicutes		Lactobacillus	0	0	0	0	0	3.259328	0	5.927214	7.498296	6.096065	0	0	0	0	0	0	0	0	0	0	0	0	0	0	0	0	0	0	0	0	0	0	0	0	0	0	0	0	0	0	0	0	0	0	0	0
ProteinGroup_13967	Proteobacteria		Desulfovibrio	0	3.414974	1.965484	0	13.36362	8.691542	0	5.927214	14.99659	15.24016	0	0	0	0	0	0	0	0	0	0	0	0	0	0	0	0	0	0	0	0	0	0	0	0	0	0	0	0	0	0	0	0	0	0	0	0
ProteinGroup_13981	Proteobacteria	K00244	Thioalkalivibrio	60.57453	64.88451	64.86096	50.08492	77.09779	79.31032	23.49344	33.58755	49.27452	62.99268	0	0	0	0	0	0	0	0	0	0	0	0	0	0	0	0	0	0	0	0	0	0	0	0	0	0	0	0	0	0	9.989345	12.79937	15.48837	10.80004	43.24053	45.98721
ProteinGroup_139815	Bacteroidetes	K06861	Bacteroides	0	0	0	0	0	0	0	0	0	0	0	0	0	0	0	0	0	0	0	0	0	0	0	0	0	0	0	0	0	0	0	0	0	0	0	2.58007	0	0	8.177948	4.864791	0	0	0	0	0	0
ProteinGroup_139886	Firmicutes	K01624	Anaerostipes	0	0	0	0	0	0	0	0	0	0	0	0	0	0	0	0	0	0	0	0	0	0	0	0	0	0	0	0	0	0	0	0	0	0	0	0	0	0	0	0	0	0	0	0	0	0
ProteinGroup_13991	Bacteroidetes		Bacteroides	3.128575	9.67576	1.965484	0	10.43786	14.62519	0	0	15.49648	8.867004	0	0	0	0	0	0	0	0	0	0	243.9435	199.0221	49.1479	50.72863	8.206715	8.228424	66.00982	54.04557	59.08279	54.43907	0	5.011207	0	0	11.21574	0	0	0	0	0	75.13725	73.31745	36.78487	31.25437	31.38942	40.79396
ProteinGroup_139916	Firmicutes	K01923	Blautia	4.659579	6.829948	9.827418	8.838516	8.223765	10.86443	8.670197	5.762569	0	0	0	0	0	0	0	0	0	0	0	0	0	0	0	0	0	0	11.00164	6.118366	0	0	0	0	0	0	0	0	2.921674	2.929926	0	0	0	0	0	0	9.609006	6.84916
ProteinGroup_13993	Firmicutes	K05349	Cellulosilyticum	0	0	0	0	0	0	0	0	0	0	24.80115	41.28788	53.08998	53.41814	118.0074	131.6364	0	9.679003	11.75155	8.06946	172.1954	194.1441	0	0	0	0	0	0	12.43848	12.86742	0	0	0	0	0	0	0	0	0	0	0	0	0	0	0	0
ProteinGroup_139941	Actinobacteria	K00068	Coriobacterium	1.553193	0	0	0	9.675017	4.828634	12.72561	0	5.355926	3.048033	0	0	0	0	0	0	0	0	0	0	0	0	0	0	0	0	0	0	0	0	0	0	0	0	0	0	0	0	0	0	0	0	0	0	0	0
ProteinGroup_1400	Firmicutes	K03043	Blautia	0	1.343391	0	0	1.463414	2.714278	1.093097	0	0	0	0	0	0	0	0	0	0	0	0	0	60.64135	51.55123	55.71967	68.93125	0	0	0	10.19728	0	0	0	0	0	0	0	0	0	0	0	0	0	0	0	0	0	0
ProteinGroup_140034	Bacteroidetes	K01823	Zobellia	0	0	0	0	0	0	0	0	0	0	0	0	0	0	0	0	0	0	0	0	0	0	0	0	0	0	0	0	0	0	0	0	0	0	0	0	0	3.906567	0	0	0	0	0	0	0	0
ProteinGroup_14004	Bacteroidetes	K01897	Sphingobacterium	0	0	0	0	0	0	0	0	0	0	0	0	0	0	0	0	0	0	0	0	0	0	0	0	0	0	0	0	0	0	0	0	0	0	0	0	2.921674	2.929926	5.111217	4.864791	0	0	0	0	0	0
ProteinGroup_140047	Bacteroidetes		Bacteroides	0	0	0	0	10.43786	14.34104	15.66229	0	24.4858	22.39345	0	0	0	0	0	0	0	0	0	0	0	0	0	0	0	0	0	0	0	0	1.918171	12.4566	12.26809	7.166474	0	0	0	0	0	0	0	0	0	2.781828	0	0
ProteinGroup_140058	Firmicutes		Paenibacillus	0	0	0	0	0	0	0	0	0	0	0	0	0	0	0	0	0	0	0	0	32.01068	62.43832	10.81254	23.8723	9.232555	7.199871	0	7.138094	6.219241	8.908212	0	1.9164	0	0	0	0	0	0	0	0	0	0	0	0	0	3.913805
ProteinGroup_140060	Firmicutes	K01624	Anaerostipes	0	0	0	0	0	0	0	0	0	0	0	0	0	0	0	4.019432	0	0	0	0	0	0	0	0	0	0	0	0	0	0	0	0	0	0	0	0	0	0	0	0	0	0	0	0	0	0
ProteinGroup_140136	Proteobacteria	K05887	Escherichia	0	0	0	0	0	0	0	0	0	0	0	0	0	0	0	0	0	0	0	0	0	0	4.91479	5.968074	0	0	0	0	0	0	0	0	0	0	0	0	0	0	0	0	0	0	0	0	0	0
ProteinGroup_140139	Bacteroidetes		Bacteroides	0	0	0	0	0	0	0	0	0	0	0	0	0	0	0	0	0	0	0	0	0	0	6.880706	2.984037	0	0	0	0	0	0	0	0	0	0	0	0	0	0	0	0	0	0	5.808137	0	0	0
ProteinGroup_140193	Firmicutes	K01923	Anaerostipes	0	0	0	0	0	0	3.076522	1.152514	0	0	0	0	0	0	13.00081	11.05344	0	0	0	3.026048	0	0	0	0	0	0	0	0	0	0	0	0	0	0	0	0	0	0	0	0	0	0	0	0	0	0
ProteinGroup_1402	Firmicutes	K03043	Blautia	0	0	0	0	0	0	0	0	0	0	0	0	0	0	0	0	0	0	0	0	0	0	0	0	16.41343	13.37119	0	0	0	0	0	0	0	0	0	0	0	0	0	0	0	0	0	0	0	0
ProteinGroup_140238	Firmicutes	K01624	butyrate-producing bacterium SM4/1	0	0	0	0	0	0	0	0	0	0	0	0	3.182254	0	0	0	10.9329	10.03182	0	0	0	0	39.78838	46.14545	0	0	2.93377	0	0	0	0	0	0	0	0	0	0	0	0	0	0	0	0	0	0	1.270562
ProteinGroup_140286	Actinobacteria	K07045	Olsenella	0	0	0	0	0	0	0	0	0	0	6.944322	6.042128	3.861089	0	18.00113	22.10687	0	0	0	4.03473	0	0	0	0	0	0	0	0	0	0	0	0	0	0	0	0	0	0	0	0	0	0	0	0	0	0
ProteinGroup_140313	Firmicutes	K01624	[Eubacterium] rectale	0	0	0	0	0	0	0	0	0	0	0	0	0	0	0	0	0	4.075172	0	0	0	0	0	0	0	0	0	0	0	0	1.499661	3.934427	0	0	0	3.386342	0	0	13.49361	7.053947	0	0	0	0	0	0
ProteinGroup_140318	Actinobacteria	K02115	Atopobium	0	0	0	0	0	0	0	0	0	5.080055	0	0	0	0	0	0	0	0	0	0	0	0	0	0	0	0	0	0	0	0	0	0	0	0	0	0	0	0	0	0	0	0	0	0	0	0
ProteinGroup_140326	Bacteroidetes		Bacteroides	0	0	0	0	0	0	0	0	0	0	16.86478	18.12639	6.756906	0	0	0	0	0	10.77225	11.09551	0	0	0	0	0	0	0	0	0	0	0	0	0	0	0	0	0	0	0	0	0	0	0	0	0	0
ProteinGroup_140358	Firmicutes	K01624	Roseburia	0	0	0	2.946172	0	0	0	0	0	0	16.44913	26.56281	2.610636	13.18205	40.06547	31.46108	19.83889	25.36452	11.84003	9.086614	0	0	0	0	10.68583	8.50621	0	1.079712	1.710291	0	0	0	0	2.661833	0	0	6.953507	4.897261	0	0	0	0	0	0	0	0
ProteinGroup_140366	Firmicutes	K01624	[Eubacterium] rectale	0	0	0	0	0	0	0	0	0	0	0	0	0	0	0	0	0	0	0	0	0	0	0	0	0	0	0	0	0	0	0	0	0	0	0	0	0	0	0	0	0	0	0	0	8.152614	7.321881
ProteinGroup_140371	Bacteroidetes		Bacteroides	0	0	0	0	0	0	0	0	0	0	0	0	0	0	0	0	0	0	0	0	0	0	0	0	0	0	0	0	0	0	0	0	21.46915	15.35673	0	16.44795	0	0	0	0	0	0	0	0	0	0
ProteinGroup_140382	Euryarchaeota	K03432	Pyrococcus	0	0	0	0	0	0	0	0	0	0	0	0	0	0	0	0	0	0	0	0	0	0	0	0	0	0	0	0	0	0	0	0	0	0	0	0	7.791129	0	0	0	0	0	0	0	0	0
ProteinGroup_14044	Bacteroidetes	K07037	Bacteroides	0	0	0	0	0	0	0	0	0	0	0	0	0	0	0	0	0	0	0	0	0	0	0	0	0	0	0	0	0	0	9.494949	8.623799	0	0	4.811284	6.772684	0	0	0	0	0	0	0	0	0	0
ProteinGroup_140562	Actinobacteria	K01807	Bifidobacterium	0	0	0	0	0	0	0	0	0	0	52.57844	31.0738	2.895817	0	9.77839	13.06315	51.19823	39.92589	7.834367	8.06946	0	0	0	0	0	0	0	0	0	0	0	0	0	0	0	0	0	0	0	0	0	0	0	0	0	0
ProteinGroup_140573	Firmicutes	K01624	[Eubacterium] rectale	0	0	0	0	0	0	0	0	0	0	0	0	0	0	0	0	0	0	0	0	0	0	0	0	0	0	0	0	0	0	13.75852	20.52513	28.23464	20.30409	17.12817	10.15903	295.9954	258.2322	18.19593	21.16184	1.997869	0	0	0	13.94671	10.42125
ProteinGroup_140580	Bacteroidetes		Bacteroides	0	0	0	0	0	0	0	0	3.514826	3.380545	47.61821	39.27384	4.826362	0	15.00094	16.07773	4.830021	2.903701	11.75155	13.11287	0	0	0	0	0	0	0	0	0	0	0	0	0	0	0	0	0	0	4.088974	0	0	0	10.06744	6.545477	0	0
ProteinGroup_1406	Firmicutes	K03046	[Eubacterium] rectale	0	0	0	0	0	0	0	0	0	0	0	0	0	0	0	0	0	0	0	0	0	0	0	0	0	0	0	0	0	0	0	0	0	0	0	0	19.47782	15.62627	2.096465	3.335857	0	0	0	0	0	0
ProteinGroup_140649	Actinobacteria		Coriobacterium	0	0	0	0	0	0	0	0	0	0	0	0	0	0	0	0	0	0	0	0	0	0	0	0	0	0	0	0	0	0	0	0	0	0	0	0	0	0	0	0	0	0	0	0	0	2.935354
ProteinGroup_14065	Fusobacteria	K00962	Fusobacterium	0	0	0	0	3.083912	0	0	0	0	0	0	0	0	0	0	0	0	0	0	0	0	0	0	0	0	0	0	0	0	0	0	0	0	0	0	0	0	0	0	0	0	0	0	0	0	0
ProteinGroup_14066	Actinobacteria	K02355	Olsenella	24.33685	36.85999	29.36592	22.19773	43.87007	48.82672	64.98099	33.91157	39.6947	35.44563	0	0	0	0	0	0	0	0	0	0	0	0	0	0	0	0	0	0	0	0	0	0	0	0	0	0	0	0	0	0	0	0	0	0	0	0
ProteinGroup_14069	Bacteroidetes		Bacteroides	7.821437	9.67576	3.930967	0	12.1775	12.53588	0	4.939345	6.641348	15.51726	0	0	0	0	0	0	0	0	0	0	0	0	0	0	0	0	0	0	0	0	15.34537	53.26305	12.88149	10.23782	66.05974	61.69091	0	0	4.088974	4.864791	6.775382	2.494237	15.48837	13.67379	8.968406	12.75301
ProteinGroup_1407	Firmicutes	K03043	Blautia	0	0	0	0	0	0	0	0	0	0	17.60437	37.28168	85.92017	116.6611	0	0	101.4016	122.4295	57.45203	68.50636	0	0	0	0	0	0	0	0	0	0	0	0	0	0	0	0	0	0	0	0	0	0	0	0	0	0
ProteinGroup_14070	Actinobacteria	K03798	Bifidobacterium	0	0	0	0	0	0	0	0	0	0	3.968184	8.631612	0	0	0	0	0	5.807402	0	0	0	0	0	0	0	0	0	0	0	0	0	0	0	0	0	0	0	0	0	0	0	0	0	0	0	0
ProteinGroup_140880	Proteobacteria	K02115	Shigella	0	0	0	0	0	0	0	0	0	0	0	0	0	0	0	0	0	0	0	0	0	0	6.880706	5.968074	0	0	0	0	0	0	0	0	0	0	0	0	0	0	0	0	0	0	0	0	0	0
ProteinGroup_140885	Firmicutes		Lactobacillus	0	3.414974	0	0	7.195794	3.259328	0	0	0	0	0	0	0	0	0	0	0	0	0	0	0	0	0	0	0	0	0	0	0	0	0	0	0	0	0	0	0	0	0	0	0	0	0	0	0	0
ProteinGroup_140904	Actinobacteria	K02030	Bifidobacterium	9.319158	3.414974	3.930967	0	0	4.345771	0	0	0	0	0	0	0	0	0	0	0	0	0	0	0	0	0	0	0	0	0	0	0	0	0	0	0	0	0	0	0	0	0	0	0	0	0	0	0	0
ProteinGroup_140916	Firmicutes	K01644	Blautia	0	0	0	0	0	0	0	0	0	0	0	0	7.722179	0	0	0	3.864017	10.6469	4.896479	0	0	0	0	0	0	0	0	0	0	0	0	0	0	0	0	0	0	0	0	0	0	0	0	0	0	0
ProteinGroup_140924	Firmicutes	K02886	Blautia	0	0	0	0	0	0	0	0	0	0	7.936369	0	37.91652	39.569	6.819475	8.554961	41.22224	32.12005	8.437011	4.707185	0	0	0	0	0	0	0	0	0	0	0	0	0	0	0	0	0	0	0	0	0	0	0	0	0	0
ProteinGroup_140980	Firmicutes	K01265	Clostridioides	0	0	0	0	0	0	0	0	0	0	0	0	0	0	0	10.04858	0	0	0	0	0	0	0	0	0	0	0	0	0	0	0	0	0	0	0	0	0	0	0	0	0	0	0	0	0	0
ProteinGroup_140981	Firmicutes	K01624	Blautia	0	1.618092	0	0	1.29283	2.884788	3.203651	0	0	0	0	0	0	0	0	0	0	0	0	0	55.71779	66.81527	73.31681	69.25293	7.498398	6.865805	9.044824	8.785346	5.441836	10.64036	0	0	0	0	0	0	0	0	0	0	0	0	0	0	0	7.756592
ProteinGroup_140988	Firmicutes	K01624	Cellulosilyticum	0	0	0	0	0	0	0	0	0	0	0	0	0	0	0	0	0	0	0	0	0	0	0	0	0	0	1.454762	0	0	0	0	0	0	0	0	0	0	0	0	0	0	0	0	0	6.956064	3.135403
ProteinGroup_140998	Proteobacteria	K00868	Escherichia	0	0	0	0	0	0	0	0	0	0	0	0	0	0	0	0	0	0	0	0	0	0	0	0	0	0	0	0	0	0	0	0	0	0	0	0	0	0	7.155704	0	0	0	0	0	0	0
ProteinGroup_141	Firmicutes		Clostridium	0	0	0	0	0	0	0	0	0	0	0	0	0	0	0	0	0	0	0	0	17.20114	19.51197	0	0	3.077518	3.085659	0	0	0	0	40.2816	43.11899	8.178725	8.190256	69.28249	62.88921	0	0	8.177948	2.918874	0	0	0	0	0	0
ProteinGroup_14100	Bacteroidetes		Bacteroides	0	0	0	0	0	0	0	0	0	0	0	0	0	0	0	0	0	0	0	0	0	0	0	0	0	0	0	0	0	0	160.0207	132.0842	101.2117	105.4495	96.22568	95.68941	63.30293	62.50508	156.4033	165.4029	0	0	0	0	0	0
ProteinGroup_141025	Proteobacteria		Escherichia	0	0	0	0	0	0	0	0	0	0	0	0	0	0	0	0	0	0	0	0	0	0	6.880706	10.94147	0	0	0	0	0	0	0	0	0	0	0	0	0	0	0	0	0	0	0	0	0	0
ProteinGroup_141046	Proteobacteria		Sphingopyxis	0	0	0	0	0	0	0	0	0	0	0	0	0	0	0	0	0	0	0	0	23.18015	29.26796	0	0	0	0	12.00179	0	0	0	0	0	0	0	0	0	0	0	0	0	0	0	0	0	0	0
ProteinGroup_14108	Firmicutes	K07003	Blautia	0	0	0	0	0	0	0	0	0	0	0	0	0	0	0	0	0	0	0	0	11.59007	6.503991	19.16768	17.40688	0	6.171318	4.000595	0	4.14616	4.949007	0	0	0	0	0	0	0	0	0	0	0	0	0	0	0	0
ProteinGroup_141083	Firmicutes	K02112	Acetoanaerobium	0	0	0	0	0	0	0	0	0	0	0	0	0	0	0	1.072348	0	0	0	0	0	0	0	0	0	0	0	0	0	0	0	0	0	0	0	0	0	0	0	0	0	0	0	0	0	0
ProteinGroup_141117	Euryarchaeota	K03433	Methanoculleus	0	0	0	0	0	0	0	0	0	0	0	0	0	0	0	0	0	0	0	0	0	0	0	0	0	0	0	0	0	0	0	0	0	0	0	0	5.843347	0	0	0	0	0	0	0	0	0
ProteinGroup_141172	Bacteroidetes		Bacteroides	0	0	0	0	0	0	0	0	5.355926	3.048033	0	0	0	0	0	0	0	0	0	0	0	0	0	0	0	0	0	0	0	0	0	5.749199	0	0	6.735797	3.870105	0	0	0	0	0	0	0	0	0	0
ProteinGroup_141206	Bacteroidetes		Bacteroides	0	0	0	0	0	0	0	0	0	0	6.944322	3.021064	3.861089	2.967675	0	0	0	0	0	0	0	0	0	0	0	0	0	0	0	0	0	0	0	0	0	0	0	0	0	0	0	0	0	0	0	0
ProteinGroup_14122	Firmicutes	K02355	butyrate-producing bacterium SS3/4	5.17731	4.751268	0	0	0	0	0	0	0	0	0	0	0	0	0	0	0	0	0	0	0	0	0	0	0	0	0	0	0	0	0	0	0	0	0	0	0	0	0	0	0	0	0	0	33.97745	35.72037
ProteinGroup_14123	Actinobacteria	K02355	Atopobium	0	0	0	0	0	0	0	0	0	0	0	0	0	0	0	0	0	0	0	0	0	0	0	0	0	0	0	0	0	0	0	0	9.728725	0	0	0	0	0	0	0	0	0	0	0	0	0
ProteinGroup_14127	Firmicutes	K01915	Erysipelotrichaceae bacterium I46	0	0	0	0	0	0	0	0	0	0	0	0	12.68644	21.65882	0	0	13.04106	11.76371	0	0	0	0	0	0	0	0	0	0	0	0	0	0	0	0	0	0	0	0	0	0	0	0	0	0	0	0
ProteinGroup_14128	Actinobacteria	K01879	Olsenella	0	0	0	0	6.167823	2.172885	0	0	4.28474	3.048033	0	0	0	0	0	0	0	0	0	0	0	0	0	0	0	0	0	0	0	0	0	0	0	0	0	0	0	0	0	0	0	0	0	0	0	0
ProteinGroup_141284	Bacteroidetes		Bacteroides	20.96811	21.62817	33.41322	29.96968	48.36969	28.44307	16.2605	10.22735	50.66416	45.11545	45.63412	41.28788	39.57617	0	42.00263	38.1846	55.06224	46.45921	33.29606	43.37335	549.7007	405.8491	315.5295	282.4888	87.19635	78.17003	115.0171	127.466	313.0351	313.767	0	0	0	0	0	0	0	0	0	0	6.493075	22.76812	69.69765	78.08907	18.15035	9.001753
ProteinGroup_141354	Euryarchaeota	K01507	Thermococcus	0	0	0	0	0	0	0	0	0	0	0	0	0	0	0	0	0	0	0	0	0	0	0	0	0	0	0	0	0	0	0	0	14.31277	17.40429	0	3.870105	136.3448	105.4773	59.29012	39.89128	0	0	0	0	0	0
ProteinGroup_141370	Firmicutes	K01624	Cellulosilyticum	0	0	0	0	0	0	0	0	0	0	0	0	0	0	0	0	0	0	0	0	0	0	0	0	0	0	0	0	0	0	0	0	0	0	0	0	0	0	0	0	0	0	0	0	0	0
ProteinGroup_141392	Firmicutes	K01624	Blautia	116.8681	136.4227	306.6715	316.9672	186.0232	161.6851	166.3987	198.3459	119.5767	120.4219	32.22116	24.07191	0	1.302521	32.62521	26.85558	3.126233	3.776259	5.641046	5.056279	0	0	1.849198	1.413325	24.90103	21.39973	30.63697	20.62988	0	0	17.02377	18.69376	30.03877	37.43722	17.32062	19.35053	59.33865	58.18575	0	0	0	0	7.744183	11.78186	86.74377	71.87484
ProteinGroup_1414	Bacteroidetes	K01952	Bacteroides	0	0	0	0	1.798949	4.345771	11.74672	0	11.78304	7.044342	0	0	0	0	0	0	0	0	0	0	0	0	0	0	0	0	0	0	0	0	22.37867	25.47118	186.5685	173.0027	40.92021	47.13983	0	2.270032	10.05557	12.51815	34.66647	32.23127	56.59211	57.9007	12.35444	21.13455
ProteinGroup_141405	Firmicutes	K01918	Blautia	0	0	0	0	0	0	2.93668	0	0	0	0	0	0	0	0	0	0	0	0	0	0	0	0	0	0	0	0	0	0	0	0	0	0	0	0	0	0	0	0	0	0	0	0	0	0	0
ProteinGroup_141422	Bacteroidetes		Bacteroides	0	0	0	0	0	0	0	0	0	0	0	0	0	0	0	0	0	0	0	0	0	0	0	0	0	0	0	0	0	0	6.7136	10.5402	6.134044	0	1.924514	3.870105	0	0	0	0	0	0	0	0	0	2.935354
ProteinGroup_14143	Firmicutes	K00962	Blautia	3.261705	3.414974	0	1.669497	2.741255	5.794361	0	0	0	0	0	0	0	0	0	0	0	0	0	0	0	0	0	1.326239	0	0	0	0	0	0	0	0	0	0	0	0	0	0	0	0	0	0	0	0	0	0
ProteinGroup_14144	Actinobacteria	K01879	Atopobium	0	0	0	0	0	0	0	0	0	0	0	0	0	0	0	0	0	0	0	0	0	0	0	0	0	0	0	0	0	0	0	0	0	0	0	0	0	0	0	0	0	0	0	0	19.21801	19.56903
ProteinGroup_141456	Firmicutes	K01624	Blautia	0	0	0	0	0	0	0	0	0	0	3.047172	3.867157	0	2.880967	5.01804	9.063867	0	4.983108	0	1.537762	2.747505	1.825545	0	0	0	0	0	0	0	0	7.273067	11.05292	0	0	0	0	0	0	0	0	0	0	0	0	22.67151	32.82098
ProteinGroup_141460	Firmicutes	K00048	Lachnoclostridium	0	0	0	0	0	0	0	0	0	0	0	0	0	0	0	0	0	0	0	0	0	0	0	0	0	0	0	0	0	0	0	0	0	0	0	0	0	0	0	0	0	0	0	0	0	0
ProteinGroup_141533	Firmicutes	K01624	Turicibacter	0	0	0	0	0	0	0	0	0	0	0	0	0	0	0	0	0	0	0	1.046746	0	0	0	0	0	0	0	0	0	0	0	0	0	0	0	0	0	0	0	0	0	0	0	0	0	0
ProteinGroup_14156	Firmicutes	K01119	Caldicellulosiruptor	0	0	0	0	0	0	0	0	0	0	0	0	0	0	0	0	0	0	0	0	8.830533	12.68278	0	0	0	0	2.000298	0	26.95004	29.69404	0	0	0	0	0	0	0	0	0	0	0	0	0	0	0	0
ProteinGroup_141568	Proteobacteria		Xanthomonas	0	0	0	0	0	0	0	0	0	0	54.56253	55.38618	78.18706	144.4268	38.00238	40.19432	44.4362	33.87651	113.5983	120.0332	0	0	0	0	0	0	0	0	0	0	0	0	0	0	0	0	0	0	0	0	0	0	0	0	0	0
ProteinGroup_141687	Firmicutes	K01815	Lachnoclostridium	0	0	0	0	0	0	0	0	0	0	2.976138	5.035107	0	0	8.000501	6.029148	0	0	0	0	0	0	0	0	0	0	0	0	0	0	0	0	0	0	0	0	0	0	0	0	0	0	0	0	0	0
ProteinGroup_141715	Firmicutes	K02886	butyrate-producing bacterium SM4/1	0	0	0	0	0	0	0	0	0	0	0	0	0	0	0	0	0	0	0	0	1.740634	1.644581	0	0	0	0	0	0	0	0	0	0	0	0	0	0	0	0	0	0	0	0	0	0	7.687205	6.84916
ProteinGroup_141738	Bacteroidetes	K03086	Bacteroides	0	0	0	0	0	0	0	0	0	0	0	0	2.895817	0	0	0	0	0	0	0	0	0	0	0	0	0	0	0	0	0	0	0	0	0	0	0	0	0	0	0	0	0	0	0	0	0
ProteinGroup_141766	Actinobacteria		Bifidobacterium	0	0	0	0	0	0	0	0	0	0	0	3.021064	0	0	0	0	0	0	0	0	0	0	0	0	0	0	0	0	0	0	0	0	0	0	0	0	0	0	0	0	0	0	0	0	0	0
ProteinGroup_141775	Firmicutes	K02030	Clostridioides	0	0	0	0	0	0	0	0	0	0	0	0	0	0	0	0	0	0	0	0	0	0	0	0	0	3.085659	0	0	0	0	0	0	0	0	0	0	0	0	0	0	0	0	0	0	1.921801	10.76296
ProteinGroup_14181	Firmicutes	K00962	Blautia	0	0	0	1.669497	0	0	0	0	0	0	3.505229	5.169377	63.32186	49.70855	0	0	55.49158	52.75057	22.52381	23.1997	0	0	0	0	0	0	0	0	0	0	0	0	0	0	0	0	1.048806	0	0	0	0	0	0	0	0	0
ProteinGroup_141816	Bacteroidetes	K01709	Prevotella	0	0	0	0	0	0	0	0	0	0	0	0	0	0	1.666771	1.674763	0	0	0	2.30556	0	0	0	0	0	0	0	0	0	0	0	0	0	0	0	0	0	0	0	0	0	0	0	0	0	0
ProteinGroup_141824	Bacteroidetes		Bacteroides	0	0	0	0	4.111882	0	0	0	0	0	0	0	0	0	0	0	0	0	0	0	0	0	0	0	0	0	0	0	0	0	7.672686	7.665599	10.22341	7.166474	12.50934	16.44795	16.55615	24.41605	0	0	3.995738	6.891971	7.744183	5.89093	13.45261	16.63367
ProteinGroup_14183	Firmicutes	K00611	Blautia	0	0	0	0	0	0	0	0	0	0	4.464207	0	4.504604	8.522553	7.000439	0	0	0	0	0	10.67023	40.97515	0	0	0	0	0	0	0	0	0	0	0	0	0	0	0	0	0	0	0	0	0	0	0	0
ProteinGroup_14184	Fusobacteria	K07277	Fusobacterium	9.319158	11.38325	8.844676	5.892344	11.30768	7.605099	0	10.86656	5.355926	4.064044	0	0	0	0	0	0	0	0	0	0	0	0	0	0	0	0	0	0	0	0	0	0	0	0	0	0	0	0	0	0	0	0	0	0	0	0
ProteinGroup_141868	Firmicutes	K02886	butyrate-producing bacterium SM4/1	0	0	0	0	0	0	0	0	0	0	23.80911	17.11936	13.23802	5.81897	73.39818	62.18755	12.84786	15.16377	9.140095	10.08683	50.87462	66.97253	37.32169	29.61083	0	0	0	0	0	15.83682	0	0	0	0	0	0	0	0	0	0	0	0	0	0	0	0
ProteinGroup_14189	Firmicutes		Desulfitobacterium	0	0	0	0	0	0	0	0	0	0	18.84888	23.16149	7.722179	0	0	0	0	3.871601	27.42028	18.15629	0	0	0	0	0	0	0	0	0	0	0	0	0	0	0	0	0	0	0	0	0	0	0	0	0	0
ProteinGroup_141978	Proteobacteria		Desulfuromonas	0	0	0	0	0	0	0	0	0	0	0	0	0	0	0	0	0	0	0	0	0	0	0	0	0	0	0	0	0	0	0	0	0	0	0	0	157.186	0	84.50546	65.1882	0	0	0	0	0	0
ProteinGroup_14199	Firmicutes	K00962	Blautia	4.892558	3.414974	6.879193	5.499521	7.538451	3.983623	0	3.951476	0	0	0	0	0	0	0	0	0	0	0	0	0	0	0	0	0	0	3.000446	0	0	0	0	0	0	0	0	0	0	0	0	0	0	0	0	0	0	3.913805
ProteinGroup_141997	Firmicutes	K07271	Desulfitobacterium	0	0	0	0	0	0	0	0	0	0	0	0	0	0	5.000313	4.019432	0	0	0	0	0	0	0	0	0	0	0	0	0	0	0	0	0	0	0	0	0	0	0	0	0	0	0	0	0	0
ProteinGroup_14200	Firmicutes	K12132	Roseburia	0	0	0	0	0	0	0	0	0	0	0	3.021064	0	0	5.000313	7.034006	0	0	0	0	6.6229	10.73159	0	0	0	0	0	0	0	0	0	0	0	0	0	0	0	0	0	0	0	0	0	0	0	0
ProteinGroup_142025	Firmicutes	K01677	[Eubacterium] rectale	0	0	0	0	0	0	0	0	0	0	0	0	12.41064	3.9569	0	0	6.76203	16.45431	2.937888	6.052095	0	0	0	0	0	0	0	0	0	0	0	0	0	0	0	0	0	0	0	0	0	0	0	0	0	0
ProteinGroup_14203	Firmicutes	K02355	Blautia	3.700254	5.20377	2.396931	0	4.188028	1.649783	1.487918	0	0	0	0	1.148429	2.324713	0	2.035526	1.067014	5.167356	6.357722	0	0	0	0	0	0	0	0	0	0	0	0	0	0	0	0	0	0	1.808655	3.174086	0	0	0	0	0	0	1.137769	0
ProteinGroup_142037	Bacteroidetes		Parabacteroides	0	0	0	0	0	0	0	0	0	0	0	0	0	0	0	0	0	0	0	0	0	0	0	0	0	0	0	0	0	0	0	0	0	0	0	0	0	0	0	0	24.97336	26.58332	18.39243	17.67279	21.13981	22.50438
ProteinGroup_142050	Firmicutes	K02945	Blautia	4.659579	12.52157	23.5858	12.76675	19.53144	13.03731	10.44153	22.72099	8.569481	11.17612	0	0	0	0	0	0	0	0	0	0	0	0	0	0	0	0	0	3.059183	0	0	0	0	0	0	0	4.837631	28.76927	17.57955	2.248936	0	0	0	0	2.945465	30.02814	28.41673
ProteinGroup_142087	Actinobacteria	K00991	Bifidobacterium	0	0	0	0	0	0	0	0	0	0	0	0	0	0	0	0	0	2.903701	0	0	0	0	0	0	0	0	0	0	0	0	0	0	0	0	0	0	0	0	0	0	0	0	0	0	0	0
ProteinGroup_142146	Firmicutes		Enterococcus	0	4.553299	0	1.964115	0	3.259328	0	4.939345	0	0	0	0	0	0	0	0	0	0	0	0	0	0	0	0	0	0	0	0	0	0	0	0	0	0	0	0	0	0	0	0	0	0	0	0	0	0
ProteinGroup_14220	Firmicutes	K02355	Pediococcus	0	2.138776	0	0	0	0	0	0	0	0	0	0	0	0	0	0	0	0	0	0	0	0	0	0	0	0	0	0	0	0	0	0	0	0	0	0	0	0	0	0	0	0	0	0	0	0
ProteinGroup_142223	Firmicutes		Carnobacterium	0	0	0	0	0	0	0	0	0	0	0	5.035107	0	0	18.00113	17.08258	0	0	0	0	0	0	0	0	0	0	0	0	0	0	0	0	0	0	0	0	0	0	0	0	0	0	0	0	0	0
[truncated: 12,851 more rows]
[truncated: 4 more columns]
