# Supplementary material for: Metaproteomics reveals persistent and phylum-redundant metabolic functional stability in adult human gut microbiomes of Crohn’s remission patients despite temporal variations in microbial taxa, genomes, and proteomes
Source: Microbiome. 2019 Feb 11;7:18. doi: 10.1186/s40168-019-0631-8 (PMC6371617; doi:10.1186/s40168-019-0631-8)
Supplement: Supplementary file 4 — SpreadSheet3_GOMixerInferredModules0.333CoveragePerPhylum.txt. (TXT 73 kb) [file 40168_2019_631_MOESM4_ESM.txt]

Hierarchy Level 1	Hierarchy Level 2	Module	Phylum	Entries	P68_d0	P68_d91	P68_d175	P68_d274	P68_d357	P92_d0	P92_d88	P92_d177	P92_d282	P92_d367	P33_d0	P33_d82	P33_d175	P33_d259	P33_d361	P58_d0	P58_d73	P58_d171	P58_d263	P58_d352	P104_d0	P104_d84	P104_d173	P104_d259	P104_d362
alcohol metabolism	ethanol metabolism	MF0001	Actinobacteria	Actinobacteria_MF0001	141.9662347	36.43205333	63.65005333	175.4769733	29.602585	0.409740667	0	0	0	0.171076833	0.456707333	1.365042667	0	29.90862867	4.186942333	178.395352	214.1266407	182.037317	140.8707173	122.0167313	1.527563333	24.64474333	238.666961	0	22.58276533
alcohol metabolism	ethanol metabolism	MF0001	Firmicutes	Firmicutes_MF0001	324.3599933	361.5696352	670.746295	142.9720193	142.4139132	897.2185697	507.004577	99.81669733	50.41532933	119.8217507	79.108875	2.215072	2.900822333	50.386486	12.63018633	248.547766	314.3176007	370.6665365	236.9251143	303.311507	94.46141067	5.628442333	169.3626527	66.199395	319.922642
alcohol metabolism	ethanol metabolism	MF0001	Proteobacteria	Proteobacteria_MF0001	0	0	0	0	0	149.470752	480.023494	224.26657	42.12970767	68.14254333	1.597738	33.67487167	0	1.950991333	46.06610333	51.354435	18.33858	63.44780367	36.56593467	39.59539	34.37830333	5.688196	72.68474667	6.651967	104.66327
alcohol metabolism	ethanol metabolism	MF0001	Planctomycetes	Planctomycetes_MF0001	0	0	0	0	0	0	0	0	0	0	1.917285667	3.409003333	1.128780667	22.91578	2.555608333	0	0	0	0	0	0	0	0	0	0
alcohol metabolism	ethanol metabolism	MF0001	Bacteroidetes	Bacteroidetes_MF0001	0	0	0.175645833	0	0	0	0	0	0	0	0	0	0	0	25.359262	0	0	0	0	0	0	0	0	0	0
alcohol metabolism	ethanol metabolism	MF0002	Actinobacteria	Actinobacteria_MF0002	53.501251	16.860535	26.318775	74.21289	10.67436625	0.3073055	0	0	0	0	0.3425305	1.023782	0	20.2378095	0.9729585	110.310883	152.7638	115.110829	119.3596	80.545506	1.1456725	15.560515	126.6136	0	3.401849
alcohol metabolism	ethanol metabolism	MF0002	Firmicutes	Firmicutes_MF0002	184.1847125	219.563582	382.3978515	84.3710755	81.5144685	555.8471558	305.070992	66.514009	29.239259	73.4899225	50.704426	0	1.9350525	11.21488	8.322616	183.1115715	228.762663	271.1252285	172.7643903	226.3728505	70.846058	3.730421	101.4391063	49.64954625	209.1259478
alcohol metabolism	ethanol metabolism	MF0002	Proteobacteria	Proteobacteria_MF0002	0	0	0	0	0	59.23825	200.9114	94.50065	17.96801	14.501945	0	46.67853	0	2.1940055	13.22437	10.973505	7.85971	23.126985	8.848185	13.83457	13.142495	2.4373055	20.10542	3.1601025	42.615008
alcohol metabolism	ethanol metabolism	MF0002	Planctomycetes	Planctomycetes_MF0002	0	0	0	0	0	0	0	0	0	0	2.8759285	5.113505	1.693171	34.37367	3.8334125	0	0	0	0	0	0	0	0	0	0
amines and polyamines degradation	acetylglucosamine degradation	MF0003	Bacteroidetes	Bacteroidetes_MF0003	65.84881333	53.222124	41.76757667	19.502891	43.760018	2.772553667	26.34895933	3.081588667	0.333383	0	5.591861333	8.015301	0.964891667	2.441605	21.177486	0.379441333	0	3.142384333	0.978893	22.65726867	3.467536333	69.56747233	3.564253333	0	0
amines and polyamines degradation	acetylglucosamine degradation	MF0003	Firmicutes	Firmicutes_MF0003	17.48809767	27.94939133	15.70680833	43.51632817	22.25296767	15.40329	4.452613333	0	0.333383	0.329933833	11.662233	0	2.413546333	1.136206333	0	3.472543333	3.110647333	7.752848	0.823224	5.172012667	0	0	24.55342733	0	23.08951133
amines and polyamines degradation	acetylglucosamine degradation	MF0003	Proteobacteria	Proteobacteria_MF0003	0	0	0	0	0	0	10.88286333	1.198621667	0	0	0	0	0	0	0	0	0	0	0	0	0	0	0	0	0
amines and polyamines degradation	acetylglucosamine degradation	MF0003	Actinobacteria	Actinobacteria_MF0003	1.65341	0	2.508148667	4.351756667	0	0	0	0	0	0	0.958642667	0	0	0.813868333	0	2.109070333	0	2.971056	3.276442	2.97985	0	0	23.63054967	0	2.364818333
amines and polyamines degradation	biogenic amine degradation	MF0004	Proteobacteria	Proteobacteria_MF0004	0	0	0	0	0	0.3658495	0	0	0	0	0	0	0	0	0	0	0	0	0	0	0	0	0	0	0
amines and polyamines degradation	sialic acid degradation	MF0005	Firmicutes	Firmicutes_MF0005	14.989265	1.224555	4.009841	12.81283	3.7605195	5.8340745	0	0	1.7649445	0	0	0	0	0	0	1.4561185	0	0	0	0	0	0	0	0	1.4657235
amines and polyamines degradation	sialic acid degradation	MF0005	Proteobacteria	Proteobacteria_MF0005	0	0	0	0	0	2.4835875	35.607715	0	0	5.054169	0	0	0	0	0	0	0	0	0	0	0	0	0	0	1.013494
amines and polyamines degradation	sialic acid degradation	MF0005	Bacteroidetes	Bacteroidetes_MF0005	22.0009725	13.663515	5.518325	3.384807	22.93522	0	0	0	0	0	7.429371	0	0	1.7063725	0	3.1303925	0	2.1436495	5.66005	7.504015	0	53.86618	6.54312	4.8616975	8.26942175
amines and polyamines degradation	sialic acid degradation	MF0005	Actinobacteria	Actinobacteria_MF0005	0	0	0	0	0	0	0	0	0	0	0	0	0	0	0	0	0	0	0	0	0	0	3.63848	0	0
amino acid degradation	aromatic amino acid degradation	MF0007	Firmicutes	Firmicutes_MF0007	4.264866	0	7.76607	0	0	7.2138445	1.2433485	8.475385	0	0	0	0	0	0	0.7666825	2.56123	0.982742	8.97164	3.1814025	5.767375	0	0	15.53237	0	49.833547
amino acid degradation	aromatic amino acid degradation	MF0007	Proteobacteria	Proteobacteria_MF0007	0	0	0	0	0	0	20.77691	0	0	0	0	1.022341	0	17.064415	4.307571	0	0	0	0	0	0	0	0	0	3.7279115
amino acid degradation	aromatic amino acid degradation	MF0007	Bacteroidetes	Bacteroidetes_MF0007	2.0028115	0	2.7597625	0	0	0	0	0	0	0	15.158846	5.882785	7.248544	1.4629	18.52954	0	0	0	0	0	0	28.044536	1.921801	0	0
amino acid degradation	aromatic amino acid degradation	MF0007	Actinobacteria	Actinobacteria_MF0007	0	0	0	0	0	0	0	0	0	0	0	0	0	0	0.486479	0	0	0	0	0	0	0	0	0	0
amino acid degradation	aromatic amino acid degradation	MF0008	Firmicutes	Firmicutes_MF0008	4.264866	0	7.76607	0	0	7.2138445	1.2433485	8.475385	0	0	0	0	0	0	0.7666825	7.4854625	11.543452	16.12971	4.910173	9.7153515	0	0	15.53237	0	49.833547
amino acid degradation	aromatic amino acid degradation	MF0008	Proteobacteria	Proteobacteria_MF0008	0	0	0	0	0	0	20.77691	0	0	0	0	1.022341	0	17.064415	4.307571	0	0	0	0	0	0	0	0	0	3.7279115
amino acid degradation	aromatic amino acid degradation	MF0008	Bacteroidetes	Bacteroidetes_MF0008	2.0028115	0	2.7597625	0	0	0	0	0	0	0	15.158846	5.882785	7.248544	1.4629	18.52954	0	0	0	0	0	0	28.044536	1.921801	0	0
amino acid degradation	aromatic amino acid degradation	MF0008	Actinobacteria	Actinobacteria_MF0008	0	0	0	0	0	0	0	0	0	0	0	0	0	0	0.486479	0	0	0	0	0	0	0	0	0	0
amino acid degradation	aromatic amino acid degradation	MF0009	Proteobacteria	Proteobacteria_MF0009	36.7057	0	0	0	0	74.71962	264.4416	70.36497	4.500669	5.019114	111.254	0	0	0	0	19.56408	16.69977	36.25436	6.915085	16.05163	0	3.733752	32.94266	0	85.73469
amino acid degradation	aromatic amino acid degradation	MF0009	Bacteroidetes	Bacteroidetes_MF0009	0	0	0	0	0	0	0	0	0	0	2.395499	0	0	0	1.533365	0	0	0	0	0	0	26.00483	0	0	0
amino acid degradation	aromatic amino acid degradation	MF0009	Fusobacteria	Fusobacteria_MF0009	0	0	0	0	0	0	0	0	0	0	0	0	0	0	0	1.164895	30.45336	18.15787	12.87247	25.78527	0	0	0	0	0
amino acid degradation	aromatic amino acid degradation	MF0009	Firmicutes	Firmicutes_MF0009	0	0	0	0	0	0	0	0	0	0	0	0	0	0	0	0	0	2.840085	1.411242	1.293105	0	0	0	0	0
amino acid degradation	aromatic amino acid degradation	MF0010	Fusobacteria	Fusobacteria_MF0010	0	0	0	0	0	0	0	0	0	0	0	0	0	0	0	20.72897	55.01437	23.20007	29.04789	44.14602	0	0	0	0	0
amino acid degradation	negatively charged amino acid degradation	MF0011	Firmicutes	Firmicutes_MF0011	8.529732	0	15.53214	0	0	14.427689	2.486697	16.95077	0	0	0	0	0	0	1.533365	5.12246	1.965484	17.94328	6.362805	11.53475	0	0	31.06474	0	99.667094
amino acid degradation	negatively charged amino acid degradation	MF0011	Proteobacteria	Proteobacteria_MF0011	0	0	0	0	0	0	41.55382	0	0	0	0	0	0	0	0	0	0	0	0	0	0	0	0	0	7.455823
amino acid degradation	negatively charged amino acid degradation	MF0011	Bacteroidetes	Bacteroidetes_MF0011	4.005623	0	5.519525	0	0	0	0	0	0	0	30.317692	11.76557	14.497088	0	37.05908	0	0	0	0	0	0	56.089072	3.843602	0	0
amino acid degradation	negatively charged amino acid degradation	MF0012	Proteobacteria	Proteobacteria_MF0012	0	0	0	0	0	138.821927	408.9087	274.2654	35.78917	81.71214	0	0	0	0	0	40.30634	19.64697	68.32139	60.53853	115.6739	26.76291	65.8245015	53.8214	2.430849	138.2806
amino acid degradation	negatively charged amino acid degradation	MF0012	Bacteroidetes	Bacteroidetes_MF0012	3.524575	0	0	0	9.376777	0	3.949414	7.708719	0	0	0	0	0	0	3.990404	0	0	0	0	1.071185	0	1.963643	0	0	0
amino acid degradation	negatively charged amino acid degradation	MF0012	Firmicutes	Firmicutes_MF0012	0	0	0	0	0	0	0	0	0	0	0	0	0	0	4.088974	0	0	0	0	0	0	0	0	0	0
amino acid degradation	negatively charged amino acid degradation	MF0013	Firmicutes	Firmicutes_MF0013	0	0	0	0	0	0	0	0	0	0	276.9191558	136.418427	65.664428	151.6906706	218.538388	0	0	0	0	0	0	0	0	0	0
amino acid degradation	negatively charged amino acid degradation	MF0013	Fusobacteria	Fusobacteria_MF0013	0	0	0	0	0	0	0	0	0	0	0	0	0	0	0	22.6588051	34.3362475	30.9159852	37.2090833	33.1765426	0	0	0	0	0
amino acid degradation	negatively charged amino acid degradation	MF0014	Bacteroidetes	Bacteroidetes_MF0014	55.03426	2.967674	0	0	86.53584	113.7518	1635.639	205.4366	6.569493	372.4771	1.4373	14.836195	26.065247	0	0	0	0	22.142867	14.719299	4.064044	0	0	157.06119	26.33634	0
amino acid degradation	negatively charged amino acid degradation	MF0014	Proteobacteria	Proteobacteria_MF0014	0	0	0	0	0	77.52931	1.989358	11.81343	0	0	0	0	0	0	0	0	2.455143	0	0	0	14.86189	0	58.17178	0	88.30269
amino acid degradation	negatively charged amino acid degradation	MF0014	Actinobacteria	Actinobacteria_MF0014	0	0	0	0	0	0	0	0	0	0	0	0	0	6.337169	0	0	0	0	0	0	0	0	0	0	0
amino acid degradation	negatively charged amino acid degradation	MF0014	Firmicutes	Firmicutes_MF0014	0	0	0	0	0	0	0	0	0	0	0	0	0	0	0	8.034697	1.964115	20.7471	5.415328	8.829203	0	0	0	0	0.940804
amino acid degradation	negatively charged amino acid degradation	MF0015	Firmicutes	Firmicutes_MF0015	4.497902	27.90548	0.502429	31.18492	21.15533	0	0	0	0	0	0	0	0	0	0	0	0	0	0	0	0	0	0	0	16.9183805
amino acid degradation	nonpolar, aliphatic amino acid degradation	MF0016	Bacteroidetes	Bacteroidetes_MF0016	26.365981	4.04193	11.69536833	1.774484	3.63973	1.527507	7.093369	0	0	2.686209	6.869757333	7.842991	3.218061667	5.360525	10.68214667	0	0	0	0.987869	4.041838833	0	29.24766733	6.627580167	0	2.147443333
amino acid degradation	nonpolar, aliphatic amino acid degradation	MF0016	Proteobacteria	Proteobacteria_MF0016	0	0	0	0	0	2.588584333	38.76486033	16.95077433	0	2.379644667	0	0	0	10.56286333	2.555608333	0	0	0	0	0	0	0	0.652301	0	5.53718
amino acid degradation	nonpolar, aliphatic amino acid degradation	MF0016	Firmicutes	Firmicutes_MF0016	0	0	0	0	0	0	0	1.541020333	0	0	1.278338333	0	0	0	1.005815	8.277557333	4.25718	9.779555667	6.558866333	6.778788333	0	0	6.630505667	0	12.835508
amino acid degradation	nonpolar, aliphatic amino acid degradation	MF0017	Bacteroidetes	Bacteroidetes_MF0017	10.5063365	0.989225	7.52084975	1.209875	8.441565	0	12.12328	0	0	0	0	0	0	0	19.7827085	0	0	0	0	0	0	20.7395165	0	0	0
amino acid degradation	nonpolar, aliphatic amino acid degradation	MF0017	Actinobacteria	Actinobacteria_MF0017	0	0	0	0	0	0	0	0	0	0	0	0	0	0	0	0	0	0	0	0	0	0	0.48045025	0	0
amino acid degradation	nonpolar, aliphatic amino acid degradation	MF0017	Firmicutes	Firmicutes_MF0017	0	0	2.5061505	0	0	0	0	0	0	0	0	0	0	0	0	14.408405	16.455275	35.857315	12.7862	18.262965	0	0	0	0	0
amino acid degradation	nonpolar, aliphatic amino acid degradation	MF0018	Proteobacteria	Proteobacteria_MF0018	0	0	0	0	0	0	0	0	0	0	10.54551	0	0	0	0	0	0	0	0	0	0	0	0	0	0
amino acid degradation	nonpolar, aliphatic amino acid degradation	MF0018	Bacteroidetes	Bacteroidetes_MF0018	1.510532	0	0	0	0	0	0	0	0	0	0	0	0	3.656218	4.088974	0	0	0	0	0	0	0	0	0	0
amino acid degradation	nonpolar, aliphatic amino acid degradation	MF0019	Firmicutes	Firmicutes_MF0019	5.1836775	0	2.88297325	2.961231375	0.68244925	0.450865375	0	0.5142765	0	0	0.958476625	0	0.120940813	7.06896375	0	7.69225625	2.517335	9.0431965	3.443517	16.88950025	0	0	34.45091988	0	35.64269525
amino acid degradation	nonpolar, aliphatic amino acid degradation	MF0020	Bacteroidetes	Bacteroidetes_MF0020	2.866935111	0	0	0	0	0	6.817394833	0	0	0	0	0	0	0	0	0	0	0	0	0	0	2.678160667	0	0	0
amino acid degradation	nonpolar, aliphatic amino acid degradation	MF0020	Firmicutes	Firmicutes_MF0020	0	0	0	0	0	0	0	0	0	0	2.769438056	0	0	0	13.0101875	2.341481889	1.6100915	5.325275944	1.504756389	2.347329056	0	0	1.265234361	0	2.25749225
amino acid degradation	nonpolar, aliphatic amino acid degradation	MF0020	Proteobacteria	Proteobacteria_MF0020	0	0	0	0	0	0	0	0	0	0	0	0	0	6.715904889	3.132905222	0	0	0	0	0	0	0	0	0	0
amino acid degradation	nonpolar, aliphatic amino acid degradation	MF0021	Bacteroidetes	Bacteroidetes_MF0021	2.866935111	0	0	0	0	0	6.817394833	0	0	0	0	0	0	0	0	0	0	0	0	0	0	2.678160667	0	0	0
amino acid degradation	nonpolar, aliphatic amino acid degradation	MF0021	Proteobacteria	Proteobacteria_MF0021	0	0	0	0	0	0	0	0	0	0	0	0	0	5.334391556	2.587404222	0	0	0	0	0	0	0	0	0	0
amino acid degradation	nonpolar, aliphatic amino acid degradation	MF0021	Firmicutes	Firmicutes_MF0021	0	0	0	0	0	0	0	0	0	0	0	0	0	0	0	2.341481889	1.6100915	5.325275944	1.504756389	2.347329056	0	0	1.265234361	0	2.25749225
amino acid degradation	nonpolar, aliphatic amino acid degradation	MF0022	Bacteroidetes	Bacteroidetes_MF0022	2.866935111	0	0	0	0	0	6.817394833	0	0	0	0	0	0	0	5.576098333	0	0	0	0	0	0	2.678160667	0	0	0
amino acid degradation	nonpolar, aliphatic amino acid degradation	MF0022	Firmicutes	Firmicutes_MF0022	17.9454525	11.15392933	33.27250167	23.85260017	0	0	0	0	0	0	16.90842139	6.820048583	0	62.64976475	20.11965083	73.01948156	54.99877292	114.2688999	97.66435972	152.1486119	0	0	1.265234361	0	2.90892475
amino acid degradation	nonpolar, aliphatic amino acid degradation	MF0022	Proteobacteria	Proteobacteria_MF0022	0	0	0	0	0	0	0	0	0	0	0	0	0	7.366999889	3.418738222	0	0	0	0	0	0	0	0	0	0
amino acid degradation	nonpolar, aliphatic amino acid degradation	MF0022	Fusobacteria	Fusobacteria_MF0022	0	0	0	0	0	0	0	0	0	0	0	0	0	0	0	15.33739667	13.10736417	14.14587	19.5410925	23.086695	0	0	0	0	0
amino acid degradation	nonpolar, aliphatic amino acid degradation	MF0023	Bacteroidetes	Bacteroidetes_MF0023	16.96037333	10.38656333	19.11646667	8.158644333	11.88812667	5.545106667	19.71311867	0.600343667	1.198429333	6.205043333	0	0	0	0	9.766685	0	0	0	0	0	0	32.66564267	0	0.972339333	0
amino acid degradation	nonpolar, aliphatic amino acid degradation	MF0023	Firmicutes	Firmicutes_MF0023	4.550818333	11.51450367	7.45153	6.510747	3.872076667	8.135159	12.81937733	1.053023	2.158242	1.838005	1.596999667	0	2.573922333	3.409994	0	4.416718	9.8236535	8.653501667	7.520962	9.836797333	0	0	4.701880333	0	0.633433667
amino acid degradation	nonpolar, aliphatic amino acid degradation	MF0023	Proteobacteria	Proteobacteria_MF0023	0	0	0	0	0	0.315376167	11.80051	3.312546	0	2.018551667	0	5.967016667	0	15.92843483	4.177206667	0	0	0	0	0	0	0	0.516404667	0	0.2111445
amino acid degradation	nonpolar, aliphatic amino acid degradation	MF0023	Planctomycetes	Planctomycetes_MF0023	0	0	0	0	0	0	0	0	0	0	0.319695167	6.81993	0.483763333	23.39814667	5.540196667	0	0	0	0	0	0	0	0	0	0
amino acid degradation	nonpolar, aliphatic amino acid degradation	MF0023	Actinobacteria	Actinobacteria_MF0023	0	0	0	0	0	0	0	0	0	0	0	0	0	0	0	0	0	1.473424333	0.512228333	1.679563333	0	0	1.263772	0	0
amino acid degradation	nonpolar, aliphatic amino acid degradation	MF0023	Fusobacteria	Fusobacteria_MF0023	0	0	0	0	0	0	0	0	0	0	0	0	0	0	0	0	0	0.205594167	0	0	0	0	0	0	0
amino acid degradation	nonpolar, aliphatic amino acid degradation	MF0024	Fusobacteria	Fusobacteria_MF0024	0	0	0	0	0	0	0	0	0	0	0	0	0	0	0	4.077132	5.402342	1.629664	0	8.85679	0	0	0	0	0
amino acid degradation	nonpolar, aliphatic amino acid degradation	MF0024	Firmicutes	Firmicutes_MF0024	0	0	0	0	0	0	0	0	0	0	0	0	0	0	0	3.441545	17.68251	29.63103	34.44078	27.984039	0	0	0	0	0
amino acid degradation	nonpolar, aliphatic amino acid degradation	MF0025	Firmicutes	Firmicutes_MF0025	100.490544	192.225177	38.08749975	196.5062423	153.022895	0	0	7.702615	0	0	191.498522	125.071583	72.8097805	24.1409435	4.4892035	0	0	0	0	0	0	0	54.498232	0	0
amino acid degradation	nonpolar, aliphatic amino acid degradation	MF0025	Bacteroidetes	Bacteroidetes_MF0025	9.75107	5.845525	0	0	1.2608535	0	0	0	0	0	3.833685	0	5.789349	1.217364	4.8063705	0	0	0	0	6.220205	0	0	0	0	0
amino acid degradation	polar, uncharged amino acid degradation	MF0026	Proteobacteria	Proteobacteria_MF0026	0	0	0	0	0	0	0	0	0	0	0	2.3035095	0	8.287705	8.26101	0	0	0	0	0	0	0	0	0	0
amino acid degradation	polar, uncharged amino acid degradation	MF0026	Euryarchaeota	Euryarchaeota_MF0026	0	0	0	0	0	0	0	0	0	0	0	0	0	19.75224	13.44297	0	0	0	0	0	0	0	0	0	0
amino acid degradation	polar, uncharged amino acid degradation	MF0027	Euryarchaeota	Euryarchaeota_MF0027	0	0	0	0	0	0	0	0	0	0	0	0	0	39.50448	26.88594	0	0	0	0	0	0	0	0	0	0
amino acid degradation	polar, uncharged amino acid degradation	MF0028	Proteobacteria	Proteobacteria_MF0028	0	0	0	0	0	0	8.92281	4.108785	0	0	0	0	0	0	0	0	0	0	0	0	0	0	0	0	0
amino acid degradation	polar, uncharged amino acid degradation	MF0028	Bacteroidetes	Bacteroidetes_MF0028	0	1.447909	0	0	0	0	0	0	0	0	0	0	0	0	0	0	0	0	0	0	0	0	0	0	0
amino acid degradation	polar, uncharged amino acid degradation	MF0029	Actinobacteria	Actinobacteria_MF0029	53.501251	16.860535	26.318775	74.21289	10.67436625	0.3073055	0	0	0	0	0.3425305	1.023782	0	20.2378095	0	110.310883	123.1884325	115.110829	76.423441	80.545506	1.1456725	15.560515	126.6136	0	3.401849
amino acid degradation	polar, uncharged amino acid degradation	MF0029	Bacteroidetes	Bacteroidetes_MF0029	21.741727	11.015008	16.8874995	4.0084515	10.12594325	1.7663485	16.42428	0	0	0.34551325	6.231621	27.876798	10.60985	1.7043095	30.072695	0	0	0	1.22361675	3.130794	8.183742	61.43390225	7.496158	1.944679	10.02486
amino acid degradation	polar, uncharged amino acid degradation	MF0029	Firmicutes	Firmicutes_MF0029	184.1847125	219.563582	382.3978515	84.3710755	81.5144685	555.8471558	305.070992	66.514009	29.239259	73.4899225	53.580133	0	5.791984	11.21488	11.3400615	183.1115715	228.762663	271.1252285	172.7643903	226.3728505	70.846058	3.730421	101.4391063	49.64954625	209.1259478
amino acid degradation	polar, uncharged amino acid degradation	MF0029	Proteobacteria	Proteobacteria_MF0029	0	0.965272	0	2.176354	0	59.23825	202.1547485	94.50065	17.96801	14.501945	0	0	0	0.7324815	13.22437	10.973505	7.85971	23.126985	8.848185	13.83457	13.142495	2.4373055	20.10542	3.1601025	42.615008
amino acid degradation	polar, uncharged amino acid degradation	MF0030	Firmicutes	Firmicutes_MF0030	125.674555	121.5417158	257.3714978	50.7945079	53.58124725	245.9940155	150.3648815	16.697028	17.144476	32.752781	17.2544605	11.763043	2.416181	53.149969	17.8860725	6.598506	14.687618	13.74934775	9.858891	2.2215595	0	0.9818215	60.1637935	0	72.380705
amino acid degradation	polar, uncharged amino acid degradation	MF0030	Proteobacteria	Proteobacteria_MF0030	0	0	0	0	0	105.729628	329.814941	149.453626	27.2585415	73.209925	2.396607	3.8337775	0	0	42.650415	55.0846425	11.78845	48.9177355	37.152532	31.723945	25.282465	3.657683	69.29673025	3.6577455	71.764889
amino acid degradation	polar, uncharged amino acid degradation	MF0030	Actinobacteria	Actinobacteria_MF0030	105.94685	20.92701	42.83753	116.2415305	23.055145	0	0	0	0	0.25661525	0	0	0	4.387324	5.307455	46.971262	45.9742715	42.8343175	15.523035	21.934085	0	5.846085	104.7732415	0	27.07045
amino acid degradation	polar, uncharged amino acid degradation	MF0030	Bacteroidetes	Bacteroidetes_MF0030	0	0	0.26346875	0	0	0	0	0	0	0	0	0	0	0	38.7686115	0	0	0	0	0	0	0	0	0	0
amino acid degradation	polar, uncharged amino acid degradation	MF0030	Fusobacteria	Fusobacteria_MF0030	0	0	0	0	0	0	0	0	0	0	0	0	0	0	0	0	0	0	1.234836	1.5240165	0	0	0	0	0
amino acid degradation	polar, uncharged amino acid degradation	MF0031	Bacteroidetes	Bacteroidetes_MF0031	8.98083	0	0	0	19.96795	1.655725	180.9069	15.92086	51.56559	7.092195	2.874599	0	0	0	0	0	0	0	0	1.071185	0	10.295329	9.198759	4.861697	7.926225
amino acid degradation	polar, uncharged amino acid degradation	MF0031	Proteobacteria	Proteobacteria_MF0031	0	0	0	0	0	19.81855	82.51653	19.51944	2.500372	0	0	0	0	0	0	0	3.438227	0	9.330902	2.677963	44.136508	16.144864	21.350416	19.950165	9.916867
amino acid degradation	polar, uncharged amino acid degradation	MF0031	Firmicutes	Firmicutes_MF0031	0	0	0	0	0	0	0	0	0	0	0	0	0	0	0	0	0	1.027971	0	0	0	0	0	0	0
amino acid degradation	polar, uncharged amino acid degradation	MF0032	Bacteroidetes	Bacteroidetes_MF0032	3.472161	0	0	0	2.937887	0	99.32059	10.27196	0	0	0	0	0	0	0	0	0	0	0	0	0	0	3.88748	0	0
amino acid degradation	polar, uncharged amino acid degradation	MF0033	Firmicutes	Firmicutes_MF0033	4.264866	0	7.76607	0	0	7.2138445	1.2433485	8.475385	0	0	0	0	0	0	0.7666825	2.56123	0.982742	8.97164	3.1814025	5.767375	0	2.921317	15.53237	0	49.833547
amino acid degradation	polar, uncharged amino acid degradation	MF0033	Proteobacteria	Proteobacteria_MF0033	0	0	0	0	0	0	22.2689285	0	0	0	0	0	0	0	0	0	0	3.4286125	7.11493	1.5791905	0	0	0	0	3.7279115
amino acid degradation	polar, uncharged amino acid degradation	MF0033	Bacteroidetes	Bacteroidetes_MF0033	2.0028115	0	2.7597625	0	0	0	0	0	0	0	15.158846	5.882785	7.248544	0	18.52954	0	0	0	0	0	0	28.044536	1.921801	0	0
amino acid degradation	polar, uncharged amino acid degradation	MF0034	Firmicutes	Firmicutes_MF0034	44.509204	89.106505	51.1290735	44.723667	17.624939	108.82922	60.335505	7.9604295	9.8738215	10.839005	0	0	0	0	0	1.747342	1.473086	1.54195575	3.1948665	0	0	0	21.5730945	0	17.0455925
amino acid degradation	polar, uncharged amino acid degradation	MF0034	Planctomycetes	Planctomycetes_MF0034	0	0	0	0	0	0	0	0	0	0	0	0	0	8.28908	1.788926	0	0	0	0	0	0	0	0	0	0
amino acid degradation	polar, uncharged amino acid degradation	MF0034	Actinobacteria	Actinobacteria_MF0034	0	0	0	0	0	0	0	0	0	0	0	0	0	1.219427	0	1.1383245	3.6835705	4.772049	3.6865575	5.993795	0	0.49091075	38.10585	0	0
amino acid degradation	polar, uncharged amino acid degradation	MF0034	Bacteroidetes	Bacteroidetes_MF0034	0.25865275	0.24409185	11.781905	0	0	0	0	0	0	0	0	0	0	0	0	0	0	0	0	0	0.49228375	12.9091	0	0	0
amino acid degradation	positively charged amino acid degradation	MF0035	Proteobacteria	Proteobacteria_MF0035	0	0	0	0	0	2.3553695	1.4920185	0	0	0	0	0	0	0	0	0	0	0	0	0	0	0	0	0	0
amino acid degradation	positively charged amino acid degradation	MF0035	Bacteroidetes	Bacteroidetes_MF0035	5.751063	4.765585	1.37688425	1.45185	3.2267915	0	4.6924905	0	2.515055	1.51391375	0	0.89490825	0.72564475	2.56059025	5.109625	0	0	0	0	1.043598125	4.716205	15.728385	2.67319	4.74015425	0
amino acid degradation	positively charged amino acid degradation	MF0036	Proteobacteria	Proteobacteria_MF0036	0	0	0	0	0	0	45.991775	26.45539	0	2.227053	0	0	0	0	0	1.1383245	0	29.244865	6.97646	3.086273	13.138905	2.6896605	3.398254	0	3.944941
amino acid degradation	positively charged amino acid degradation	MF0036	Firmicutes	Firmicutes_MF0036	0	0	0	0	0	0	0	0	0	0	0	0	0	0	0	0	0	1.598027	1.142042	4.9809205	0	0	0	0	0
amino acid degradation	positively charged amino acid degradation	MF0040	Proteobacteria	Proteobacteria_MF0040	0	0	0	0	0	3.902395	0	0	0	0	0	0	0	0	0	2.329789	5.403369	0	0	0	16.85258	7.36366	0	7.784451	17.15462
amino acid degradation	positively charged amino acid degradation	MF0041	Firmicutes	Firmicutes_MF0041	47.0550615	122.5078755	16.77933025	131.018955	93.03025375	0	0	24.71800913	12.06286838	25.54458613	87.45941118	48.33731	87.42636075	25.17378875	160.6506788	0	0	0	0	0	0	0	5.339798	0	160.2513933
amino acid degradation	positively charged amino acid degradation	MF0041	Bacteroidetes	Bacteroidetes_MF0041	0	0	0	0	0	0	0	0	0	0	4.391037	0	7.55630225	0	3.1421455	0	0	0	0	4.798197	0	1.77437725	0.607144375	0	0
amino acid degradation	positively charged amino acid degradation	MF0041	Fusobacteria	Fusobacteria_MF0041	0	0	0	0	0	0	0	0	0	0	0	0	0	0	0	4.020671	7.367995	8.5422975	4.67779175	6.2196325	0	0	0	0	0
amino acid degradation	positively charged amino acid degradation	MF0042	Proteobacteria	Proteobacteria_MF0042	0	0	0	0	0	0	0	0	0	0	0	0	0	23.17668	3.273006	0	0	0	0	0	0	0	0	0	0
amino acid degradation	positively charged amino acid degradation	MF0042	Firmicutes	Firmicutes_MF0042	0	0	0	0	0	0	0	0	0	0	0	0	0	0	0	3.75601625	3.19297	4.3280875	1.852255	5.1972995	0	0.24200575	0	0	0
amino acid degradation	positively charged amino acid degradation	MF0043	Firmicutes	Firmicutes_MF0043	0	0	0	0	0	0.731699	0	0	0	0	0	0	0	0	0	0	0	0	0	0	0	0	0	0	0
amino acid degradation	positively charged amino acid degradation	MF0043	Proteobacteria	Proteobacteria_MF0043	0	0	0	0	0	2.3553695	5.4472925	0	0	0	0	0	0	0	0	0	0	0	0	0	0	0	0	0	0
amino acid degradation	positively charged amino acid degradation	MF0043	Bacteroidetes	Bacteroidetes_MF0043	1.4993005	0	1.0000625	0	0.756512	0	0.982958	0	0	0	0	0	0	0	0	0	0	0	0	0	0	0	0	2.1877635	0
bile acid degradation	glycocholate degradation	MF0044	Firmicutes	Firmicutes_MF0044	6.000945	9.65272	14.78449	0	1.713768	53.17283	16.3565315	4.8795215	2.294387	2.7803775	0	0	0	6.095075	0	26.540165	32.66522	54.49	25.3546	38.660225	0	0	2.2015155	0	1.2668675
bile acid degradation	glycocholate degradation	MF0044	Bacteroidetes	Bacteroidetes_MF0044	12.264881	0	5.513535	0	3.953917	0	79.158225	13.09641	2.0198765	4.78335	0	0	0	0	0	0	0	0	0	0	0	3.657683	6.3072815	0	0
bile acid degradation	glycocholate degradation	MF0044	Proteobacteria	Proteobacteria_MF0044	0	0	0	0	0	0	4.4526135	0	0	0	0	0	0	0	0	0	0	0	0	0	0	0	0	0	0
bile acid degradation	glycocholate degradation	MF0044	Actinobacteria	Actinobacteria_MF0044	29.974785	8.837154	9.020944	20.0630725	8.4268685	0	0	0	0	0	2.1568355	0	1.443385	2.927175	0	31.09346	54.76985	28.442255	20.430965	15.331	0	0	15.0212	0	3.926768
bile acid degradation	glycocholate degradation	MF0045	Bacteroidetes	Bacteroidetes_MF0045	0	0	0	0	0	0	0	0	0	0	0	0	0	1.464963	0	0	0	0	0	0	0	0	0	0	0
bile acid degradation	glycocholate degradation	MF0046	Actinobacteria	Actinobacteria_MF0046	23.0005105	0	3.7610245	11.8454055	0	2.195097	0	0	0	0	0	0	0	0	0	6.32721	5.15751	4.1849735	0.987869	2.4101665	0	0	9.198755	0	0
bile acid degradation	glycocholate degradation	MF0046	Bacteroidetes	Bacteroidetes_MF0046	0	0	0	0	0	71.6757	14.095059	0	18.943685	6.58561	0	0	0	0	0.7297185	0	0	0	0	0	0	4.8711615	0	0	0
bile acid degradation	glycocholate degradation	MF0046	Firmicutes	Firmicutes_MF0046	4.2648655	27.887518	25.8043625	0	0.734472	50.7408145	90.7636535	0.771415	1.0197275	1.0131705	0	0	0	6.093009	0	25.593424	38.3135825	63.764839	23.827921	32.7491965	0	0	2.9178035	0	16.88308
bile acid degradation	glycocholate degradation	MF0046	Proteobacteria	Proteobacteria_MF0046	0	0.7239545	0	0	0.979296	0	0	0	0	0	0	0	0	0	0	0.873671	18.91042	0	5.66005	1.5791905	0	0	2.4285775	0	0
bile acid degradation	glycocholate degradation	MF0047	Firmicutes	Firmicutes_MF0047	0	0	0	0	0	0	0	0	0	0	0	0	0	0	0	0	0	0	0	0	0	0	6.7772016	0	0
bile acid degradation	glycocholate degradation	MF0048	Actinobacteria	Actinobacteria_MF0048	98.547664	63.293615	34.1028285	117.499405	27.327353	212.17843	3.978715	7.711434	68.2932	127.66367	71.89556	12.27601	156.74877	0	16.885286	82.0034	81.04916	65.82691	2.469672	33.45031	7.441724	21.48278	128.6006	0	0
bile acid degradation	glycocholate degradation	MF0048	Bacteroidetes	Bacteroidetes_MF0048	321.70756	148.60527	123.809846	144.559832	169.203324	165.249443	61.815807	48.796568	157.962414	128.71938	468.771848	113.567736	398.9391876	335.457207	425.15045	309.639018	136.06279	222.999868	163.461164	206.135828	123.020226	268.0139305	74.66505	256.6617722	214.104679
bile acid degradation	glycocholate degradation	MF0048	Firmicutes	Firmicutes_MF0048	0	35.14502	11.52709	0	0	288.96351	25.726867	3.599936	7.520693	55.01917	0	0	0	41.92683	0	12.680992	25.541025	14.1992	2.469672	1.016011	0	0	0	0	117.25996
bile acid degradation	glycocholate degradation	MF0048	Proteobacteria	Proteobacteria_MF0048	0	0	0	0	0	9.485586	118.14916	28.24993	2.000298	22.76129	0	0	0	0	0	0	0	0	0	0	0	0	0	0	2.35201
bile acid degradation	glycocholate degradation	MF0049	Firmicutes	Firmicutes_MF0049	0	0	0	0	0	0	0	0	0	0	0	0	0	0	0	197.6273	238.973931	334.371995	175.79624	210.636545	0	0	0	0	0
bile acid degradation	glycocholate degradation	MF0050	Bacteroidetes	Bacteroidetes_MF0050	0	0	0	0	0	43.0517	6.933451	20.02558	1.529591	0	2.395499	0	0	0	0	0	0	3.597897	0	2.540028	0	6.845154	0	9.248697	1.013494
bile acid degradation	glycocholate degradation	MF0050	Firmicutes	Firmicutes_MF0050	0	0	0	0	1.008682	4.64663	0	0	0	0	0	0	0	0	0	0	0	0	0	0	0	0	0	0	0
bile acid degradation	glycocholate degradation	MF0050	Proteobacteria	Proteobacteria_MF0050	0	0	0	0	0	0	69.70291	6.164534	0	0	0	0	0	0	4.600095	0	0	0	0	0	0	0	0.9784515	0	4.488032
bile acid degradation	glycocholate degradation	MF0050	Actinobacteria	Actinobacteria_MF0050	3.494624	0	0	17.400406	0	0	0	0	0	0	0	0	0	0	0	37.976553	41.26147	36.42977	4.418483	17.315923	0	0	0	0	1.013494
bile acid degradation	glycocholate degradation	MF0051	Firmicutes	Firmicutes_MF0051	15.2653545	0	41.599707	17.5261275	0	28.6149715	29.68360125	0	0	0	0	0	0	8.16871875	0	31.89074275	40.1557925	54.843182	29.275782	40.85777225	0	0	12.85917775	0	0
bile acid degradation	glycocholate degradation	MF0051	Bacteroidetes	Bacteroidetes_MF0051	0	0	0	0	0	0	21.1469845	0	0	0	0	0	0	0	16.11403725	0	0	0	0	0	0	27.04546975	0	0	0
bile acid degradation	glycocholate degradation	MF0051	Proteobacteria	Proteobacteria_MF0051	0	0	0	0	0	0	11.1242075	0	0	0	0	0	0	0	0	0	0	0	0	0	0	0	0	0	0
bile acid degradation	glycocholate degradation	MF0051	Actinobacteria	Actinobacteria_MF0051	17.4862245	0	4.88909125	27.9203915	0	0	0	0	0	0	0	0	0	0	0	18.69040825	23.45440375	17.36351275	7.0172495	11.51406075	0	0	10.53974	0	0
carbohydrate degradation	monosaccharide degradation	MF0053	Firmicutes	Firmicutes_MF0053	4.5315965	2.413181	4.507475	7.01064	1.4689435	1.655725	1.989358	0	0	0	0	0	0	3.4141205	0	0	0	0	0	0	0	0	2.90464	0	1.013494
carbohydrate degradation	monosaccharide degradation	MF0054	Bacteroidetes	Bacteroidetes_MF0054	210.73689	74.65771	87.21403	55.60024	49.28328	209.9038	40.55914	29.81452	16.63951	36.56762	94.42387	60.366387	61.24031	11.20938	91.803924	8.60386	3.930968	96.20581	28.486641	75.04015	98.6828	106.36311	63.32295	48.75464	45.81905
carbohydrate degradation	monosaccharide degradation	MF0054	Firmicutes	Firmicutes_MF0054	21.00518	0	27.06643	17.8891	5.474287	7.470281	0	29.756072	12.138839	0	4.790998	0	0	23.3954	2.044487	25.28227	38.3149475	40.60012	1.975738	30.23676	0	1.9498445	37.95116	0	0
carbohydrate degradation	monosaccharide degradation	MF0054	Proteobacteria	Proteobacteria_MF0054	0	0	0	0	0	22.68124	89.97662	23.11259	10.57988	19.18014	0	0	0	0	0	0	0	0	0	0	0	0	4.359154	3.403188	26.9988
carbohydrate degradation	monosaccharide degradation	MF0054	Actinobacteria	Actinobacteria_MF0054	17.984121	20.039585	18.046681	48.3514	3.990651	0	0	0	0	0	0	0	0	0	0	17.24758	30.454044	28.001364	13.76285	19.7731895	0	0	0.9609005	0	10.38727
carbohydrate degradation	monosaccharide degradation	MF0055	Bacteroidetes	Bacteroidetes_MF0055	123.953415	98.975165	128.31491	73.7265815	105.9724255	70.91895	589.8565135	28.505715	82.4817	134.3269	42.658495	0.7678365	22.444926	4.877708	11.229173	11.7741085	12.033966	65.31293	27.810814	100.519785	48.54192	120.4270615	60.56965	9.241528	66.609665
carbohydrate degradation	monosaccharide degradation	MF0055	Firmicutes	Firmicutes_MF0055	2.7580775	7.33535	16.5393935	0	0	23.181578	0	0	0	1.50807125	0	0	0	6.827555	0	1.9920685	6.195835	0	0.73417	0	0	0	0	0	0
carbohydrate degradation	monosaccharide degradation	MF0055	Proteobacteria	Proteobacteria_MF0055	0	0	0	0	0	15.9997875	28.664015	2.8244505	0	0	0	0	0	0	0	0	0	0	0	0	0	0	0	0	0.470402
carbohydrate degradation	monosaccharide degradation	MF0055	Actinobacteria	Actinobacteria_MF0055	86.241595	49.911549	94.7241075	223.8395505	49.9663325	0	0	0	0	0	0	0	0	3.903816	0	35.6467645	42.186059	23.5593895	8.86614	28.8426	0	0	0	0	1.7009245
carbohydrate degradation	monosaccharide degradation	MF0056	Bacteroidetes	Bacteroidetes_MF0056	32.9950982	18.2127538	31.7801482	8.3171166	20.1735724	97.686262	27.603858	16.230516	49.196717	8.7140968	48.0273404	47.366788	33.3831379	8.968602	63.438845	0	0	0	0	18.9548622	9.3066553	99.2900766	18.9968738	26.6954478	12.2111411
carbohydrate degradation	monosaccharide degradation	MF0056	Firmicutes	Firmicutes_MF0056	19.479795	64.7154298	42.0432861	49.5848046	32.2052644	15.2750706	12.4649754	0	0	0	0	0	0	6.0488518	0	39.6761854	59.9754602	68.3900442	32.86019	36.9700108	0	0	3.5799036	0	6.3815424
carbohydrate degradation	monosaccharide degradation	MF0056	Proteobacteria	Proteobacteria_MF0056	0	0	0	0	0	0	14.9399504	0	0	0	0	0	0	0	0	0	0	0	0	0	0	0	0	0	0
carbohydrate degradation	monosaccharide degradation	MF0056	Actinobacteria	Actinobacteria_MF0056	14.6649556	1.3729386	4.1756446	17.522805	0.7922528	0	0	0	0	0	0	0	0	0	0	12.5010374	18.1268398	16.2049724	3.9442948	9.6011036	0	0	0	0	0
carbohydrate degradation	monosaccharide degradation	MF0057	Firmicutes	Firmicutes_MF0057	11.08627883	14.68068525	26.231845	0	0	18.53542383	0	0	0	0	0	0	0	5.282808333	0	15.38544567	23.57838567	32.1299025	15.97732383	19.990408	0	0	10.19037333	0	6.291239
carbohydrate degradation	monosaccharide degradation	MF0057	Bacteroidetes	Bacteroidetes_MF0057	14.93529283	4.868278667	16.79340733	0	0	0	17.06639833	2.226043333	0	0	7.029382167	0	0	0	12.16622717	0	0	0	0	5.3072545	0	22.82770433	2.424189833	0	0
carbohydrate degradation	monosaccharide degradation	MF0057	Proteobacteria	Proteobacteria_MF0057	0	0	0	0	0	0	13.09745	0	0	0	0	0	0	0	0	0	0	0	0	0	0	0	0	0	0
carbohydrate degradation	monosaccharide degradation	MF0057	Actinobacteria	Actinobacteria_MF0057	0	0	0	0	0	0	0	0	0	0	0	0	0	0	0	10.0732635	14.735595	10.54770417	4.5936	7.643855667	0	0	14.86690333	0	0
carbohydrate degradation	monosaccharide degradation	MF0058	Proteobacteria	Proteobacteria_MF0058	0	0	0	0	0	0	32.07507	0	0	0	0	0	0	0	0	0	0	0	0	0	0	0	0	0	0
carbohydrate degradation	monosaccharide degradation	MF0058	Actinobacteria	Actinobacteria_MF0058	0	0	0	0	0	0	0	0	0	0	0	0	0	3.408619	3.06673	3.414974	0.982742	13.77293	11.76467	4.119217	0	5.842634	100.7849	0	0
carbohydrate degradation	monosaccharide degradation	MF0058	Firmicutes	Firmicutes_MF0058	5.493691	0	15.04169	0	0	0	0	0	0	0	0	0	0	0	8.005449	19.49766	20.63073	41.59886	57.86241	34.38356	5.943322	0	0	0	0
carbohydrate degradation	monosaccharide degradation	MF0059	Firmicutes	Firmicutes_MF0059	47.72399175	53.2856335	69.021893	0	25.02538363	93.63954525	28.28652975	0	0	15.3260935	0	0	0	0	0	0	96.27636875	122.42003	0	0	0	0	0	0	50.45746225
carbohydrate degradation	monosaccharide degradation	MF0059	Proteobacteria	Proteobacteria_MF0059	0	0	0	0	0	0	9.0295615	0	0	0	0	0	0	0	0	0	0	0	0	0	0	0	0	0	0
carbohydrate degradation	monosaccharide degradation	MF0059	Bacteroidetes	Bacteroidetes_MF0059	61.55600938	19.86339875	53.145484	34.86984275	35.5087735	0	0	0	0	0	25.02595475	0	10.00976175	15.822795	15.23189425	0	0	6.73965625	8.3801795	11.24820275	0	34.79981675	12.68737175	0	0
carbohydrate degradation	monosaccharide degradation	MF0060	Firmicutes	Firmicutes_MF0060	0	0	0	0	0	0	0.982958	0	0	0	0	0	0	0	0	10.867223	8.8419385	20.028457	6.403197	9.364794	0	0	0	0	0
carbohydrate degradation	monosaccharide degradation	MF0061	Bacteroidetes	Bacteroidetes_MF0061	0	0	2.512145	0	0	0	2.457395	0	0	0	0	0	0	0	0	0	0	0	0	0	0	11.70597	0	0	0
carbohydrate degradation	monosaccharide degradation	MF0061	Proteobacteria	Proteobacteria_MF0061	0	0	0	0	0	0	11.39778	4.110142	0	0	0	0	0	14.63312	6.644585	0	0	0	0	0	0	0	0	0	0
carbohydrate degradation	monosaccharide degradation	MF0061	Firmicutes	Firmicutes_MF0061	0	11.20842	0	11.60532	3.975957	0	0	0	0	0	0	0	0	0	0	0	6.876113	5.800018	2.469672	2.540028	0	0	0	0	0
carbohydrate degradation	monosaccharide degradation	MF0061	Actinobacteria	Actinobacteria_MF0061	0	0	0	0	0	0	0	0	0	0	0	0	0	0	0	0	0	0	0	0	0	0	6.316057	0	0
carbohydrate degradation	polysaccharide degradation	MF0062	Bacteroidetes	Bacteroidetes_MF0062	75.150336	50.892782	45.27498733	18.211096	35.40330733	28.79962667	34.60083333	7.703293333	3.70637	24.27714667	17.89511	15.68814333	21.70962	12.51660767	63.86287283	6.340496667	3.765465667	44.44543333	14.60851	95.10379333	1.476851	73.22893267	14.85081387	14.6023	34.10328733
carbohydrate degradation	polysaccharide degradation	MF0062	Firmicutes	Firmicutes_MF0062	16.17035867	24.28630367	35.41547133	11.44369233	3.169672667	28.74852933	4.622302333	0.342851	0.333383	4.28914	0	34.09986667	1.451289333	58.355977	6.983207	34.34971233	83.33914067	62.67071	30.284816	38.11812967	0	0	5.159907333	0	22.61911067
carbohydrate degradation	polysaccharide degradation	MF0062	Proteobacteria	Proteobacteria_MF0062	0	0	0	0	0	4.180203333	22.91446333	11.29916	0	0	0	0	0	0	0	0	0	0	0	0	0	0	0	0	0
carbohydrate degradation	polysaccharide degradation	MF0062	Actinobacteria	Actinobacteria_MF0062	16.83770867	0.329741667	2.840703667	18.69524667	0	0	0	0	0	0	0	0	0	0	0	30.13157233	29.799794	35.392057	17.534719	20.45053	0	0	11.79333683	0	0.675662667
carbohydrate degradation	polysaccharide degradation	MF0062	Chlorobi	Chlorobi_MF0062	0	0	0	0	0	0	0	0	0	0	0	8.18449	0	9.59035	7.4779	0	0	0	0	0	0	0	0	0	0
carbohydrate degradation	polysaccharide degradation	MF0063	Bacteroidetes	Bacteroidetes_MF0063	10.49136	0	0	0	0	27.75156	120.6828	6.676097	122.0361	68.40071	30.67435	0	13.99488	9.261592	8.393358	0	0	0	0	2.540028	6.935072	44.84642	0	157.42572	24.75374
carbohydrate degradation	polysaccharide degradation	MF0063	Firmicutes	Firmicutes_MF0063	36.486718	89.35238	142.849387	102.9771	33.6487	0	0	0	0	0	0	0	0	0	0	0	0	5.741547	0	6.234001	0	0	0	0	0
carbohydrate degradation	polysaccharide degradation	MF0063	Proteobacteria	Proteobacteria_MF0063	0	0	0	0	0	0	0	0	0	0	0	2.559455	0	26.32807	32.48363	0	0	0	0	0	0	0	0	0	0
carbohydrate degradation	polysaccharide degradation	MF0064	Proteobacteria	Proteobacteria_MF0064	0	0	0	0	0	2.588584333	0.828899	0	0	10.76041667	0	0	0	0	0	0	0	0	0	0	0.665956333	0	0	0	0
carbohydrate degradation	polysaccharide degradation	MF0065	Bacteroidetes	Bacteroidetes_MF0065	40.4668902	20.9538414	28.0674492	32.0046964	16.043851	20.7478826	36.607384	7.8077778	10.2896218	26.7103172	8.9148914	0	9.4548826	4.5822388	11.343079	1.49045	0	8.401633	9.7341268	13.6628564	4.1596076	44.4495544	10.9353992	1.2640411	3.5395434
carbohydrate degradation	polysaccharide degradation	MF0065	Firmicutes	Firmicutes_MF0065	29.9905078	13.48124	37.1857752	4.1587484	5.0913854	65.414628	16.324294	6.4712	11.8231302	9.1707768	0	0	0	0	0	0	0	1.5653448	0	0.9640668	0	1.2653292	9.6985146	0	18.0449604
carbohydrate degradation	storage	MF0066	Firmicutes	Firmicutes_MF0066	19.20764642	33.27575817	46.7790845	28.68877967	8.097987833	41.5585795	6.599938167	0	0	4.579433333	0	0	0	11.53560983	0	20.10445833	27.998557	61.98663917	19.34880242	31.680701	0	0	9.19875875	0	14.01826317
carbohydrate degradation	storage	MF0066	Bacteroidetes	Bacteroidetes_MF0066	41.92021017	24.39069933	22.30414	0	17.88201217	0	22.494156	0	2.436605	13.91746433	24.2061385	7.161071	19.87012567	14.38346217	33.7614335	8.619361	2.537665833	34.3397265	10.987821	64.5743425	1.148661833	57.10097733	13.15607527	12.16762633	21.26778367
carbohydrate degradation	storage	MF0066	Proteobacteria	Proteobacteria_MF0066	0	0	0	0	0	0	12.447027	0	0	0	0	0	0	0	0	0	0	0	0	0	0	0	0	0	0
carbohydrate degradation	storage	MF0066	Actinobacteria	Actinobacteria_MF0066	17.09346333	0	4.761886667	19.50131142	0	0	0	0	0	0	0	0	0	0	0	31.95827683	30.04491117	34.743683	12.96131633	19.64254233	0	0	13.4123875	0	0
carbohydrate degradation	sugar acid degradation	MF0068	Proteobacteria	Proteobacteria_MF0068	0	0	0	0	0	0	6.847629	1.283882167	0	0	0	0	0	0	0	0	0	0	0	0	0	0	0	0	0
carbohydrate degradation	sugar acid degradation	MF0069	Proteobacteria	Proteobacteria_MF0069	0	0	0	0	0	0	3.3809035	1.283882167	0	0	0	0	0	0	0	0	0	0	0	0	0	0	0	0	0
carbohydrate degradation	sugar acid degradation	MF0071	Bacteroidetes	Bacteroidetes_MF0071	48.83255725	21.98509888	39.59718588	37.22552625	12.01354875	12.6885425	52.5866925	13.89204825	5.52284475	20.8820425	0	0	6.08891125	4.26558775	19.861435	0	0	4.9444	10.56124825	14.10926325	0	66.4959535	14.4339225	0	0
carbohydrate degradation	sugar acid degradation	MF0071	Firmicutes	Firmicutes_MF0071	11.370632	0	19.4241665	3.747296	0	41.253075	20.81366575	4.87986025	5.4223005	6.05565375	0	0	0	0	0	1.13832475	0	0	0	2.35499225	0	0	11.663076	0	12.90231175
carbohydrate degradation	sugar acid degradation	MF0071	Proteobacteria	Proteobacteria_MF0071	0	0	0	0	0	0	12.641499	5.87944425	0	0	0	0	0	0	0	0	0	2.78613025	0	0	0	0	0	0	0
carbohydrate degradation	sugar alcohol degradation	MF0072	Bacteroidetes	Bacteroidetes_MF0072	0	0	0	0	0	0	0.663119333	0	0	0	0	0	0	0	0	0	0	0	0	1.212933333	0	7.972214667	0	2.927534	0
carbohydrate degradation	sugar alcohol degradation	MF0072	Proteobacteria	Proteobacteria_MF0072	0	0	0	0	0	0	4.448706667	0	0	0	0	0	0	0	0	0	0	0	0	0	0	0	0	0	0
carbohydrate degradation	sugar alcohol degradation	MF0072	Actinobacteria	Actinobacteria_MF0072	0	0	0	1.451850667	0	0	0	0	0	0	0	0	0	0	0	0	1.30941	0	0	0	0	0	0.809525667	0	0
carbohydrate degradation	sugar alcohol degradation	MF0072	Firmicutes	Firmicutes_MF0072	0	0	0	0	0	0	0	0.341946333	0	0	0	0	0	0	0	1.910493	3.766036667	4.752557667	1.481803667	2.952263333	0	0	0	0	0.506747
carbohydrate degradation	sugar alcohol degradation	MF0073	Firmicutes	Firmicutes_MF0073	0	0	0	0	0	0	0	0	0	0	0	0	0	0	0	0	0	0	0	0	0	0	0	0	5.862893
carbohydrate degradation	sugar alcohol degradation	MF0074	Proteobacteria	Proteobacteria_MF0074	0	0	0	0	0	0	56.32163	9.244766	0	0	0	0	0	0	0	0	0	0	0	0	0	0	0	0	0
carbohydrate degradation	sugar alcohol degradation	MF0074	Firmicutes	Firmicutes_MF0074	5.012644	6.394033	18.53952	13.53733	4.450912	0	0	0	0	0	0	0	0	0	0	166.0065895	156.199893	154.26439	127.5655455	163.7023	0	0	0	0	0
carbohydrate degradation	sugar alcohol degradation	MF0075	Firmicutes	Firmicutes_MF0075	5.501179	0	4.509872	2.41975	2.017365	0	0	0	0	0	0	0	0	0	0	6.675653	0	9.546534	3.457541	0	0	0	0	0	0
carbohydrate degradation	sugar alcohol degradation	MF0075	Actinobacteria	Actinobacteria_MF0075	0	0	0	0	0	0	0	0	0	0	0	0	0	0	0	0.7765965	0	7.251825	6.362805	4.20198	0	0	0	0	0
carbohydrate degradation	sugar alcohol degradation	MF0075	Proteobacteria	Proteobacteria_MF0075	0	0	0	0	0	0	0	0	0	0	0	0	0	0	0	0	0	3.685605	0	0	0	0	0	0	0
carbohydrate degradation	sugar alcohol degradation	MF0076	Firmicutes	Firmicutes_MF0076	2.7580775	7.33535	16.5393935	0	0	23.181578	0	0	0	1.50807125	0	0	0	6.827555	0	0	0	0	0.73417	0	0	0	0	0	0
carbohydrate degradation	sugar alcohol degradation	MF0076	Bacteroidetes	Bacteroidetes_MF0076	0	0	0	0	0	0	4.2010135	0	0	0	0	0	0	0	1.2778045	0	0	0	0	0	0	2.6793115	0	0	0
carbohydrate degradation	sugar alcohol degradation	MF0076	Actinobacteria	Actinobacteria_MF0076	11.727675	1.447909	9.7721925	25.8652655	0	0	0	0	0	0	0	0	0	0	0	1.1383245	3.684084	0	0	0	0	0	0	0	0
carbohydrate degradation	sugar alcohol degradation	MF0077	Firmicutes	Firmicutes_MF0077	0	0	0	0	0	0	0	0	0	0	6.368935375	0	0	0	0	0	0	122.0345413	0	0	0	0	33.034832	0	0
carbohydrate degradation	sugar alcohol degradation	MF0077	Actinobacteria	Actinobacteria_MF0077	0	0	0	0	0	0	0	0	0	0	0	0	0	0	0	0	15.96322275	16.84952425	0	17.4664745	0	0	37.59720425	0	0
carbohydrate degradation	sugar alcohol degradation	MF0078	Firmicutes	Firmicutes_MF0078	2.7580775	7.33535	16.5393935	0	0	23.181578	0	0	0	1.50807125	0	0	0	6.827555	0	0	0	0	0.73417	0	0	0	0	0	0
carbohydrate degradation	sugar alcohol degradation	MF0078	Bacteroidetes	Bacteroidetes_MF0078	0	0	0	0	0	0	4.2010135	0	0	0	0	0	0	0	1.2778045	0	0	0	0	0	0	2.6793115	0	0	0
carbohydrate degradation	sugar alcohol degradation	MF0078	Actinobacteria	Actinobacteria_MF0078	11.727675	1.447909	9.7721925	25.8652655	0	0	0	0	0	0	0	0	0	0	0	1.1383245	3.684084	0	0	0	0	0	0	0	0
central metabolism	energy metabolism	MF0079	Firmicutes	Firmicutes_MF0079	47.58048817	59.67723258	99.37208625	40.69549575	26.05180792	83.694141	28.59284433	3.253240167	8.6743475	7.64231325	3.994565333	4.262395167	0	45.34920067	0	68.74591642	131.477181	99.68881625	70.42543733	79.28508567	0	0	17.76276717	0.568154167	21.88391283
central metabolism	energy metabolism	MF0079	Proteobacteria	Proteobacteria_MF0079	0	0	0	0	0	6.071466167	40.86824133	10.70120333	0	0	0	0	0	0	0	0	0	0	0	0	0	0	2.7518025	0	5.398548333
central metabolism	energy metabolism	MF0079	Bacteroidetes	Bacteroidetes_MF0079	11.3405285	0	0	0	13.97786483	0	31.72215133	0	0	10.53244	0	0	0	0	0	0	0	0	0	7.513210167	0	13.16030158	0.972601167	0	0
central metabolism	energy metabolism	MF0079	Actinobacteria	Actinobacteria_MF0079	170.7162418	60.82194483	76.09246767	221.0150392	51.28754133	0	0	0	0	0	0	0	1.286522	16.25444167	5.264102	104.1900565	149.5696195	114.3329799	66.01747667	86.59676617	0	0	12.7034145	1.947547083	41.606873
central metabolism	energy metabolism	MF0080	Bacteroidetes	Bacteroidetes_MF0080	56.5930801	38.3427696	73.0883079	24.9959632	43.8838624	6.1270398	74.949154	7.7054626	3.8436388	0	18.0071264	45.5226976	8.5835816	10.9987726	66.6680284	0	0	3.8406649	5.2284035	24.4546594	12.7770658	84.1486716	23.2308698	4.3724896	15.1971612
central metabolism	energy metabolism	MF0080	Firmicutes	Firmicutes_MF0080	141.8046569	232.2605972	216.9189298	207.5622517	104.5838205	163.9580198	102.0809152	23.935164	25.7035002	31.9172143	27.1421588	46.3451886	22.4822387	260.1060746	72.9664904	235.9506389	350.5269172	365.6340596	278.2781106	264.9716298	1.5925483	3.157298	89.8297214	0.6836762	162.2777945
central metabolism	energy metabolism	MF0080	Proteobacteria	Proteobacteria_MF0080	0	0	0	0	0	13.5624728	66.284742	24.856792	4.751604	5.019115	14.9539408	117.6030504	13.220858	321.4642	101.567995	0	1.4733598	0	0	0	10.5966502	0	11.1679018	7.6077656	11.790792
central metabolism	energy metabolism	MF0080	Actinobacteria	Actinobacteria_MF0080	15.8948324	0	0	0	0	0	0	0	0	0	1.533474	0	0.577354	4.2928224	1.9902732	31.5335972	45.9717422	42.127127	30.4165792	47.2780948	0	4.000632	80.1519576	0	0
central metabolism	energy metabolism	MF0081	Bacteroidetes	Bacteroidetes_MF0081	251.5389072	180.6480738	178.5539287	93.3693298	158.5901625	92.4511762	665.47135	84.2627384	115.6427488	229.2834388	79.3777476	127.4698472	67.5439792	311.5308668	176.2168238	48.1613624	0	91.7134356	80.1423476	175.4272048	138.4384126	279.5479444	84.5196818	71.2513878	130.52408
central metabolism	energy metabolism	MF0081	Firmicutes	Firmicutes_MF0081	196.7789142	348.2466211	383.1088933	248.601014	136.0956705	261.7666599	204.4330971	47.0805232	73.4652087	88.357678	39.6159661	110.305762	40.1113917	361.8009214	136.9358189	931.4468466	1245.837854	1458.304322	1196.902702	1161.926779	10.5636788	74.507986	206.3378959	0.7163774	402.4302206
central metabolism	energy metabolism	MF0081	Proteobacteria	Proteobacteria_MF0081	19.27817	0	0	0	0	64.8457534	362.8228324	100.2149154	39.4619162	65.9380118	26.13784	0	0	0	30.516537	7.7319488	8.3505684	15.6737968	0	5.7425466	70.299868	41.5199446	43.4939452	0	67.2350927
central metabolism	energy metabolism	MF0081	Actinobacteria	Actinobacteria_MF0081	131.276704	69.055384	72.5670946	191.9674782	40.6888834	0	19.809809	0	0	0	22.4946418	33.8625342	25.2478734	127.4257295	74.7952246	183.7270337	215.9028512	207.8646172	172.0358726	182.392317	6.1787683	14.6843316	129.4645406	7.422548	61.4548199
central metabolism	energy metabolism	MF0081	Fusobacteria	Fusobacteria_MF0081	0	0	0	0	0	0	0	0	0	0	0	0	0	0	0	2.886761	1.3390908	2.051093	2.728085	1.6763718	1.4154242	0	1.4018598	0	0
central metabolism	energy metabolism	MF0082	Bacteroidetes	Bacteroidetes_MF0082	3.173926	0.824354	1.839042667	0.806583333	5.311073333	0	25.19045	1.711993667	0	1.366474167	0.638799667	1.194412333	0.645017667	0.811576	0	0	0	0.856642333	0	3.826526333	0	6.504081333	3.069178	0	0
central metabolism	energy metabolism	MF0082	Proteobacteria	Proteobacteria_MF0082	0	0	0	0	0	0	7.592661	2.397243333	0	3.377236667	0	0	0	0	0	12.59685333	17.84789667	34.5744	24.89736333	23.09171	0.832445333	0	0.815376333	0	1.785382
central metabolism	energy metabolism	MF0082	Actinobacteria	Actinobacteria_MF0082	9.32898	0	0.669905333	14.183547	0	0	0	0	0	0	0	0	0	0	0	7.50539	7.531843333	6.485333333	1.317158667	2.604397	0	0	0	0	0
central metabolism	energy metabolism	MF0082	Firmicutes	Firmicutes_MF0082	0.503510667	15.49506	0	11.28269	9.316416667	0	0	0	0.333383	0	0	2.448776667	0.268757333	11.711704	1.803530333	207.2424528	286.8631878	256.1841538	203.797845	202.9406832	0	0	3.875776667	0	0
central metabolism	energy metabolism	MF0082	Chlamydiae	Chlamydiae_MF0082	0	0	0	0	0	0	0	0	0	0	0	15.28789	2.311313333	47.4522	31.68591333	0	0	0	0	0	0	0	0	0	0
central metabolism	energy metabolism	MF0082	Verrucomicrobia	Verrucomicrobia_MF0082	0	0	0	0	0	0	0	0	0	0	0	0	0	10.07683667	4.006833333	0	0	0	0	0	0	0	0	0	0
central metabolism	energy metabolism	MF0083	Proteobacteria	Proteobacteria_MF0083	0	0	0	0	0	7.744383667	122.4417333	45.19889667	0	6.911648833	0	1.705221667	0	19.42165	6.992481333	0	0	0	0	0	0	0	4.35623	0	11.42430067
central metabolism	energy metabolism	MF0083	Bacteroidetes	Bacteroidetes_MF0083	0.503510667	0	0	0	0	0	2.802629	0	0	0	0	0	0	0	0	0	0	0	0	0	0	0.490911	0	0	0
central metabolism	energy metabolism	MF0083	Firmicutes	Firmicutes_MF0083	0	0	0	0	0	0	0	1.541020333	0	0	1.278338333	0	0	0	1.005815	13.64066583	6.631169667	20.69915017	7.217445667	14.53680767	0	0	6.630505667	0	13.00442367
central metabolism	energy metabolism	MF0085	Firmicutes	Firmicutes_MF0085	236.34113	206.4545775	482.647479	91.4317558	101.1838655	468.267086	300.729763	33.394056	34.288952	65.505562	34.508921	6.645216	0.962257	106.299938	4.600095	13.197012	27.90215	27.4986955	19.717782	4.443119	0	1.963643	102.331533	0	123.264135
central metabolism	energy metabolism	MF0085	Proteobacteria	Proteobacteria_MF0085	0	0	0	0	0	211.459256	636.424882	294.79711	54.517083	146.41985	4.793214	7.667555	0	0	85.30083	110.169285	23.5769	97.835471	74.305064	63.44789	50.56493	7.315366	137.63256	7.315491	143.529778
central metabolism	energy metabolism	MF0085	Actinobacteria	Actinobacteria_MF0085	211.8937	41.85402	85.67506	229.57936	46.11029	0	0	0	0	0.5132305	0	0	0	8.774648	10.61491	93.942524	90.475457	85.668635	31.04607	43.86817	0	11.69217	209.546483	0	54.1409
central metabolism	energy metabolism	MF0085	Bacteroidetes	Bacteroidetes_MF0085	0	0	0.5269375	0	0	0	0	0	0	0	0	0	0	0	76.077786	0	0	0	0	0	0	0	0	0	0
central metabolism	energy metabolism	MF0086	Bacteroidetes	Bacteroidetes_MF0086	62.97086008	44.11095633	41.06617275	27.70940433	36.01497069	41.72015047	62.22312858	13.14477331	0	24.80503908	77.59199334	66.25923803	61.69617994	47.45634416	43.24398509	12.81325969	0	20.07431256	12.5770955	38.78301688	36.83076663	86.68105822	31.23249672	55.64064869	0
central metabolism	energy metabolism	MF0086	Firmicutes	Firmicutes_MF0086	18.65100456	17.07565288	35.98879381	6.604026938	1.661595938	23.03856288	6.004969188	0	0	0	0	0	0	6.995886156	5.759365	25.12346998	31.37006728	39.75256608	24.34864892	30.21879635	0	0	7.929989052	0	12.24897344
central metabolism	energy metabolism	MF0086	Proteobacteria	Proteobacteria_MF0086	0	0	0	0	0	4.213855891	58.61616731	11.65351477	0	1.546992802	0	4.838543406	0	25.51918057	15.6985405	0	0	0	0	0	0	0	2.47597375	0	2.450065823
central metabolism	energy metabolism	MF0086	Actinobacteria	Actinobacteria_MF0086	0	0	0	3.872846406	0	0	0	0	0	0	0	0	0	0	0	0.450047781	0	0.867141313	0	0	0	0	0	0	0
central metabolism	energy metabolism	MF0087	Bacteroidetes	Bacteroidetes_MF0087	49.411407	0	26.59360363	0	27.58626681	40.69809672	51.92133538	12.88797431	0	0	75.85459084	63.95771128	61.09411069	47.45634416	40.16881022	12.81325969	0	20.07431256	0	35.34506438	0	69.02094009	0	0	0
central metabolism	energy metabolism	MF0087	Firmicutes	Firmicutes_MF0087	17.58853206	15.18597613	34.3285435	5.75752875	0	22.0798645	5.695230875	0	0	0	0	0	0	6.812765844	5.10443275	0	4.435928531	0	0	0	0	0	7.101175844	0	10.43866906
central metabolism	energy metabolism	MF0087	Proteobacteria	Proteobacteria_MF0087	0	0	0	0	0	3.694815328	40.44430519	14.76204419	0	0	6.517194594	6.618041656	0	27.48945891	16.698063	0	0	0	0	0	0	0	0	0	1.656889156
central metabolism	energy metabolism	MF0088	Firmicutes	Firmicutes_MF0088	21.08246329	19.16772543	40.84329021	7.322903643	0	26.88129782	7.021215929	0	0	0	0	0	0	6.131621643	3.528991857	0	31.75271946	39.08612043	21.66330543	32.53068246	0	0	11.19844125	0	10.09458389
central metabolism	energy metabolism	MF0088	Bacteroidetes	Bacteroidetes_MF0088	22.02457321	0	19.6553805	0	11.98732357	0	20.41234304	1.265628214	0	0	12.97558479	16.44177104	11.95569199	29.45868407	27.60932943	0	0	0	0	9.226534946	0	31.44818059	0	0	0
central metabolism	energy metabolism	MF0088	Proteobacteria	Proteobacteria_MF0088	0	0	0	0	0	0	32.46316014	3.890124429	0	0	0	0	0	0	0	0	0	0	0	0	0	0	0	0	0
central metabolism	energy metabolism	MF0089	Bacteroidetes	Bacteroidetes_MF0089	22.98179	15.71981	13.53321	22.965825	12.936556	24.92093	31.64219	7.447515	10.85928	26.083305	6.230735	0	6.508405	8.777397	6.216525	2.303219	1.718601	11.6292685	6.903865	16.9791545	8.169375	35.346105	15.9864915	2.673933	1.4657235
central metabolism	energy metabolism	MF0089	Firmicutes	Firmicutes_MF0089	53.99355	21.728815	67.3993	3.8701795	5.459595	108.2007	16.587615	9.501225	3.0151305	12.347075	0	0	0	0	0	0	0	1.541956	0.4894465	0.803389	1.248668	1.7043895	15.5148145	0	27.812396
central metabolism	energy metabolism	MF0089	Proteobacteria	Proteobacteria_MF0089	0	0	0	0	0	2.438997	11.62594	11.812755	0	4.300133	0	0	0	0	0	0	0	0	0	0	0	0	0	0	2.225844
central metabolism	energy metabolism	MF0090	Firmicutes	Firmicutes_MF0090	71.37073225	89.51584888	148.6813076	60.31731838	39.07771188	125.5412115	42.8892665	4.87986025	13.01152125	11.46346988	5.991848	6.39359275	0	66.92645425	0	4.74208725	16.333209	11.64389188	8.73143475	5.986895	0	0	26.64415075	0.85223125	31.83054775
central metabolism	energy metabolism	MF0090	Proteobacteria	Proteobacteria_MF0090	0	0	0	0	0	9.10719925	61.302362	16.051805	0	0	0	0	0	0	0	0	0	0	0	0	0	0	4.12770375	0	8.0978225
central metabolism	energy metabolism	MF0090	Bacteroidetes	Bacteroidetes_MF0090	17.01079275	0	0	0	20.96679725	0	47.583227	0	0	15.79866	0	0	0	0	0	0	0	0	0	11.26981525	0	19.74045237	1.45890175	0	0
central metabolism	energy metabolism	MF0090	Actinobacteria	Actinobacteria_MF0090	127.9988002	43.09953975	50.618252	149.2634162	41.22851325	0	0	0	0	0	0	0	0	13.8975475	4.3737455	93.09162775	113.0987768	94.97623325	52.619868	63.3905075	0	0	10.43498675	1.948981125	32.1823095
endotoxin biosynthesis	lipopolysaccharide biosynthesis	MF0092	Bacteroidetes	Bacteroidetes_MF0092	0	0	0	0	0	0	0	0	0	0	0	0	0	0	5.469714556	0	0	0	0	0	0	6.339678333	0	0	0
gas metabolism	acetogenesis	MF0093	Firmicutes	Firmicutes_MF0093	75.02008242	293.7001337	43.85644083	290.1590082	175.1644532	11.27976592	6.300542667	74.38907467	17.33400983	8.741519292	35.98722096	23.48829467	15.40014483	29.0132625	0	43.712768	58.32238904	71.92826304	64.88670367	46.25580183	0	1.751047833	59.70856242	0	166.6445605
gas metabolism	acetogenesis	MF0093	Bacteroidetes	Bacteroidetes_MF0093	0	0	0	0	0	0	0	0	0	0	0	0	0	0	0	0	0	0	0	0	0	2.027063333	0	0	0
gas metabolism	hydrogen metabolism	MF0094	Firmicutes	Firmicutes_MF0094	0	0	0	0	0	0	0	0	0	0	0	0	0	2.763026	0	0	0	0	0	0	0	0	0	0	0
gas metabolism	methanogenesis	MF0099	Firmicutes	Firmicutes_MF0099	0	0	4.00025	0	0	0	0	0	0	0	0	0	0	0	0	0	0	0	0	0	0	0	0	0	0
gas metabolism	sulfate metabolism	MF0100	Bacteroidetes	Bacteroidetes_MF0100	4.000631667	6.120778167	3.760225	0.3226335	3.906593833	0	6.267401667	0	0.333383	1.947753	0.798942667	0.851950333	3.05856375	13.32956	5.413938917	0	0	0	0	0	0.820472667	11.93647383	1.214288833	0	0
gas metabolism	sulfate metabolism	MF0101	Bacteroidetes	Bacteroidetes_MF0101	2.667087778	4.080518778	2.506816667	0.215089	2.604395889	0	4.178267778	0	0.333383	1.298502	0.532628444	0.425975167	2.0390425	6.66478	3.609292611	0	0	0	0	0	0.546981778	7.957649222	0.809525889	0	0
gas metabolism	sulfate metabolism	MF0101	Proteobacteria	Proteobacteria_MF0101	0	0	0	0	0	0	0	0	0	0	0	0.511891	0	3.5723095	0	0	0	0	0	0	0	0	0	0	0
gas metabolism	sulfate metabolism	MF0101	Firmicutes	Firmicutes_MF0101	0	0	0	0	0	0	0	0	0	0	0	0	0	0.975954167	0.170373833	0	0	0	0	0	0	0	0	0	0
glycoprotein degradation	glucuronide degradation	MF0091	Bacteroidetes	Bacteroidetes_MF0091	35.9637458	17.0934667	26.4654342	27.362377	8.0145786	10.150834	41.1582568	9.963396	4.4182758	16.705634	0	0	0	3.4124702	7.242056	0	0	3.95552	8.4489986	10.751818	0	46.1773222	11.547138	0	0
glycoprotein degradation	glucuronide degradation	MF0091	Firmicutes	Firmicutes_MF0091	13.1081172	5.7789388	34.8860984	2.9978368	0	42.100598	16.8498684	3.9038882	4.3378404	4.844523	0	0	0	0	0	0.9106598	0	0	0	1.8839938	0	0	9.3304608	0	11.7912072
glycoprotein degradation	glucuronide degradation	MF0091	Proteobacteria	Proteobacteria_MF0091	0	0	0	0	0	0	11.8176956	0	0	0	0	0	0	0	0	0	0	0	0	0	0	0	0	0	0
glycoprotein degradation	mucus degradation	MF0102	Actinobacteria	Actinobacteria_MF0102	0	0	0	0	0	14.77426	0	1.197717333	3.039604	9.283503333	35.78815	17.56171333	87.95848667	0	9.101621333	0	0	0	0	0	2.965674333	9.110771	82.72522333	0	0
glycoprotein degradation	mucus degradation	MF0102	Bacteroidetes	Bacteroidetes_MF0102	119.5656467	57.53212517	40.0182705	19.34410533	42.41835183	113.9190933	6.262516667	17.97661333	7.232994	22.08584	75.73211733	16.7962755	38.69341267	63.29739567	43.16471567	6.472648	5.566928	4.238571667	9.899679833	15.296907	3.2890745	31.42686592	17.70755783	23.83952333	4.204371667
glycoprotein degradation	mucus degradation	MF0102	Firmicutes	Firmicutes_MF0102	1.672129333	0	0	3.868124333	0	25.4858505	6.59017	0	1.604779333	5.023009833	45.053476	7.332540333	106.54385	0	4.464561167	0	0	0	0	0	0	0	55.79844708	0	0
inorganic nutrient metabolism	nitrogen	MF0103	Bacteroidetes	Bacteroidetes_MF0103	100.7681946	61.88760525	41.591182	0	39.93460175	106.714995	84.8219575	4.75163	27.47186725	37.717246	73.51581688	88.7539915	113.52243	49.0212855	111.6667456	19.31603175	0	49.33671638	0	76.405439	0	82.59188875	89.58808325	0	0
inorganic nutrient metabolism	nitrogen	MF0103	Firmicutes	Firmicutes_MF0103	69.607387	104.4518378	89.70346538	94.29577925	37.06034388	49.4251555	26.82975825	0	0	0	0	0	0	24.2148225	3.3877885	190.291299	208.5627705	220.6072496	201.0565725	195.8187743	0	0	75.9950655	0	123.3099975
inorganic nutrient metabolism	nitrogen	MF0103	Proteobacteria	Proteobacteria_MF0103	0	0	0	0	0	0	14.32321613	2.761692375	0	0	0	0	0	0	0	0	0	0	0	0	0	0	0	0	0
inorganic nutrient metabolism	nitrogen	MF0103	Actinobacteria	Actinobacteria_MF0103	9.63081	0	6.4162535	16.0558665	0	0	0	0	0	0	0	0	0	0	0	10.887154	12.8492385	15.45068375	0	10.978067	0	0	8.246634	0	0
inorganic nutrient metabolism	nitrogen	MF0104	Proteobacteria	Proteobacteria_MF0104	0	0	0	0	0	0	2.474977	0	0	0	0	0	0	0	0	0	0	0	0	0	0	0	0	0	0
inorganic nutrient metabolism	nitrogen	MF0104	Bacteroidetes	Bacteroidetes_MF0104	0	0	0	0	0	0	0	0	0	0	0.9582	0	0	0	0	0	0	0	0	0	0	0	0	0	0
lipid degradation	glycerol degradation	MF0107	Firmicutes	Firmicutes_MF0107	0.419592333	0	3.926103333	0	0	3.910751667	0	0	0	0	0	0	0	0	0	34.08541	41.7549	31.062165	18.444005	20.535195	0	0	0	0	0
lipid degradation	glycerol degradation	MF0108	Bacteroidetes	Bacteroidetes_MF0108	27.9844495	20.769945	37.44210233	19.74109	22.39086	8.478886667	77.9295	5.822586667	2.519951	7.563726667	15.15431633	28.98529667	3.055929	14.43297067	6.180621667	1.517766	3.438341667	3.861758333	8.542246667	9.591887	14.19354667	43.9636	16.42727	5.99103	24.339338
lipid degradation	glycerol degradation	MF0108	Firmicutes	Firmicutes_MF0108	60.30769633	70.72176133	95.870754	65.831521	32.53640483	148.0384703	35.57000233	14.72314633	14.296036	20.741356	6.095528167	11.25271533	3.859566667	63.41502	0	104.5934573	126.731159	164.8466257	107.809555	116.984216	2.321269	0	37.60241167	0.167120833	70.50954667
lipid degradation	glycerol degradation	MF0108	Proteobacteria	Proteobacteria_MF0108	0	0	0	0	0	11.51390533	13.19206033	15.92086333	2.20941	3.039512	7.828546	75.0262	5.153993333	148.898	40.16264167	0.569162333	1.964571	0	0	0	13.37068	7.156326667	9.376457333	12.674829	12.81127667
lipid degradation	glycerol degradation	MF0108	Actinobacteria	Actinobacteria_MF0108	0	0	0	0	0	0	0	0	0	0	1.597590333	0	0.481128333	4.877706667	1.833042	13.25015333	20.13856333	21.60939	14.63095333	22.75304	1.165423667	2.929366667	43.8428	0	0
lipid degradation	glycerol degradation	MF0108	Fusobacteria	Fusobacteria_MF0108	0	0	0	0	0	0	0	0	0	0	0	0	0	0	0	0	0	0.181559167	0	1.574963333	0	1.687198	0.498818333	0	0
lipid degradation	glycerol degradation	MF0108	Synergistetes	Synergistetes_MF0108	0	0	0	0	0	0	0	0	0	0	0	0	0	0	0	3.64455	3.274893	6.84748	2.30054	6.938926667	0	0	0	0	0
lipid degradation	glycerol degradation	MF0109	Proteobacteria	Proteobacteria_MF0109	0	0	0	0	0	6.4598505	17.43598425	10.398835	0	2.7219535	8.50889475	0	0	0	0	1.28061525	0	0	0	0	0	0	7.032343	0	0
lipid degradation	glycerol degradation	MF0109	Bacteroidetes	Bacteroidetes_MF0109	0	0	0	0	0	0	59.5617435	5.393797	0	0	0	0	0	0	0	0	0	0	0	0	0	0	0	0	0
lipid degradation	glycerol degradation	MF0109	Firmicutes	Firmicutes_MF0109	41.34728425	0	61.3790305	47.68265875	0	0	0	0	8.5624475	0	5.410403125	10.101921	7.4765925	48.78000425	0	113.9035953	97.6274675	139.2914818	112.3309687	111.6857423	0	0	29.66071	0	69.3670065
lipid degradation	glycerol degradation	MF0109	Fusobacteria	Fusobacteria_MF0109	0	0	0	0	0	0	0	0	0	0	0	0	0	0	0	0	0	1.457677875	0	3.24772825	0	0	0	0	0
lipid degradation	glyoxylate bypass	MF0110	Bacteroidetes	Bacteroidetes_MF0110	88.0961331	89.581738	97.3723696	48.4744472	62.4928148	51.187485	172.6401116	26.1418104	24.185866	43.7551892	45.8281806	62.6721634	50.0615848	63.2492323	71.3435832	11.5524104	6.2584806	23.134381	18.2789825	58.4072265	86.50091	180.6220464	75.1534184	28.5652658	67.7434138
lipid degradation	glyoxylate bypass	MF0110	Firmicutes	Firmicutes_MF0110	89.6059956	159.3424374	117.6508446	81.3538998	60.0595555	136.5472484	80.6983748	0	0	23.6144731	0	0	0	64.0953248	7.101062	0	128.035563	150.2060152	93.1582924	128.3677536	0	0	43.8119837	0	60.7330776
lipid degradation	glyoxylate bypass	MF0110	Proteobacteria	Proteobacteria_MF0110	0	0	0	0	0	3.0920741	60.3241014	22.8574098	0	0	10.2598264	9.8216788	2.3162668	33.152462	22.3068308	0	0	0	0	0	0	0	1.361735	0	2.699244
lipid degradation	glyoxylate bypass	MF0110	Actinobacteria	Actinobacteria_MF0110	3.4194984	0	0	6.0999538	0	0	0	0	0	0	0	0	0	0	0	0	1.4820362	2.481225	0	0	0	0	0	0	0
organic acid metabolism	acetate metabolism	MF0112	Bacteroidetes	Bacteroidetes_MF0112	0	2.413181	0	0	0	0	19.78223	0	0	0	0	0	0	0	10.53642	0	0	0	0	0	0	0	0	0	0
organic acid metabolism	acetate metabolism	MF0112	Proteobacteria	Proteobacteria_MF0112	0	0	0	0	0	0	0	0	0	0	0	11.25151	2.418816	67.290644	27.83425	0	0	0	0	0	0	0	0	0	0
organic acid metabolism	acetate metabolism	MF0113	Firmicutes	Firmicutes_MF0113	101.2572935	134.124401	128.548135	150.4668915	82.634178	166.296075	109.244978	37.107882	16.119854	22.8547665	23.245205	10.489802	19.548932	39.243821	15.305829	79.30166	140.946194	148.898534	100.53261	110.597049	0	1.24824	64.776327	0	82.47821675
organic acid metabolism	acetate metabolism	MF0113	Bacteroidetes	Bacteroidetes_MF0113	39.6501305	20.546172	58.631943	30.9453205	24.96152475	0	23.99979	3.7255425	0	0	5.512085	4.860081	0.4811285	2.438854	15.681412	0	0	0	0	4.7545055	0	39.705388	0	0	0
organic acid metabolism	acetate metabolism	MF0113	Proteobacteria	Proteobacteria_MF0113	0	0	0	0	0	0	29.65869	8.731165	0	0	1.438629	13.2998	0	43.39867	12.99345	0	0	0	0	0	0	0	0	0	0
organic acid metabolism	acetate metabolism	MF0113	Actinobacteria	Actinobacteria_MF0113	52.731025	19.8342	33.328805	75.662365	12.41017	0	0	0	0	0	0	0	0	1.9477825	0	40.504565	58.7300135	46.9001895	34.0693025	35.034551	0	0	18.93062075	0	0
organic acid metabolism	acetate metabolism	MF0113	Fusobacteria	Fusobacteria_MF0113	0	0	0	0	0	0	0	0	0	0	0	0	0	0	0	0	0	0	0	4.4973625	0	0	0	0	0
organic acid metabolism	butyrate metabolism	MF0114	Firmicutes	Firmicutes_MF0114	27.97945667	14.63877	51.12468333	50.44221333	27.04010667	0	0	0	0	0	33.55013367	19.6080755	16.566166	118.6491962	31.24173	177.6670993	153.7483242	279.7239753	239.5503047	380.6778053	0	0	0	0	1.302865
organic acid metabolism	butyrate metabolism	MF0114	Bacteroidetes	Bacteroidetes_MF0114	0	0	0	0	0	0	0	0	0	0	0	3.240054	0	11.54226	6.837473333	0	0	0	0	0	0	0	0	0	0
organic acid metabolism	butyrate metabolism	MF0114	Fusobacteria	Fusobacteria_MF0114	0	0	0	0	0	0	0	0	0	0	0	0	0	0	0	21.57251667	18.94872	16.554055	33.62762917	37.365334	0	0	0	0	0
organic acid metabolism	butyrate metabolism	MF0114	Actinobacteria	Actinobacteria_MF0114	0	0	0	0	0	0	0	0	0	0	0	0	0	0	0	0	0	0	0.329289667	0	0	0	0	0	0
organic acid metabolism	butyrate metabolism	MF0116	Firmicutes	Firmicutes_MF0116	0	0	0	0.36296275	0	0	0	0	0	0	7.669145	2.5558525	0	76.0433	38.527655	0	0	0.814832	0	0.90280325	0	0	0	0	0
organic acid metabolism	butyrate metabolism	MF0116	Fusobacteria	Fusobacteria_MF0116	0	0	0	0	0	0	0	0	0	0	0	0	0	0	0	15.8072335	11.6689375	19.152894	10.17158825	19.90542025	0	0	0	0	0
organic acid metabolism	butyrate metabolism	MF0117	Firmicutes	Firmicutes_MF0117	0	0	0	0	0	0	0	0	0	0	5.112763333	1.703901667	0	50.69553333	25.68510333	0	0	0	0	0	0	0	13.738538	0	14.12695267
organic acid metabolism	butyrate metabolism	MF0117	Bacteroidetes	Bacteroidetes_MF0117	0	0	0	0	0	0	0	0	0	0	0	0	0.645017667	0	0	0	0	0	0	0	0	0.654547667	0	0	0
organic acid metabolism	butyrate metabolism	MF0117	Fusobacteria	Fusobacteria_MF0117	0	0	0	0	0	0	0	0	0	0	0	0	0	0	0	9.968993333	7.779291667	12.51160333	5.632285	10.30422333	0	0	0	0	0
organic acid metabolism	formate metabolism	MF0118	Proteobacteria	Proteobacteria_MF0118	0	0	0	0	0	3.7251116	19.981163	4.725916	1.7120002	14.137651	1.0543742	0	0	0	1.849470333	0	0	0	0	0	0	0	2.624268	12.2778624	1.1148434
organic acid metabolism	formate metabolism	MF0118	Acidobacteria	Acidobacteria_MF0118	0	0	0	0	0	0	0	0	0	0	7.1896	0	0	58.50361	40.24265	0	0	0	0	0	0	0	0	0	0
organic acid metabolism	formate metabolism	MF0118	Thaumarchaeota	Thaumarchaeota_MF0118	0	0	0	0	0	0	0	0	0	0	0	15.85781	0	79.00209	25.8637	0	0	0	0	0	0	0	0	0	0
organic acid metabolism	formate metabolism	MF0118	Firmicutes	Firmicutes_MF0118	0	0	0	0	0	0	0	0	0	0	0	0	0	0	0	0	0	0	0	0	0	0	1.7436616	0	8.794756
organic acid metabolism	formate metabolism	MF0118	Actinobacteria	Actinobacteria_MF0118	0	0	0	0	0	0	0	0	0	0	0	0	0	0	0	3.438888	1.8665248	1.8912778	2.166132	2.364412	0	0	0	0	0
organic acid metabolism	lactate metabolism	MF0119	Proteobacteria	Proteobacteria_MF0119	0	0	0	0	0	0.9755985	25.21194	3.599936	0	0	0	0	0	0	0	0	0	0	0	0	0	0	0	0	0
organic acid metabolism	lactate metabolism	MF0119	Bacteroidetes	Bacteroidetes_MF0119	0	0	0	0	0	0	26.68637	0	0	0	0	0	0	0	0	0	0	0	0	0	0	0	0	0	0
organic acid metabolism	lactate metabolism	MF0119	Actinobacteria	Actinobacteria_MF0119	6.928752	0	7.510482	13.49134	2.570652	0	0	0	0	0	0	0	0	0	0	35.22373	35.81539	65.85641	45.77435	53.75909	0	0	12.62334	0	13.20968
organic acid metabolism	lactate metabolism	MF0119	Spirochaetes	Spirochaetes_MF0119	0	21.5833	0	17.89004	4.406831	0	0	0	0	0	0	0	0	0	0	0	0	0	0	0	0	0	0	0	0
organic acid metabolism	lactate metabolism	MF0119	Firmicutes	Firmicutes_MF0119	0	52.181	1.507287	59.95294	14.95392	0	0	0	0	0	44.09934	16.88087	28.95728	32.66523	79.42015	360.9587265	718.626142	805.291604	684.2806734	568.397528	0	0	10.19476	0	102.091784
organic acid metabolism	lactate metabolism	MF0119	Fusobacteria	Fusobacteria_MF0119	0	0	0	0	0	0	0	0	0	0	0	0	0	0	0	7.492106	14.73668	12.11403	12.79742	17.76875	0	0	0	0	0
organic acid metabolism	lactate metabolism	MF0120	Proteobacteria	Proteobacteria_MF0120	0	0	0	0	0	0	0	0	0	0	0	0	0	7.800757	11.94657	0	0	0	0	0	0	0	0	0	0
organic acid metabolism	propionate metabolism	MF0121	Firmicutes	Firmicutes_MF0121	0	0	0	0	0	0	0	0	0	0	0.7193145	0	0	0	0	0	0.49102875	8.729263	4.6744265	27.249615	0	0	0	0	0
organic acid metabolism	propionate metabolism	MF0122	Bacteroidetes	Bacteroidetes_MF0122	0	12.23656375	14.66667525	3.26381775	8.9201905	0	0	0	0	0	0	0	0	0	0	0	0	0	0	0	0	30.9572275	0	0	0
organic acid metabolism	propionate metabolism	MF0122	Firmicutes	Firmicutes_MF0122	0	0	0	0	0	0	0	0	0	0	0	0	0	0	20.49394175	0	0	45.97512	0	70.29548	0	0	0	0	0
organic acid metabolism	propionate metabolism	MF0123	Firmicutes	Firmicutes_MF0123	12.866139	3.137135	14.706748	3.062331167	5.499305889	26.785092	5.604281667	0	14.69586194	1.928278556	14.51272444	6.365073889	10.91104842	15.92550256	13.33278439	12.50012783	15.80114667	12.57849667	7.46516	7.099067667	0	1.516545889	10.16986689	0	17.92852906
organic acid metabolism	propionate metabolism	MF0123	Proteobacteria	Proteobacteria_MF0123	0	0	0	0	0	1.655725	22.24744	10.61571667	0.666766	4.021523333	0	0	0	0	0	0	0	0	0	0	0	0	0	0	1.013494
organic acid metabolism	propionate metabolism	MF0123	Actinobacteria	Actinobacteria_MF0123	59.82166667	17.79925667	34.75433333	80.73246667	16.85863333	0	0	0	0	0	0	0	0	1.994245	0	36.86478667	42.079044	26.90517	21.81548733	19.539486	0	0.645348667	47.08353333	0	0
organic acid metabolism	propionate metabolism	MF0123	Bacteroidetes	Bacteroidetes_MF0123	5.999698	1.471861	6.348115667	1.934536667	3.980853333	0	0	0	0	0	0	0	0	0	3.34998	0	0	0	0	0	0	3.579313333	0	0	0
organic acid metabolism	propionate metabolism	MF0124	Firmicutes	Firmicutes_MF0124	127.8368778	128.9834905	191.436284	88.05365125	60.28627638	268.0574845	97.27568725	23.36803675	20.04927125	88.12833638	16.07547063	9.974489	8.80035325	57.18978825	0	91.65206925	119.3650628	149.448826	93.6444845	97.78624	0	0	80.750082	0.611510375	94.4109925
organic acid metabolism	propionate metabolism	MF0124	Proteobacteria	Proteobacteria_MF0124	0	0	0	0	0	6.3797125	26.5649725	7.18867725	5.3046225	0	0	0	0	0	0	0	1.96479925	0	0	0	10.27415188	0	6.66981125	0	0
organic acid metabolism	propionate metabolism	MF0124	Bacteroidetes	Bacteroidetes_MF0124	51.70154713	38.8448955	36.60128925	16.49751	26.2213475	0	60.43062275	0	0	7.68160875	16.279168	0	9.88618675	10.94577675	18.9330275	1.56519625	0	3.81772	0	9.281111	16.8418075	64.4018825	31.5567225	4.7377915	20.199715
organic acid metabolism	propionate metabolism	MF0125	Proteobacteria	Proteobacteria_MF0125	0	0	0	0	0	1.707298	38.072442	16.949415	0	0.51827	0	0	0	0	0	0	0	0	0	0	0	0	0	0	0
organic acid metabolism	propionate metabolism	MF0125	Actinobacteria	Actinobacteria_MF0125	0	0	0.502429	0.7259255	0	0	0	0	0	0	0	0	0	0	0	2.8790245	1.719285	3.9425975	0	0	0	0	0	0	0
organic acid metabolism	propionate metabolism	MF0126	Firmicutes	Firmicutes_MF0126	0	0	0	0	0	0	0	0	0	0	1.438629	0	0	0	0	0	0.9820575	17.458526	9.348853	54.49923	0	0	0	0	0
organic acid metabolism	succinate metabolism	MF0127	Bacteroidetes	Bacteroidetes_MF0127	191.7066425	155.5926552	177.160596	100.9028837	125.7013921	135.1820699	243.8063338	46.12617938	57.02751375	87.388329	186.7047429	174.0268513	159.0812248	76.39891319	92.74421494	38.20397013	25.6915645	58.98234913	44.1850235	118.6390158	144.6913483	292.0382129	128.1616609	132.4856096	133.2313481
organic acid metabolism	succinate metabolism	MF0127	Firmicutes	Firmicutes_MF0127	85.55178662	184.9824905	104.2750736	97.97520763	75.68253275	140.199773	92.33268588	0	13.93472156	30.800621	9.48952775	43.03297438	12.39224888	114.5068126	56.73582075	172.7183419	219.2644653	271.7299693	189.6400215	218.6669951	3.35874725	7.25914	54.39806006	0	77.82547363
organic acid metabolism	succinate metabolism	MF0127	Proteobacteria	Proteobacteria_MF0127	0	0	0	0	0	7.912618281	71.27453788	22.34117912	0.78932025	4.917039438	2.246666938	8.632756563	0	31.14128238	24.62017062	0	0	7.998014125	0	8.778781063	0	0	6.182233	0	4.770415438
organic acid metabolism	succinate metabolism	MF0127	Actinobacteria	Actinobacteria_MF0127	17.645945	8.08775175	12.78365875	28.89896625	4.561088375	0	0	0	0	0	0	0	0	0	0	17.56688256	18.33872893	20.19519325	11.38021725	15.81988219	0	0	0	0	0
protection against oxidative stress	catalase	MF0129	Proteobacteria	Proteobacteria_MF0129	0	0	0	0	0	5.878664	114.217406	51.8768	0	14.70266	0	0	0	0	0	0	0	0	0	0	0	0	0	0	33.58443
protection against oxidative stress	catalase	MF0129	Bacteroidetes	Bacteroidetes_MF0129	6.042129	0	0	0	3.026047	0	0	0	0	0	0	0	0	0	0	0	0	0	0	0	0	0	0	0	0
protection against oxidative stress	catalase	MF0129	Firmicutes	Firmicutes_MF0129	0	0	0	0	0	0	0	0	0	0	0	0	0	15.11457	0	0	0	0	0	0	0	0	0	0	0
protection against oxidative stress	catalase	MF0129	Actinobacteria	Actinobacteria_MF0129	0	0	0	0	0	0	0	0	0	0	0	0	0	10.7128	12.91953	0	0	0	0	0	0	0	0	0	0
protection against oxidative stress	catalase	MF0129	Euryarchaeota	Euryarchaeota_MF0129	0	0	0	0	0	0	0	0	0	0	0	0	1.443385	59.98646	28.93042	0	0	0	0	0	0	0	0	0	0
protection against oxidative stress	peroxidase	MF0130	Bacteroidetes	Bacteroidetes_MF0130	8.522244	0	16.03936	0	15.85975	6.07099	98.40793	8.216213	1.500223	8.058627	0	0	0	0	21.97186	0	0	2.055941	1.975738	2.6779625	0	15.107844	16.502042	0	0
protection against oxidative stress	peroxidase	MF0130	Firmicutes	Firmicutes_MF0130	0	0	7.017222	0	0	2.926796	0	0	0	0	0	0	0	0	0	47.17614	56.97917	62.3337	53.601	58.19321	0	0	0	0	0
protection against oxidative stress	peroxidase	MF0130	Proteobacteria	Proteobacteria_MF0130	0	0	0	0	0	57.3261	196.6577	80.63965	7.059778	38.64071	0	0	0	0	15.64763	13.792749	5.40508	60.13158	7.409019	15.240164	17.35205	8.290289	56.14468	3.889358	86.02336
protection against oxidative stress	peroxidase	MF0130	Acidobacteria	Acidobacteria_MF0130	0	0	0	0	0	0	0	0	0	0	0	0	0	1.460837	0	0	0	0	0	0	0	0	0	0	0
protection against oxidative stress	peroxidase	MF0130	Cyanobacteria	Cyanobacteria_MF0130	0	0	0	0	0	0	0	0	0	0	0	10.22989	0	116.5519	31.75073	0	0	0	0	0	0	0	0	0	0
protection against oxidative stress	peroxidase	MF0130	Euryarchaeota	Euryarchaeota_MF0130	0	0	0	0	0	0	0	0	0	0	0	0	1.443385	59.98646	28.93042	0	0	0	0	0	0	0	0	0	0
protection against oxidative stress	peroxidase	MF0130	Fusobacteria	Fusobacteria_MF0130	0	0	0	0	0	0	0	0	0	0	0	0	0	0	0	4.553298	5.89474	3.597897	2.963607	7.222425	0	0	0	0	0
protection against oxidative stress	peroxidase	MF0130	Actinobacteria	Actinobacteria_MF0130	0	0	0	0	0	0	0	0	0	0	0	0	0	0	0	7.438964	0	20.203864	13.83016	1.524016	0	0	0	0	0
protection against oxidative stress	superoxide dismutase	MF0131	Bacteroidetes	Bacteroidetes_MF0131	75.87472	0.9652725	49.60859	22.723861	35.65137	50.98471	280.3213	34.92196	82.85409	39.93845	22.526555	0	13.9843425	9.74166	1.022243	11.50281	7.859881	10.572067	27.05869	20.39154	4.452104	81.471547	114.31646	18.960616	61.63308
protection against oxidative stress	superoxide dismutase	MF0131	Proteobacteria	Proteobacteria_MF0131	0	0	0	0	0	0	55.82429	9.256975	0	0	0	0	0	0	0	0	1.965484	0	0	0	0	0	13.60179	3.403188	32.67997
protection against oxidative stress	superoxide dismutase	MF0131	Chlamydiae	Chlamydiae_MF0131	0	0	0	0	0	0	0	0	0	0	1.916399	19.43888	3.859566	40.47425	22.45834	0	0	0	0	0	0	0	0	0	0
protection against oxidative stress	superoxide dismutase	MF0131	Unclassified Bacteria	Unclassified Bacteria_MF0131	0	0	0	0	0	0	0	0	0	0	0	0	0	4.382511	7.007849	0	0	0	0	0	0	0	0	0	0
protection against oxidative stress	superoxide dismutase	MF0131	Firmicutes	Firmicutes_MF0131	0	0	0	0	0	0	0	0	0	0	0	0	0	0	0	0	0	0	0	0	0	0	0	0	1.520241
protection against oxidative stress	superoxide reductase	MF0132	Actinobacteria	Actinobacteria_MF0132	0	0	0	0	0	0	0	0	0	0	0	0	0	25.84938	0	0	0	0	0	0	0	5.863332	13.93306	0	0
protection against oxidative stress	superoxide reductase	MF0132	Firmicutes	Firmicutes_MF0132	0	0	0	0	0	0	0	0	0	0	0	0	5.80516	0	0	11.555951	1.474113	7.709782	22.10588	22.5615	0	0	0	0	0
secondary metabolites	vitamins	MF0133	Proteobacteria	Proteobacteria_MF0133	0	0	0	0	0	0	1.93104825	0	0	0	0	0	0	0	0	0	0	0	0	0	0	0	0	0	0
